# Supplementary material for: Suppressing maize stalk rot through promoted rhizosphere microbial recruitment in cultivar mixtures
Source: Front Microbiol. 2025 Dec 2;16:1627153. doi: 10.3389/fmicb.2025.1627153 (PMC12705605; doi:10.3389/fmicb.2025.1627153)
Supplement: Supplementary file 1 [file Table_1.xlsx]

## Sheet: Sheet1
Table1 Diversity indices of bacterial communities in cultivar mixtures of two maize cultivars.
Treatments Planting patterns		Sobs	ACE	Chao1	Shannon	Simpson
2022 soil bacteria of HC	CM-30	5045	7334.89	7052.14	6.94	0.004
	CM-15	5284.17	7908.24	7473.69a	7.01	0.004
	MC-30	4857.83	7143.81	6794.82	6.98	0.0035
	MC-15	4996.83	7220.21	7053.36	7.04	0.0029
2022 soil bacteria of LC	CM-30	5200.33	7563.88	7310.84	7	0.0038
	CM-15	5220.5	7669.34	7425.23	7	0.0041
	MC-30	4869.33	7028.23	6759.46	6.9	0.0042
	MC-15	5100.5	7352.33	7124.89	7.03	0.0035
2022 rhizosphere bacteria	MC-HC	3133.67	4420.93	4392.69	6.62	0.0044
	CM-HC	3053.67	4280.9	4264.57	6.59	0.0045
	MC-LC	2835.67	4016.93	3975.39	6.36	0.0062
	CM-LC	2975	4209.75	4177.77	6.51	0.0049
2023 rhizosphere bacteria	MC-HC	3588.33	4742.4	4614.8	6.93	0.0029
	CM-HC	3516.33	4629.46	4529.55	6.92	0.0028
	MC-LC	3435.67	4576.7	4426.54	6.89	0.0028
	CM-LC	3547.67	4727.95	4552.83	6.87	0.0034
Table2 Diversity indices of fungal communities in cultivar mixtures of two maize cultivars
Treatments Planting patterns		Sobs	ACE	Chao1	Shannon	Simpson
2022 soil fungal of HC	CM-30	563.33	585.4	589.75	4.3	0.0373
	CM-15	549.08	589.56	594.23	3.85	0.0938
	MC-30	558.67	580.45	583.9	4.42	0.0243
	MC-15	593.33	660.79	665.74	3.73	0.0947
2022 soil fungal of LC	CM-30	579.5	614.15	619.42	4.51	0.023
	CM-15	537.5	567.82	574.05	4.09	0.0879
	MC-30	551.33	580.98	591.98	4.43	0.0252
	MC-15	526.67	563	568.02	3.79	0.114
2022 rhizosphere fungal	MC-HC	708	757	765.17	4.22	0.0429
	CM-HC	724	769.13	771.95	3.86	0.0858
	MC-LC	670.33	728.27	731.79	3.84	0.0725
	CM-LC	686.33	731.73	742.98	3.95	0.0556
2023 rhizosphere fungal	MC-HC	569.33	613.71	625.8	4.48	0.0242
	CM-HC	579.67	616.62	614.63	4.49	0.0254
	MC-LC	523	572.73	580.01	4.21	0.0434
	CM-LC	531.33	577.08	580.18	4.32	0.03
2022 soil bacteria	sobs		ace		chao		shannon		simpson
	F value	p	F value	p	F value	p	F value	p	F value	p
genotype	0.67431	0.41579	0.000103064	0.99194	0.28426	0.59649	0.14522	0.7049	3.25906	0.07758
patterns	13.5013	0.000620598	7.03225	0.01095	10.9491	0.00183	0.00113	0.97332	7.82382	0.0075
distance	6.24615	0.01608	2.73152	0.1052	6.29801	0.01567	10.9649	0.00181	2.32522	0.13414
genotype * patterns	0.0087	0.92607	0.00164	0.96785	0.14181	0.70822	3.00215	0.08985	4.65242	0.03627
genotype * distance	0.25356	0.61698	0.11367	0.73754	0.18776	0.66681	0.00903	0.92473	0.00281	0.95792
patterns * distance	0.19363	0.66198	0.18163	0.67197	0.03628	0.84978	2.09827	0.15425	4.62413	0.03682
genotype * patterns * distance	1.52618	0.22296	1.20073	0.27888	0.80257	0.37499	2.54586	0.11743	0.48405	0.49009
2022 soil fungal	sobs		ace		chao		shannon		simpson
	F value	p	F value	p	F value	p	F value	p	F value	p
genotype	0.6472	0.42526	1.37831	0.24643	1.03571	0.31414	0.32735	0.57001	9.31973e-08	0.99976
patterns	4.57028e-05	0.99464	0.13545	0.71454	0.16701	0.68468	0.1873	0.6672	0.01826	0.8931
distance	0.2873	0.59454	0.06898	0.794	0.04649	0.83025	6.27626	0.01584	5.43738	0.02414
genotype * patterns	0.82941	0.36719	1.83979	0.1816	1.58417	0.21451	0.1896	0.66528	0.11279	0.73851
genotype * distance	1.01854	0.31814	3.74692	0.05907	3.90574	0.05414	0.00652	0.93597	0.04943	0.82505
patterns * distance	0.5895	0.44654	1.84912	0.18051	1.57308	0.2161	0.27295	0.60387	0.09759	0.75616
genotype * patterns * distance	0.13398	0.71602	0.38713	0.53688	0.50467	0.48104	0.000407707	0.98398	0.00682	0.93454
2022 rhizosphere bacteria	sobs		ace		chao		shannon		simpson
	F value	p	F value	p	F value	p	F value	p	F value	p
patterns	0.13575	0.7221	0.06037	0.8121	0.10631	0.75276	1.52265	0.25224	3.87581	0.08451
genotype	5.47101	0.04749	4.8885	0.05799	4.89864	0.05778	12.5196	0.00764	13.3485	0.00646
patterns * genotype	1.85508	0.2103	2.39892	0.16001	2.10565	0.18481	3.59745	0.09445	5.03289	0.05513
2022 rhizosphere fungal	sobs		ace		chao		shannon		simpson
	F value	p	F value	p	F value	p	F value	p	F value	p
patterns	1.0961	0.32572	0.20428	0.66329	0.2	0.66658	1.42635	0.26657	2.59011	0.1462
genotype	6.07469	0.03903	3.67465	0.09155	2.41005	0.15916	1.98422	0.1966	0.00183	0.96694
patterns * genotype	1.29804e-15	1	0.06322	0.80782	0.01204	0.91534	5.19833	0.05207	13.6736	0.00606
2023 rhizosphere bacteria	sobs		ace		chao		shannon		simpson
	F value	p	F value	p	F value	p	F value	p	F value	p
patterns	0.18586	0.67776	0.05267	0.82425	0.09477	0.76606	0.48486	0.50595	0.84343	0.38527
genotype	1.71016	0.22729	0.16213	0.69775	1.53154	0.25097	5.5035	0.04698	0.8066	0.39535
patterns * genotype	3.93288	0.08264	2.50456	0.15217	2.51811	0.15121	0.03283	0.86072	1.12428	0.31996
2023 rhizosphere fungal	sobs		ace		chao		shannon		simpson
	F value	p	F value	p	F value	p	F value	p	F value	p
patterns	0.43196	0.52948	0.05493	0.82058	0.08228	0.78151	0.29948	0.59914	1.00839	0.34469
genotype	11.1096	0.01034	6.76851	0.03154	4.37252	0.0699	3.76373	0.08834	3.79135	0.08738
patterns * genotype	0.00496	0.94559	0.00217	0.96399	0.08722	0.77526	0.16406	0.69606	1.41752	0.26794
