# Supplementary material for: Suppressing maize stalk rot through promoted rhizosphere microbial recruitment in cultivar mixtures
Source: Front Microbiol. 2025 Dec 2;16:1627153. doi: 10.3389/fmicb.2025.1627153 (PMC12705605; doi:10.3389/fmicb.2025.1627153)
Supplement: Supplementary file 2 [file Table_2.xlsx]

## Sheet: LC_16s
	LC_MC-15-1	LC_MC-15-2	LC_MC-15-3	LC_MC-15-4	LC_MC-15-5	LC_MC-15-6	LC_CM-15-1	LC_CM-15-2	LC_CM-15-3	LC_CM-15-4	LC_CM-15-5	LC_CM-15-6	LC_MC-30-1	LC_MC-30-2	LC_MC-30-3	LC_MC-30-4	LC_MC-30-5	LC_MC-30-6	LC_CM-30-1	LC_CM-30-2	LC_CM-30-3	LC_CM-30-4	LC_CM-30-5	LC_CM-30-6	CM-30	CM-15	MC-30	MC-15	stat	p.value	edgeR	csOTU	Network	Module	zipi	Phylum	Family	Genus	Genus
bOTU2677	0	0	1	2	0	0	1	0	1	11	5	6	0	0	0	0	1	1	0	2	0	1	0	0	0	1	0	0	0.607098	0.0118	1	1	1	Module_9	Connectors	Chloroflexi	Anaerolineaceae	norank_Anaerolineaceae	norank_Anaerolineaceae
bOTU3812	13	17	9	3	2	2	2	0	3	2	12	1	0	0	1	0	0	0	2	1	0	1	1	2	0	0	0	1	0.567133	0.0279	1	1	1	Module_1	Connectors	Proteobacteria	Comamonadaceae	Mitsuaria	Mitsuaria
bOTU5894	1	4	6	1	0	5	6	4	10	1	10	3	0	1	1	0	1	1	2	6	1	1	0	0	0	1	0	0	0.536534	0.043	1	1	1	Module_13	Connectors	Proteobacteria	unclassified_Gammaproteobacteria_Incertae_Sedis	norank_unclassified	norank_unclassified
bOTU13338	50	32	64	85	38	57	68	51	73	64	56	42	21	19	39	51	28	53	25	29	47	30	29	46	0	1	0	1	0.555124	0.0298	1	1	1	Module_1	Connectors	Proteobacteria	Rhizobiales_Incertae_Sedis	Nordella	Nordella
bOTU13727	5	3	5	14	8	2	2	4	0	1	0	1	0	0	0	2	3	2	1	0	3	7	7	2	1	0	0	1	0.576761	0.0194	1	1	1	Module_1	Connectors	Verrucomicrobiota	Chthoniobacteraceae	Candidatus_Udaeobacter	Candidatus_Udaeobacter
bOTU14188	9	8	16	11	13	7	6	6	3	7	2	5	1	12	10	7	18	16	4	2	10	13	18	18	1	0	1	1	0.534411	0.0478	1	1	1	Module_1	Connectors	Proteobacteria	Beijerinckiaceae	0	0
bOTU21840	3	1	2	5	0	3	0	0	0	3	0	0	1	0	0	0	0	0	0	0	1	0	0	0	0	0	0	1	0.643839	0.0062	1	1	1	Module_7	Connectors	Dependentiae	Vermiphilaceae	norank_Vermiphilaceae	norank_Vermiphilaceae
bOTU30057	3	0	4	1	0	1	1	0	0	0	0	1	3	5	13	1	0	1	0	3	0	0	0	0	0	0	1	0	0.543655	0.0209	1	1	1	Module_9	Connectors	Firmicutes	Paenibacillaceae	Paenibacillus	Paenibacillus
bOTU310	6	5	7	10	1	3	7	8	8	2	5	9	1	4	4	1	2	3	3	12	2	1	3	1	0	1	0	1	0.321209	0.4605	0	0	1	Module_13	Connectors	Chloroflexi	norank_SBR1031	norank_SBR1031	norank_SBR1031
bOTU1322	3	1	6	3	5	8	8	5	2	3	8	3	0	0	0	4	3	6	2	2	1	6	2	3	0	1	0	1	0.386139	0.2733	0	0	1	Module_1	Connectors	Proteobacteria	Sphingomonadaceae	0	0
bOTU1338	0	0	14	8	2	3	4	9	7	3	7	2	0	1	2	3	3	4	5	6	0	5	2	3	0	1	0	0	0.273788	0.603	0	0	1	Module_1	Connectors	Planctomycetota	Pirellulaceae	Pir4_lineage	Pir4_lineage
bOTU2493	1	6	10	9	4	7	2	9	7	4	7	3	1	2	1	7	4	15	6	0	0	8	5	9	0	0	1	1	0.114556	0.9577	0	0	1	Module_35	Connectors	Myxococcota	Sandaracinaceae	norank_Sandaracinaceae	norank_Sandaracinaceae
bOTU2686	1	0	2	1	7	0	3	1	2	2	4	4	0	0	2	4	2	0	4	0	0	4	3	7	1	1	0	0	0.265862	0.6222	0	0	1	Module_6	Connectors	Firmicutes	Limnochordaceae	norank_Limnochordaceae	norank_Limnochordaceae
bOTU3044	0	0	2	2	2	0	1	1	3	0	2	0	1	2	2	4	3	4	3	0	1	1	5	9	1	0	1	0	0.547207	0.0291	0	0	1	Module_6	Connectors	Actinobacteriota	norank_Acidimicrobiia	norank_Acidimicrobiia	norank_Acidimicrobiia
bOTU3045	0	0	4	0	1	4	2	1	2	3	2	0	0	0	0	0	0	1	1	0	0	3	2	0	1	1	0	1	0.408017	0.2233	0	0	1	Module_20	Connectors	Armatimonadota	Fimbriimonadaceae	norank_Fimbriimonadaceae	norank_Fimbriimonadaceae
bOTU5711	14	5	8	12	17	11	12	9	13	32	15	17	0	3	6	5	2	12	9	3	2	13	12	24	1	1	0	1	0.456094	0.127	0	0	1	Module_1	Connectors	Acidobacteriota	Blastocatellaceae	0	0
bOTU5915	0	0	0	1	0	2	3	3	2	0	2	3	0	0	0	1	3	1	4	0	0	0	0	3	0	1	0	0	0.426898	0.1884	0	0	1	Module_6	Connectors	0	0	0	0
bOTU5920	0	0	2	6	13	1	3	7	1	6	5	3	1	0	6	0	5	9	5	1	6	5	3	4	1	1	1	0	0.103956	0.968	0	0	1	Module_10	Connectors	Chloroflexi	Anaerolineaceae	UTCFX1	UTCFX1
bOTU6046	0	0	0	1	4	0	0	0	1	1	0	0	0	1	0	0	3	4	2	0	0	3	1	4	1	0	1	0	0.347236	0.3974	0	0	1	Module_11	Connectors	Planctomycetota	Gemmataceae	norank_Gemmataceae	norank_Gemmataceae
bOTU6481	0	1	5	5	6	3	1	4	1	2	4	4	0	1	0	7	3	5	4	0	3	5	3	4	1	0	1	1	0.0981531	0.9721	0	0	1	Module_3	Connectors	Chloroflexi	0	0	0
bOTU11946	3	1	5	2	0	6	1	0	1	0	0	1	0	0	0	0	2	1	0	0	0	1	1	15	1	0	0	1	0.367403	0.3096	0	0	1	Module_10	Connectors	Actinobacteriota	Thermomonosporaceae	Actinomadura	Actinomadura
bOTU12075	0	0	9	1	0	0	0	0	0	0	1	1	0	0	0	0	0	2	0	0	0	3	2	5	1	0	0	1	0.326104	0.4646	0	0	1	Module_1	Connectors	Myxococcota	Polyangiaceae	0	0
bOTU12496	0	6	4	2	0	4	3	0	2	0	1	1	0	0	0	0	0	0	3	1	1	6	2	1	1	0	0	1	0.480312	0.0858	1	0	1	Module_8	Connectors	Entotheonellaeota	Entotheonellaceae	norank_Entotheonellaceae	norank_Entotheonellaceae
bOTU12855	6	35	35	34	16	19	24	20	23	33	24	18	10	10	10	10	19	36	19	10	17	22	14	21	0	1	0	1	0.284679	0.5881	0	0	1	Module_16	Connectors	Gemmatimonadota	Gemmatimonadaceae	norank_Gemmatimonadaceae	norank_Gemmatimonadaceae
bOTU13489	44	53	77	91	55	59	50	40	45	66	93	54	29	32	29	26	49	54	42	26	35	51	42	65	0	1	0	1	0.52076	0.0502	0	0	1	Module_7	Connectors	Methylomirabilota	norank_Rokubacteriales	norank_Rokubacteriales	norank_Rokubacteriales
bOTU13637	7	13	34	8	6	20	18	10	18	9	23	18	11	10	14	5	7	7	9	23	5	15	4	16	0	1	0	1	0.155208	0.8998	0	0	1	Module_1	Connectors	Acidobacteriota	norank_Vicinamibacterales	norank_Vicinamibacterales	norank_Vicinamibacterales
bOTU14271	19	17	41	38	24	62	33	43	45	53	37	45	10	20	26	21	32	34	16	18	26	26	33	46	0	1	0	0	0.541129	0.0393	0	0	1	Module_1	Connectors	Planctomycetota	Gemmataceae	norank_Gemmataceae	norank_Gemmataceae
bOTU15079	0	0	2	2	0	1	0	0	0	2	0	2	0	1	0	0	3	6	1	0	0	3	19	14	1	0	0	0	0.487227	0.0943	0	0	1	Module_11	Connectors	Chloroflexi	Chloroflexaceae	Chloronema	Chloronema
bOTU15087	2	1	7	11	2	2	0	0	5	3	1	1	0	1	0	0	1	9	0	0	2	0	1	1	0	0	0	1	0.380594	0.2678	0	0	1	Module_15	Connectors	Myxococcota	Haliangiaceae	Haliangium	Haliangium
bOTU15327	16	7	13	87	4	25	8	13	10	19	23	7	1	3	3	7	7	15	18	0	2	3	8	13	0	0	0	1	0.449211	0.0978	0	0	1	Module_1	Connectors	Chloroflexi	A4b	norank_A4b	norank_A4b
bOTU15404	3	1	12	3	5	2	6	6	12	7	9	8	3	2	2	3	4	7	11	4	6	1	3	3	0	1	0	0	0.48712	0.0841	0	0	1	Module_15	Connectors	Gemmatimonadota	norank_S0134_terrestrial_group	norank_S0134_terrestrial_group	norank_S0134_terrestrial_group
bOTU15535	0	0	1	0	0	3	0	2	2	0	3	0	0	0	0	0	0	0	1	0	0	1	1	0	1	1	0	1	0.362228	0.3653	0	0	1	Module_8	Connectors	Armatimonadota	norank_Armatimonadota	norank_Armatimonadota	norank_Armatimonadota
bOTU15578	6	7	25	34	6	21	13	8	13	21	27	14	1	8	7	11	7	8	9	13	11	20	21	21	1	1	0	1	0.493892	0.0841	0	0	1	Module_1	Connectors	Acidobacteriota	norank_Subgroup_15	norank_Subgroup_15	norank_Subgroup_15
bOTU15670	41	30	61	71	26	59	68	62	76	64	59	57	29	65	59	46	45	69	49	68	76	53	54	66	1	1	1	0	0.592981	0.0104	0	0	1	Module_24	Connectors	Acidobacteriota	norank_Vicinamibacterales	norank_Vicinamibacterales	norank_Vicinamibacterales
bOTU16871	0	0	0	0	0	0	1	1	0	0	3	2	0	0	0	0	1	0	0	0	0	4	2	0	1	1	0	0	0.46025	0.1549	0	0	1	Module_9	Connectors	Firmicutes	Paenibacillaceae	Paenibacillus	Paenibacillus
bOTU17800	0	1	3	0	3	2	0	1	2	1	0	0	0	0	0	0	0	0	0	0	0	0	0	2	0	0	0	1	0.523066	0.0559	1	0	1	Module_1	Connectors	Acidobacteriota	Pyrinomonadaceae	RB41	RB41
bOTU17922	0	0	0	2	1	0	0	0	1	0	2	0	0	0	0	2	2	12	1	0	0	1	1	1	0	0	1	0	0.409022	0.159	0	0	1	Module_1	Connectors	Bdellovibrionota	norank_0319-6G20	norank_0319-6G20	norank_0319-6G20
bOTU19214	1	5	4	8	4	0	4	4	1	2	4	2	1	1	1	5	9	2	2	1	3	1	7	7	1	0	1	1	0.153266	0.9015	0	0	1	Module_6	Connectors	Firmicutes	Paenibacillaceae	Paenibacillus	Paenibacillus
bOTU19620	4	0	0	0	2	0	0	0	0	2	0	2	0	0	3	0	1	1	0	0	0	3	1	2	1	0	1	1	0.117133	0.9545	0	0	1	Module_9	Connectors	Myxococcota	Myxococcaceae	P3OB-42	P3OB-42
bOTU20844	1	1	1	2	1	2	0	0	1	0	0	0	0	1	0	0	1	0	0	0	0	2	2	0	0	0	0	1	0.499327	0.0618	0	0	1	Module_3	Connectors	Bacteroidota	NS11-12_marine_group	norank_NS11-12_marine_group	norank_NS11-12_marine_group
bOTU22310	0	0	2	0	1	0	2	0	1	0	2	0	0	0	0	0	0	0	1	0	0	3	1	0	1	1	0	1	0.356793	0.3624	0	0	1	Module_1	Connectors	Acidobacteriota	Vicinamibacteraceae	norank_Vicinamibacteraceae	norank_Vicinamibacteraceae
bOTU23888	12	5	12	24	18	12	14	15	8	11	7	12	3	14	12	9	23	13	10	4	14	15	50	18	1	0	0	0	0.296538	0.6149	0	0	1	Module_12	Connectors	Proteobacteria	Beijerinckiaceae	Microvirga	Microvirga
bOTU24284	1	3	0	4	1	0	0	0	0	1	2	2	0	1	0	1	0	0	0	0	0	0	2	1	0	0	0	1	0.378673	0.2799	0	0	1	Module_7	Connectors	Myxococcota	Myxococcaceae	norank_Myxococcaceae	norank_Myxococcaceae
bOTU28347	10	0	20	17	13	8	1	2	2	6	10	10	0	6	7	12	8	20	16	4	8	15	14	10	1	0	1	1	0.436663	0.1615	0	0	1	Module_3	Connectors	Bdellovibrionota	Bdellovibrionaceae	Bdellovibrio	Bdellovibrio
bOTU28619	0	0	0	2	0	0	0	0	0	0	0	0	4	0	4	0	0	0	0	2	3	0	0	0	0	0	1	0	0.395778	0.3016	0	0	1	Module_91	Connectors	Patescibacteria	norank_Berkelbacteria	norank_Berkelbacteria	norank_Berkelbacteria
bOTU29919	0	1	2	0	0	1	0	0	0	2	4	3	0	0	0	0	0	0	3	0	1	0	0	0	0	1	0	0	0.373204	0.2562	0	0	1	Module_8	Connectors	Acidobacteriota	norank_Vicinamibacterales	norank_Vicinamibacterales	norank_Vicinamibacterales
bOTU75	0	0	0	0	0	0	0	0	0	0	0	0	3	3	3	0	0	0	0	0	2	0	1	0	0	0	1	0	0.5822	0.0397	1	1	1	Module_14	Module hubs	Patescibacteria	0	0	0
bOTU86	0	0	0	0	0	0	0	1	0	0	0	0	2	3	2	0	0	0	0	0	2	0	0	0	0	0	1	0	0.558193	0.045	1	1	1	Module_14	Module hubs	Gemmatimonadota	norank_S0134_terrestrial_group	norank_S0134_terrestrial_group	norank_S0134_terrestrial_group
bOTU187	0	1	0	0	0	1	0	0	0	0	0	1	1	4	4	1	2	0	4	0	0	0	0	1	0	0	1	0	0.585173	0.0219	1	1	1	Module_7	Module hubs	Myxococcota	Phaselicystidaceae	Phaselicystis	Phaselicystis
bOTU2965	0	0	0	0	0	0	0	0	0	0	0	0	4	5	5	10	1	3	3	0	3	0	0	0	0	0	1	0	0.781012	0.0001	1	1	1	Module_2	Module hubs	Proteobacteria	Solimonadaceae	0	0
bOTU3163	0	0	0	0	1	0	0	0	0	2	0	0	8	3	4	0	0	0	1	0	2	0	0	0	0	0	1	0	0.496389	0.042	1	1	1	Module_14	Module hubs	Myxococcota	Haliangiaceae	Haliangium	Haliangium
bOTU3177	0	0	0	0	0	0	0	0	0	0	0	0	5	14	13	21	1	3	2	2	11	0	2	0	0	0	1	0	0.705759	0.0009	1	1	1	Module_2	Module hubs	Actinobacteriota	0	0	0
bOTU3444	3	3	9	7	0	6	4	5	17	16	5	8	3	0	1	0	1	3	3	4	3	1	1	2	0	1	0	0	0.630085	0.0064	1	1	1	Module_1	Module hubs	Verrucomicrobiota	Pedosphaeraceae	norank_Pedosphaeraceae	norank_Pedosphaeraceae
bOTU3466	174	154	314	390	217	269	289	245	331	241	331	263	94	114	101	100	143	198	236	207	221	186	192	173	1	1	0	1	0.711279	0.0009	1	1	1	Module_1	Module hubs	Acidobacteriota	Vicinamibacteraceae	norank_Vicinamibacteraceae	norank_Vicinamibacteraceae
bOTU6090	1	0	0	0	1	1	2	3	2	2	3	10	0	0	0	0	1	3	3	0	0	0	3	0	0	1	0	0	0.572726	0.006	1	1	1	Module_5	Module hubs	Dependentiae	Vermiphilaceae	norank_Vermiphilaceae	norank_Vermiphilaceae
bOTU6267	0	1	0	0	0	0	0	0	0	0	0	0	4	8	23	9	2	2	0	2	2	0	0	0	0	0	1	0	0.706924	0.0001	1	1	1	Module_2	Module hubs	Gemmatimonadota	Longimicrobiaceae	norank_Longimicrobiaceae	norank_Longimicrobiaceae
bOTU6510	0	0	0	0	0	1	4	4	3	1	0	2	0	0	0	0	0	0	2	0	2	0	0	0	0	1	0	0	0.686993	0.0024	1	1	1	Module_8	Module hubs	Dependentiae	Vermiphilaceae	norank_Vermiphilaceae	norank_Vermiphilaceae
bOTU11419	0	0	0	0	0	2	0	0	0	0	0	0	0	0	0	0	0	0	0	0	0	2	15	10	1	0	0	0	0.539243	0.0403	1	1	1	Module_6	Module hubs	Proteobacteria	Rhodanobacteraceae	0	0
bOTU12657	87	55	144	212	86	169	113	117	139	103	126	67	28	39	52	55	65	119	104	55	94	78	97	98	0	1	0	1	0.557096	0.0325	1	1	1	Module_1	Module hubs	Acidobacteriota	Vicinamibacteraceae	norank_Vicinamibacteraceae	norank_Vicinamibacteraceae
bOTU13053	1	1	6	12	3	8	3	6	4	5	6	10	0	0	0	0	0	2	3	4	3	2	2	2	1	1	0	1	0.622566	0.0093	1	1	1	Module_1	Module hubs	Chloroflexi	norank_JG30-KF-CM66	norank_JG30-KF-CM66	norank_JG30-KF-CM66
bOTU13308	95	81	186	289	112	145	170	129	167	159	175	179	54	36	45	73	85	132	118	100	149	120	120	127	1	1	0	1	0.663563	0.0018	1	1	1	Module_1	Module hubs	Acidobacteriota	norank_Vicinamibacterales	norank_Vicinamibacterales	norank_Vicinamibacterales
bOTU13314	215	179	242	270	200	204	196	146	159	142	179	160	128	244	172	175	186	197	139	146	169	181	196	228	0	0	1	1	0.600687	0.0088	1	1	1	Module_4	Module hubs	Actinobacteriota	67-14	norank_67-14	norank_67-14
bOTU13392	8	6	25	31	25	30	21	15	21	32	39	24	4	1	4	2	16	10	18	14	4	24	28	17	1	1	0	1	0.634313	0.0065	1	1	1	Module_1	Module hubs	Planctomycetota	norank_Pla4_lineage	norank_Pla4_lineage	norank_Pla4_lineage
bOTU13458	419	296	723	728	421	622	535	479	635	595	725	581	192	168	323	230	375	464	452	401	474	452	456	515	1	1	0	1	0.718401	0.0001	1	1	1	Module_1	Module hubs	Nitrospirota	Nitrospiraceae	Nitrospira	Nitrospira
bOTU13690	358	245	622	797	500	640	418	511	503	563	642	447	135	191	255	281	345	463	451	288	410	487	399	512	1	1	0	1	0.685402	0.0022	1	1	1	Module_1	Module hubs	Proteobacteria	Nitrosomonadaceae	MND1	MND1
bOTU13829	45	30	112	99	37	93	77	61	115	103	112	101	42	25	26	32	38	63	55	75	98	24	23	31	0	1	0	0	0.552083	0.0369	1	1	1	Module_1	Module hubs	Proteobacteria	Nitrosomonadaceae	MND1	MND1
bOTU14176	17	13	37	70	24	41	34	31	38	34	44	37	7	10	18	11	19	31	24	17	22	25	20	36	0	1	0	1	0.601612	0.0133	1	1	1	Module_1	Module hubs	Bacteroidota	Chitinophagaceae	Terrimonas	Terrimonas
bOTU14498	73	75	128	186	102	197	155	147	181	123	152	136	74	54	59	52	57	78	96	116	112	80	54	81	0	1	0	1	0.589539	0.0173	1	1	1	Module_1	Module hubs	Acidobacteriota	norank_Vicinamibacterales	norank_Vicinamibacterales	norank_Vicinamibacterales
bOTU14613	8	2	14	2	7	10	13	7	19	9	13	22	0	1	2	1	3	10	2	8	4	10	7	3	0	1	0	0	0.633276	0.0046	1	1	1	Module_15	Module hubs	Planctomycetota	Gemmataceae	norank_Gemmataceae	norank_Gemmataceae
bOTU14635	101	58	115	211	71	119	109	120	192	103	112	82	34	24	48	48	51	93	58	62	117	73	89	88	0	1	0	1	0.57812	0.0149	1	1	1	Module_1	Module hubs	Bacteroidota	Microscillaceae	Chryseolinea	Chryseolinea
bOTU14912	217	215	369	435	245	402	326	299	332	355	360	309	144	144	163	124	217	289	235	251	323	216	218	282	0	1	0	1	0.607811	0.0129	1	1	1	Module_1	Module hubs	Acidobacteriota	norank_Vicinamibacterales	norank_Vicinamibacterales	norank_Vicinamibacterales
bOTU14949	86	93	149	243	152	209	135	148	168	184	237	150	38	59	57	58	87	97	113	93	96	113	89	108	0	1	0	1	0.813748	0.0001	1	1	1	Module_1	Module hubs	Acidobacteriota	Pyrinomonadaceae	RB41	RB41
bOTU14971	524	461	957	1232	869	1029	741	779	878	830	878	685	271	337	407	483	628	688	725	522	744	556	579	722	0	1	0	1	0.694235	0.0009	1	1	1	Module_1	Module hubs	Acidobacteriota	Vicinamibacteraceae	norank_Vicinamibacteraceae	norank_Vicinamibacteraceae
bOTU15081	8	3	14	5	2	4	16	10	20	15	15	15	7	4	4	0	1	5	5	14	6	3	0	9	0	1	0	0	0.665405	0.0026	1	1	1	Module_1	Module hubs	Proteobacteria	Diplorickettsiaceae	Aquicella	Aquicella
bOTU15141	54	33	83	165	71	110	64	102	143	85	95	64	17	34	41	30	54	83	64	44	76	66	50	66	0	1	0	1	0.545198	0.0325	1	1	1	Module_1	Module hubs	Latescibacterota	norank_Latescibacterota	norank_Latescibacterota	norank_Latescibacterota
bOTU15219	19	19	39	60	40	49	42	36	33	44	45	67	8	4	18	10	28	31	29	23	34	31	30	35	1	1	0	1	0.616554	0.0017	1	1	1	Module_1	Module hubs	Acidobacteriota	Vicinamibacteraceae	norank_Vicinamibacteraceae	norank_Vicinamibacteraceae
bOTU15282	10	8	33	37	3	17	22	27	67	34	48	35	4	4	15	7	7	21	11	22	14	5	6	20	0	1	0	0	0.731093	0.0006	1	1	1	Module_1	Module hubs	Planctomycetota	norank_OM190	norank_OM190	norank_OM190
bOTU15426	816	630	616	830	443	661	525	409	452	413	581	423	437	715	538	608	468	466	426	403	547	477	437	499	0	0	1	1	0.594277	0.0197	1	1	1	Module_4	Module hubs	Chloroflexi	norank_KD4-96	norank_KD4-96	norank_KD4-96
bOTU15630	116	117	232	420	230	300	186	173	232	250	264	201	41	71	92	118	173	188	146	122	168	248	187	227	1	1	0	1	0.601143	0.013	1	1	1	Module_1	Module hubs	Acidobacteriota	Blastocatellaceae	norank_Blastocatellaceae	norank_Blastocatellaceae
bOTU18526	0	0	0	7	6	21	0	0	0	2	0	1	0	0	0	0	0	0	0	0	0	1	0	3	0	0	0	1	0.502031	0.043	1	1	1	Module_3	Module hubs	Proteobacteria	Pseudomonadaceae	Pseudomonas	Pseudomonas
bOTU19195	0	0	0	0	0	0	0	0	0	0	0	0	0	0	1	8	2	4	0	0	0	0	3	0	0	0	1	0	0.533948	0.0179	1	1	1	Module_6	Module hubs	Patescibacteria	norank_Candidatus_Kaiserbacteria	norank_Candidatus_Kaiserbacteria	norank_Candidatus_Kaiserbacteria
bOTU19385	0	0	0	0	0	3	0	0	0	0	0	0	0	0	0	7	6	4	0	0	0	0	3	0	0	0	1	0	0.543401	0.0425	1	1	1	Module_6	Module hubs	Chloroflexi	A4b	norank_A4b	norank_A4b
bOTU20060	0	0	0	0	1	0	0	0	0	0	0	0	6	14	31	90	7	20	1	7	2	0	0	1	0	0	1	0	0.624447	0.0001	1	1	1	Module_2	Module hubs	Bacteroidota	0	0	0
bOTU27875	2	0	0	5	0	2	0	0	0	0	0	0	2	4	2	4	4	1	0	1	0	0	3	2	0	0	1	0	0.704925	0.0023	1	1	1	Module_7	Module hubs	Armatimonadota	norank_Armatimonadota	norank_Armatimonadota	norank_Armatimonadota
bOTU27916	0	0	0	0	0	0	0	0	0	0	0	0	2	3	10	14	15	10	0	6	10	0	1	3	0	0	1	0	0.749736	0.0018	1	1	1	Module_2	Module hubs	Patescibacteria	0	0	0
bOTU28013	0	0	0	0	0	0	0	0	0	0	0	0	2	1	14	6	5	1	0	2	7	0	0	0	0	0	1	0	0.612116	0.0068	1	1	1	Module_2	Module hubs	Patescibacteria	norank_Berkelbacteria	norank_Berkelbacteria	norank_Berkelbacteria
bOTU28191	0	0	0	0	0	0	1	0	0	2	1	0	16	26	109	77	13	10	0	8	16	0	0	0	0	0	1	0	0.698897	0.0001	1	1	1	Module_2	Module hubs	Patescibacteria	norank_Parcubacteria	norank_Parcubacteria	norank_Parcubacteria
bOTU28332	0	0	0	0	2	0	0	0	0	0	0	0	12	40	44	73	29	30	3	3	19	0	0	1	0	0	1	0	0.845448	0.0001	1	1	1	Module_2	Module hubs	Proteobacteria	norank_Micavibrionales	norank_Micavibrionales	norank_Micavibrionales
bOTU28356	0	0	0	2	0	3	0	0	0	0	0	0	20	46	94	34	7	15	16	18	26	0	0	3	0	0	1	0	0.703855	0.001	1	1	1	Module_2	Module hubs	Patescibacteria	0	0	0
bOTU28473	0	0	0	0	0	1	0	2	0	0	2	1	75	62	51	145	26	29	7	21	35	2	3	5	0	0	1	0	0.763363	0.0001	1	1	1	Module_2	Module hubs	Gemmatimonadota	Longimicrobiaceae	norank_Longimicrobiaceae	norank_Longimicrobiaceae
bOTU28656	7	14	31	43	15	44	27	23	23	24	25	17	4	3	4	9	12	21	19	14	15	13	9	19	0	1	0	1	0.612728	0.0077	1	1	1	Module_1	Module hubs	Acidobacteriota	Vicinamibacteraceae	norank_Vicinamibacteraceae	norank_Vicinamibacteraceae
bOTU1207	0	5	3	10	3	1	6	3	0	4	3	3	0	1	0	6	8	1	5	0	2	1	2	4	0	1	1	1	0.142163	0.9163	0	0	1	Module_19	Module hubs	Gemmatimonadota	Longimicrobiaceae	norank_Longimicrobiaceae	norank_Longimicrobiaceae
bOTU1648	0	0	0	1	0	2	0	2	0	0	0	0	0	0	0	1	3	2	0	0	0	0	7	2	1	0	1	0	0.285039	0.6445	0	0	1	Module_6	Module hubs	Myxococcota	Vulgatibacteraceae	Vulgatibacter	Vulgatibacter
bOTU3540	0	0	0	4	2	4	0	0	0	0	0	1	0	0	0	0	0	0	2	0	0	1	0	1	0	0	0	1	0.475497	0.1217	1	0	1	Module_3	Module hubs	Firmicutes	Limnochordaceae	norank_Limnochordaceae	norank_Limnochordaceae
bOTU4698	6	2	16	0	0	3	22	14	13	4	0	4	5	9	7	0	2	4	14	31	23	0	3	4	1	1	0	0	0.346714	0.373	0	0	1	Module_8	Module hubs	Chloroflexi	Ktedonobacteraceae	Thermosporothrix	Thermosporothrix
bOTU4778	0	0	2	13	0	19	2	5	0	7	5	1	0	1	2	150	74	18	9	7	6	5	85	26	0	0	1	0	0.390706	0.282	1	0	1	Module_6	Module hubs	Chloroflexi	Chloroflexaceae	Candidatus_Chloroploca	Candidatus_Chloroploca
bOTU4802	0	2	8	2	2	4	1	0	0	6	7	2	0	1	0	23	24	9	0	4	6	20	78	37	1	0	0	0	0.474445	0.0762	1	0	1	Module_6	Module hubs	Chloroflexi	Chloroflexaceae	Chloronema	Chloronema
bOTU5208	1	5	0	0	0	0	0	0	0	0	3	0	0	2	0	0	1	0	0	0	0	2	4	2	1	0	0	1	0.243615	0.7516	0	0	1	Module_6	Module hubs	Planctomycetota	Isosphaeraceae	norank_Isosphaeraceae	norank_Isosphaeraceae
bOTU5240	1	0	4	5	2	4	0	2	0	1	0	0	0	0	0	0	4	0	0	0	0	2	0	4	0	0	0	1	0.454574	0.1119	1	0	1	Module_20	Module hubs	Patescibacteria	norank_Saccharimonadales	norank_Saccharimonadales	norank_Saccharimonadales
bOTU5415	0	0	0	0	0	0	0	0	0	0	0	0	0	0	1	1	1	4	0	0	0	2	13	7	1	0	0	0	0.477801	0.088	1	0	1	Module_6	Module hubs	Planctomycetota	Phycisphaeraceae	norank_Phycisphaeraceae	norank_Phycisphaeraceae
bOTU5887	1	0	3	2	6	5	6	4	1	14	12	4	0	0	7	10	7	14	6	2	3	1	12	18	1	1	1	0	0.371885	0.3095	0	0	1	Module_11	Module hubs	Proteobacteria	Hyphomonadaceae	Hirschia	Hirschia
bOTU6114	0	0	2	0	0	4	2	1	0	2	2	1	0	0	0	0	0	0	0	0	1	0	2	1	1	1	0	1	0.422948	0.2002	0	0	1	Module_5	Module hubs	Verrucomicrobiota	Pedosphaeraceae	norank_Pedosphaeraceae	norank_Pedosphaeraceae
bOTU6356	0	0	4	6	2	9	0	1	1	3	1	6	0	0	1	0	1	5	0	0	3	4	0	2	0	0	0	1	0.2612	0.6416	0	0	1	Module_10	Module hubs	Myxococcota	Polyangiaceae	norank_Polyangiaceae	norank_Polyangiaceae
bOTU6388	0	2	0	1	0	1	4	0	0	1	0	0	0	0	0	1	2	1	3	0	5	1	0	1	1	0	0	0	0.291329	0.5595	0	0	1	Module_18	Module hubs	Verrucomicrobiota	Pedosphaeraceae	norank_Pedosphaeraceae	norank_Pedosphaeraceae
bOTU6493	4	1	11	9	3	1	5	2	4	8	5	14	7	1	3	0	0	0	6	9	6	0	0	1	0	1	0	0	0.240989	0.7	0	0	1	Module_1	Module hubs	Gemmatimonadota	Gemmatimonadaceae	norank_Gemmatimonadaceae	norank_Gemmatimonadaceae
bOTU6523	0	4	3	14	4	15	4	8	5	4	4	1	3	1	7	14	25	15	5	5	2	14	27	24	1	0	1	0	0.499523	0.0676	0	0	1	Module_6	Module hubs	Verrucomicrobiota	Verrucomicrobiaceae	Roseimicrobium	Roseimicrobium
bOTU9593	0	0	1	2	2	3	0	0	1	2	0	1	0	0	0	0	1	1	0	0	1	0	0	0	0	0	0	1	0.422344	0.2152	0	0	1	Module_10	Module hubs	Verrucomicrobiota	Verrucomicrobiaceae	norank_Verrucomicrobiaceae	norank_Verrucomicrobiaceae
bOTU11627	0	0	0	4	2	2	0	0	0	0	0	0	0	0	0	0	0	0	0	0	0	0	0	3	0	0	0	1	0.451568	0.1393	1	0	1	Module_3	Module hubs	Verrucomicrobiota	Verrucomicrobiaceae	Verrucomicrobium	Verrucomicrobium
bOTU12099	0	0	5	0	1	0	0	0	0	1	0	0	0	1	0	0	1	2	0	0	1	2	8	4	1	0	0	0	0.440847	0.1223	0	0	1	Module_11	Module hubs	Myxococcota	Myxococcaceae	P3OB-42	P3OB-42
bOTU12410	3	1	2	32	1	12	8	15	5	1	5	4	0	2	3	1	2	7	0	0	3	2	19	4	0	1	0	1	0.235538	0.7428	0	0	1	Module_5	Module hubs	Bacteroidota	Microscillaceae	Ohtaekwangia	Ohtaekwangia
bOTU12632	1	4	0	1	0	0	0	0	0	0	0	0	4	2	0	2	1	1	0	0	0	0	2	0	0	0	1	0	0.446745	0.1422	1	0	1	Module_4	Module hubs	Proteobacteria	Rhodobacteraceae	Amaricoccus	Amaricoccus
bOTU12779	0	0	3	5	5	2	1	5	3	3	5	3	0	7	4	11	8	8	4	0	2	9	7	7	0	0	1	0	0.497044	0.0751	1	0	1	Module_6	Module hubs	Chloroflexi	Ardenticatenaceae	norank_Ardenticatenaceae	norank_Ardenticatenaceae
bOTU12786	80	62	167	147	121	137	136	123	125	132	173	93	25	55	94	153	120	155	132	46	110	118	158	159	1	1	1	0	0.148698	0.9161	0	0	1	Module_12	Module hubs	Actinobacteriota	Nocardioidaceae	Kribbella	Kribbella
bOTU12924	1571	1414	3160	3240	2904	3436	2706	2602	3081	2645	3311	2450	1158	1589	3189	2684	2565	2638	2647	2236	2939	2552	2564	2843	1	1	1	0	0.328464	0.4423	0	0	1	Module_15	Module hubs	Firmicutes	Bacillaceae	Bacillus	Bacillus
bOTU13246	305	248	330	280	146	241	242	192	241	269	250	254	290	330	251	96	123	168	183	229	178	186	158	230	0	0	1	1	0.271976	0.6348	0	0	1	Module_4	Module hubs	Methylomirabilota	norank_Rokubacteriales	norank_Rokubacteriales	norank_Rokubacteriales
bOTU13376	7	5	13	16	23	13	9	11	4	15	9	2	1	4	4	11	10	17	8	5	11	18	6	8	0	0	0	1	0.269671	0.6152	0	0	1	Module_20	Module hubs	Gemmatimonadota	norank_BD2-11_terrestrial_group	norank_BD2-11_terrestrial_group	norank_BD2-11_terrestrial_group
bOTU13602	160	134	322	450	145	374	208	231	322	305	320	301	122	85	170	113	165	226	203	205	288	151	169	179	0	1	0	1	0.481157	0.0998	0	0	1	Module_1	Module hubs	Proteobacteria	Nitrosomonadaceae	MND1	MND1
bOTU13661	46	34	56	66	21	29	24	32	31	39	50	45	21	26	15	17	21	24	11	23	27	14	23	39	0	1	0	1	0.531636	0.047	0	0	1	Module_4	Module hubs	NB1-j	norank_NB1-j	norank_NB1-j	norank_NB1-j
bOTU13747	52	48	40	61	21	39	38	24	45	51	47	45	17	32	42	9	27	22	21	19	38	34	21	38	0	1	0	1	0.424235	0.1891	0	0	1	Module_21	Module hubs	Methylomirabilota	norank_Rokubacteriales	norank_Rokubacteriales	norank_Rokubacteriales
bOTU13843	293	194	235	268	81	223	128	171	249	185	206	188	167	244	137	79	123	129	122	171	200	118	110	164	0	0	1	1	0.262565	0.6381	0	0	1	Module_4	Module hubs	Methylomirabilota	WX65	norank_WX65	norank_WX65
bOTU13882	1	4	11	12	2	3	4	2	3	5	6	1	0	1	0	2	5	8	3	0	0	3	5	4	0	0	0	1	0.328284	0.424	0	0	1	Module_9	Module hubs	Acidobacteriota	norank_AT-s3-28	norank_AT-s3-28	norank_AT-s3-28
bOTU14008	297	237	571	772	593	585	487	437	385	494	562	375	79	200	345	396	575	552	405	222	360	453	647	625	1	0	0	1	0.167214	0.8784	0	0	1	Module_1	Module hubs	Proteobacteria	Beijerinckiaceae	Microvirga	Microvirga
bOTU14118	5	7	9	32	18	6	10	11	3	16	30	8	0	5	2	14	15	9	19	1	2	8	7	10	0	1	0	1	0.267287	0.6129	0	0	1	Module_19	Module hubs	Acidobacteriota	norank_Subgroup_7	norank_Subgroup_7	norank_Subgroup_7
bOTU14154	249	208	469	570	321	537	365	305	401	404	376	385	189	170	213	173	281	307	317	292	406	292	256	329	1	1	0	1	0.494241	0.0806	0	0	1	Module_1	Module hubs	Acidobacteriota	Vicinamibacteraceae	norank_Vicinamibacteraceae	norank_Vicinamibacteraceae
bOTU14268	39	51	122	238	379	204	63	63	40	138	131	91	13	51	47	55	123	110	61	23	38	81	136	126	0	0	0	1	0.475999	0.0699	0	0	1	Module_1	Module hubs	Bacteroidota	Hymenobacteraceae	Pontibacter	Pontibacter
bOTU14346	5	4	14	27	5	23	11	9	19	13	14	17	8	2	9	3	8	4	4	14	13	0	2	1	0	1	0	1	0.438479	0.1646	1	0	1	Module_1	Module hubs	Firmicutes	Ruminococcaceae	Ruminococcus	Ruminococcus
bOTU14399	154	147	148	152	124	119	107	82	57	147	307	150	54	114	55	67	132	81	100	57	61	156	147	216	1	1	0	1	0.236701	0.718	0	0	1	Module_6	Module hubs	Actinobacteriota	Nocardioidaceae	Nocardioides	Nocardioides
bOTU14513	81	27	113	63	20	43	51	47	52	42	55	57	59	49	50	11	35	34	38	42	59	25	15	27	0	1	1	1	0.287597	0.5663	0	0	1	Module_4	Module hubs	Gemmatimonadota	Gemmatimonadaceae	norank_Gemmatimonadaceae	norank_Gemmatimonadaceae
bOTU14634	19	29	60	76	58	53	53	45	66	65	61	37	12	33	44	50	62	61	38	26	31	49	39	49	0	1	1	0	0.412652	0.2113	0	0	1	Module_12	Module hubs	Proteobacteria	norank_Alphaproteobacteria	norank_Alphaproteobacteria	norank_Alphaproteobacteria
bOTU14727	6	5	12	26	0	18	11	7	19	16	17	24	10	2	8	5	6	4	11	13	12	2	5	12	0	1	0	0	0.423252	0.1874	0	0	1	Module_1	Module hubs	Latescibacterota	norank_Latescibacterota	norank_Latescibacterota	norank_Latescibacterota
bOTU14840	90	59	124	233	107	148	123	123	167	142	170	123	38	63	95	35	97	117	116	106	155	99	104	130	1	1	0	1	0.573244	0.0193	0	0	1	Module_1	Module hubs	Proteobacteria	Steroidobacteraceae	norank_Steroidobacteraceae	norank_Steroidobacteraceae
bOTU15012	391	352	561	623	296	486	325	337	407	404	454	423	333	374	351	206	316	313	289	434	396	320	324	361	0	0	1	1	0.265578	0.6372	0	0	1	Module_4	Module hubs	Methylomirabilota	norank_Rokubacteriales	norank_Rokubacteriales	norank_Rokubacteriales
bOTU15042	70	54	49	46	18	36	40	28	69	47	41	53	62	35	18	15	15	32	13	38	31	15	15	34	0	1	1	1	0.325654	0.4536	0	0	1	Module_4	Module hubs	Acidobacteriota	norank_Subgroup_17	norank_Subgroup_17	norank_Subgroup_17
bOTU15090	6	8	19	24	16	5	17	12	9	24	16	18	1	5	5	6	10	17	6	10	13	8	22	11	1	1	0	1	0.395944	0.2518	0	0	1	Module_5	Module hubs	Chloroflexi	Caldilineaceae	Litorilinea	Litorilinea
bOTU15228	14	11	55	20	6	42	25	19	43	32	31	23	32	7	14	5	11	11	23	28	27	10	8	10	0	1	0	0	0.219076	0.7772	0	0	1	Module_1	Module hubs	Latescibacterota	norank_Latescibacterota	norank_Latescibacterota	norank_Latescibacterota
bOTU15281	301	299	654	837	618	588	494	529	477	646	672	476	90	177	232	306	590	574	523	253	340	469	656	636	1	1	0	1	0.451429	0.1332	0	0	1	Module_1	Module hubs	Proteobacteria	Azospirillaceae	Skermanella	Skermanella
bOTU15286	34	35	46	36	15	22	31	15	51	16	21	22	17	26	28	12	8	7	8	21	19	17	18	15	0	0	0	1	0.346519	0.3768	0	0	1	Module_4	Module hubs	Methylomirabilota	norank_Rokubacteriales	norank_Rokubacteriales	norank_Rokubacteriales
bOTU15386	5	15	32	49	42	52	21	18	10	50	70	28	4	5	4	16	42	14	18	2	3	20	26	34	0	1	0	1	0.434814	0.1619	0	0	1	Module_1	Module hubs	Bacteroidota	Hymenobacteraceae	Adhaeribacter	Adhaeribacter
bOTU15439	1	2	0	11	1	2	2	2	4	3	1	1	0	0	1	0	6	6	3	0	2	5	6	2	1	0	0	0	0.161846	0.8809	0	0	1	Module_18	Module hubs	Bacteroidota	Chitinophagaceae	Parafilimonas	Parafilimonas
bOTU15446	9	11	18	27	5	12	19	12	30	15	13	16	6	4	9	5	7	9	13	24	18	3	2	8	0	1	0	0	0.368907	0.3144	0	0	1	Module_1	Module hubs	Proteobacteria	TRA3-20	norank_TRA3-20	norank_TRA3-20
bOTU15447	0	0	3	7	5	6	0	0	0	2	10	7	0	0	0	0	0	1	0	0	0	7	13	2	1	1	0	1	0.372275	0.306	0	0	1	Module_1	Module hubs	Actinobacteriota	norank_0319-7L14	norank_0319-7L14	norank_0319-7L14
bOTU17731	3	0	0	2	1	2	0	3	2	0	0	0	0	0	1	0	0	0	0	0	0	0	0	1	0	1	0	1	0.429028	0.1681	0	0	1	Module_13	Module hubs	Myxococcota	Haliangiaceae	Haliangium	Haliangium
bOTU18063	0	0	1	1	3	1	1	0	0	5	1	3	0	0	0	0	1	0	0	0	0	1	7	2	1	1	0	0	0.321147	0.451	0	0	1	Module_1	Module hubs	Myxococcota	Haliangiaceae	Haliangium	Haliangium
bOTU18492	1	2	9	8	6	5	7	1	6	7	13	2	0	0	4	6	6	17	5	3	5	6	5	4	0	1	1	0	0.149222	0.9243	0	0	1	Module_12	Module hubs	Planctomycetota	Gemmataceae	norank_Gemmataceae	norank_Gemmataceae
bOTU20725	10	6	30	23	3	25	21	25	37	20	13	22	11	3	6	5	6	10	21	26	43	4	0	9	1	1	0	0	0.383155	0.2677	0	0	1	Module_1	Module hubs	Proteobacteria	Nitrosomonadaceae	MND1	MND1
bOTU22888	0	0	3	0	0	0	0	0	0	0	0	0	0	0	0	2	2	0	1	0	0	2	5	4	1	0	0	0	0.491615	0.078	1	0	1	Module_6	Module hubs	Myxococcota	Myxococcaceae	0	0
bOTU27357	0	0	2	0	0	2	1	1	0	1	3	1	0	0	1	0	0	1	0	0	0	0	3	0	0	1	0	0	0.30199	0.5636	0	0	1	Module_5	Module hubs	Proteobacteria	norank_Azospirillales	norank_Azospirillales	norank_Azospirillales
bOTU27617	236	194	522	532	432	448	522	492	552	548	551	381	147	253	508	335	378	409	408	348	476	383	320	398	0	1	0	0	0.506298	0.0712	0	0	1	Module_15	Module hubs	Firmicutes	Bacillaceae	Bacillus	Bacillus
bOTU28184	8	6	20	8	11	23	11	13	22	9	17	13	3	4	5	4	8	8	13	19	10	18	5	9	1	1	0	1	0.524037	0.0495	0	0	1	Module_15	Module hubs	Planctomycetota	Gemmataceae	norank_Gemmataceae	norank_Gemmataceae
bOTU28340	2	0	0	2	0	2	0	0	2	1	1	1	0	0	0	0	0	0	0	0	0	2	0	0	0	1	0	1	0.42948	0.1674	0	0	1	Module_13	Module hubs	Actinobacteriota	norank_MB-A2-108	norank_MB-A2-108	norank_MB-A2-108
bOTU28458	0	0	1	0	1	1	1	1	2	1	1	0	0	0	0	0	4	0	3	0	0	0	1	2	1	1	0	0	0.19759	0.858	0	0	1	Module_10	Module hubs	Firmicutes	Alicyclobacillaceae	Tumebacillus	Tumebacillus
bOTU28584	0	2	0	0	0	0	1	0	2	0	0	0	1	0	0	0	0	0	2	2	2	0	0	0	1	0	0	0	0.293116	0.5543	0	0	1	Module_26	Module hubs	Proteobacteria	0	0	0
bOTU28635	7	2	9	14	17	13	8	6	2	11	12	4	0	4	3	8	18	8	9	1	3	13	20	33	1	0	0	0	0.321719	0.4581	0	0	1	Module_1	Module hubs	Bdellovibrionota	norank_Oligoflexales	Oligoflexus	Oligoflexus
bOTU19848	0	1	0	0	0	0	0	0	0	0	0	0	0	0	3	38	8	5	0	0	1	0	0	0	0	0	1	0	0.476645	0.0065	1	1	1	Module_11	Network hubs	Proteobacteria	Methylophilaceae	norank_Methylophilaceae	norank_Methylophilaceae
bOTU5460	8	7	20	34	33	28	27	21	22	17	28	11	7	9	33	43	50	41	30	28	19	19	22	34	0	0	1	0	0.488901	0.0866	1	0	1	Module_11	Network hubs	Verrucomicrobiota	Pedosphaeraceae	norank_Pedosphaeraceae	norank_Pedosphaeraceae
bOTU14899	13	18	35	44	29	26	36	29	23	26	42	31	6	10	12	22	32	32	29	4	23	30	11	26	0	1	0	0	0.381541	0.284	0	0	1	Module_9	Network hubs	Chloroflexi	norank_Ardenticatenales	norank_Ardenticatenales	norank_Ardenticatenales
bOTU5	0	0	0	0	0	0	0	0	0	0	0	0	5	3	1	2	0	8	0	0	2	0	0	1	0	0	1	0	0.696172	0.0007	1	1	1	Module_2	Peripherals	Gemmatimonadota	Longimicrobiaceae	norank_Longimicrobiaceae	norank_Longimicrobiaceae
bOTU43	0	0	0	0	0	0	0	0	0	0	0	0	2	0	2	6	0	0	0	0	1	1	2	0	0	0	1	0	0.526513	0.0464	1	1	1	Module_47	Peripherals	Bacteroidota	Cyclobacteriaceae	norank_Cyclobacteriaceae	norank_Cyclobacteriaceae
bOTU62	29	27	10	12	18	21	20	11	4	12	28	10	63	129	93	77	46	31	26	33	22	15	48	31	0	0	1	0	0.778734	0.0001	1	1	1	Module_2	Peripherals	Actinobacteriota	Nocardioidaceae	Nocardioides	Nocardioides
bOTU80	0	0	0	0	0	3	2	0	0	0	0	2	6	2	36	13	0	3	2	5	11	0	0	2	0	0	1	0	0.536578	0.0151	1	1	1	Module_2	Peripherals	Chloroflexi	A4b	norank_A4b	norank_A4b
bOTU112	0	0	0	0	0	1	0	0	0	0	0	0	1	2	3	28	2	6	1	0	1	0	0	0	0	0	1	0	0.516731	0.0001	1	1	1	Module_2	Peripherals	Gemmatimonadota	Longimicrobiaceae	norank_Longimicrobiaceae	norank_Longimicrobiaceae
bOTU128	0	0	0	0	0	0	0	0	0	0	0	0	3	0	1	5	0	2	0	0	2	0	0	0	0	0	1	0	0.613141	0.016	1	1	1	Module_2	Peripherals	Patescibacteria	norank_Berkelbacteria	norank_Berkelbacteria	norank_Berkelbacteria
bOTU162	0	0	2	0	0	0	0	0	0	0	0	0	2	2	0	32	2	7	1	0	0	0	1	0	0	0	1	0	0.488838	0.0007	1	1	1	Module_6	Peripherals	Verrucomicrobiota	Pedosphaeraceae	norank_Pedosphaeraceae	norank_Pedosphaeraceae
bOTU179	0	0	3	2	0	0	1	2	0	0	0	0	3	6	2	1	5	1	0	0	1	0	1	0	0	0	1	0	0.713518	0.0017	1	1	1	Module_6	Peripherals	Chloroflexi	Ardenticatenaceae	norank_Ardenticatenaceae	norank_Ardenticatenaceae
bOTU182	1	0	0	0	0	0	0	0	0	3	1	0	2	4	3	5	0	0	0	0	2	0	0	0	0	0	1	0	0.658011	0.007	1	1	1	Module_65	Peripherals	Proteobacteria	TRA3-20	norank_TRA3-20	norank_TRA3-20
bOTU233	0	0	0	2	4	0	0	0	0	0	0	0	1	3	3	4	2	3	0	0	0	2	0	0	0	0	1	0	0.769416	0.0004	1	1	1	Module_2	Peripherals	Firmicutes	Paenibacillaceae	Paenibacillus	Paenibacillus
bOTU241	0	0	0	3	0	0	0	0	0	0	1	0	3	12	4	14	0	3	1	7	10	0	0	1	0	0	1	0	0.567231	0.0226	1	1	1	Module_2	Peripherals	Bdellovibrionota	norank_0319-6G20	norank_0319-6G20	norank_0319-6G20
bOTU249	3	2	3	2	1	0	0	0	0	0	0	0	0	3	0	3	1	4	1	0	0	0	2	1	0	0	1	1	0.576831	0.0271	1	1	1	Module_6	Peripherals	Planctomycetota	Isosphaeraceae	norank_Isosphaeraceae	norank_Isosphaeraceae
bOTU255	44	62	137	137	79	120	82	83	79	83	102	81	40	48	56	36	63	45	122	46	92	80	78	86	1	1	0	1	0.552424	0.0293	1	1	1	Module_1	Peripherals	Acidobacteriota	norank_Vicinamibacterales	norank_Vicinamibacterales	norank_Vicinamibacterales
bOTU297	0	0	0	0	0	3	0	1	0	0	0	0	0	8	1	5	1	3	0	0	0	2	0	1	0	0	1	0	0.585409	0.0112	1	1	1	Module_6	Peripherals	Patescibacteria	norank_Parcubacteria	norank_Parcubacteria	norank_Parcubacteria
bOTU330	0	1	0	0	1	0	0	1	0	0	0	2	2	4	2	4	0	1	1	1	2	0	0	0	0	0	1	0	0.662633	0.0051	1	1	1	Module_2	Peripherals	TX1A-33	norank_norank	norank_norank	norank_norank
bOTU416	0	0	0	0	0	0	0	0	0	0	2	0	0	2	3	2	1	0	0	0	0	2	1	0	0	0	1	0	0.562221	0.0326	1	1	1	Module_6	Peripherals	Proteobacteria	Solimonadaceae	0	0
bOTU418	0	2	2	6	4	4	0	0	4	5	0	4	4	5	6	12	9	2	6	3	7	2	3	6	0	0	1	0	0.625042	0.0044	1	1	1	Module_2	Peripherals	Acidobacteriota	Bryobacteraceae	Bryobacter	Bryobacter
bOTU420	0	0	0	0	0	0	0	2	0	0	0	0	2	4	2	0	0	0	0	0	0	0	1	0	0	0	1	0	0.558174	0.0449	1	1	1	Module_14	Peripherals	Proteobacteria	Acetobacteraceae	Craurococcus-Caldovatus	Craurococcus-Caldovatus
bOTU606	6	2	14	7	6	11	4	3	10	3	3	4	7	15	7	5	7	9	4	2	4	3	5	10	0	0	1	0	0.565372	0.0229	1	1	1	Module_215	Peripherals	Actinobacteriota	norank_MB-A2-108	norank_MB-A2-108	norank_MB-A2-108
bOTU730	24	14	28	52	15	37	9	17	27	28	25	29	10	4	17	13	10	11	15	5	14	11	16	13	0	1	0	1	0.646644	0.0044	1	1	1	Module_7	Peripherals	Acidobacteriota	Pyrinomonadaceae	RB41	RB41
bOTU803	0	0	0	2	0	0	1	0	0	2	1	4	1	1	5	2	1	3	0	0	0	0	0	1	0	0	1	0	0.597123	0.0123	1	1	1	Module_2	Peripherals	Myxococcota	Haliangiaceae	Haliangium	Haliangium
bOTU863	0	2	1	1	1	3	0	2	0	2	1	1	0	7	3	5	7	1	2	0	0	2	5	2	0	0	1	0	0.567481	0.0223	1	1	1	Module_6	Peripherals	Actinobacteriota	Nocardioidaceae	Nocardioides	Nocardioides
bOTU957	0	0	0	0	1	0	1	1	0	0	1	0	0	2	2	5	1	7	0	1	0	0	5	1	0	0	1	0	0.57138	0.0255	1	1	1	Module_2	Peripherals	Bacteroidota	Sphingobacteriaceae	0	0
bOTU977	1	0	0	3	8	2	2	0	1	0	3	2	6	9	15	8	3	2	3	6	5	1	5	3	0	0	1	0	0.667914	0.0033	1	1	1	Module_2	Peripherals	Proteobacteria	Steroidobacteraceae	Steroidobacter	Steroidobacter
bOTU1037	24	19	45	79	33	33	34	41	34	41	32	37	25	54	115	67	37	46	37	40	46	42	27	46	0	0	1	0	0.635277	0.0029	1	1	1	Module_2	Peripherals	Proteobacteria	Hyphomicrobiaceae	0	0
bOTU1124	2	1	0	3	0	0	2	1	0	2	0	2	1	3	14	62	13	13	1	1	2	0	2	1	0	0	1	0	0.55173	0.0003	1	1	1	Module_2	Peripherals	Firmicutes	Bacillaceae	norank_Bacillaceae	norank_Bacillaceae
bOTU1175	8	7	9	9	18	19	25	16	7	23	27	17	14	26	37	19	23	26	12	11	17	16	26	11	0	0	1	0	0.713415	0.0006	1	1	1	Module_2	Peripherals	Proteobacteria	Nitrosomonadaceae	MND1	MND1
bOTU1239	1	0	0	1	0	0	2	0	0	1	0	0	0	2	2	0	4	1	0	0	0	0	1	0	0	0	1	0	0.552283	0.0292	1	1	1	Module_460	Peripherals	Patescibacteria	norank_Saccharimonadales	norank_Saccharimonadales	norank_Saccharimonadales
bOTU1269	0	0	0	1	0	0	1	2	0	0	0	0	0	5	2	1	2	2	0	0	1	0	0	0	0	0	1	0	0.625369	0.0028	1	1	1	Module_6	Peripherals	Proteobacteria	0	0	0
bOTU1331	9	8	16	14	7	9	2	5	0	7	5	3	3	7	4	5	9	3	3	4	8	8	2	7	0	0	0	1	0.640079	0.0045	1	1	1	Module_4	Peripherals	Chloroflexi	norank_JG30-KF-CM66	norank_JG30-KF-CM66	norank_JG30-KF-CM66
bOTU1540	0	1	0	0	0	0	2	1	0	0	0	0	2	5	5	0	1	0	0	1	1	0	0	0	0	0	1	0	0.602619	0.0222	1	1	1	Module_4	Peripherals	Proteobacteria	Magnetospiraceae	norank_Magnetospiraceae	norank_Magnetospiraceae
bOTU1625	0	0	0	1	0	0	1	0	0	0	0	1	0	9	3	2	5	1	0	2	1	0	0	0	0	0	1	0	0.610701	0.0024	1	1	1	Module_2	Peripherals	Gemmatimonadota	Longimicrobiaceae	norank_Longimicrobiaceae	norank_Longimicrobiaceae
bOTU2214	1	2	2	0	0	0	4	4	7	1	3	1	1	0	3	3	1	2	1	1	1	0	0	0	0	1	1	0	0.555526	0.0273	1	1	1	Module_15	Peripherals	Proteobacteria	Alcaligenaceae	0	0
bOTU2438	0	0	0	4	0	2	9	8	20	0	0	0	0	0	0	0	0	0	0	0	0	0	0	0	0	1	0	0	0.573582	0.0407	1	1	1	Module_13	Peripherals	Chloroflexi	AKIW781	norank_AKIW781	norank_AKIW781
bOTU2489	1	0	0	0	0	0	4	1	4	2	1	1	0	0	0	0	0	0	0	1	1	0	0	2	0	1	0	0	0.68557	0.0028	1	1	1	Module_8	Peripherals	Verrucomicrobiota	norank_S-BQ2-57_soil_group	norank_S-BQ2-57_soil_group	norank_S-BQ2-57_soil_group
bOTU2548	3	0	2	2	1	4	2	1	3	2	3	4	0	0	0	0	0	1	0	1	0	1	5	2	1	1	0	1	0.526671	0.0471	1	1	1	Module_1	Peripherals	Bacteroidota	Sphingobacteriaceae	Pedobacter	Pedobacter
bOTU2792	0	2	1	4	0	1	0	2	2	2	4	0	0	0	0	0	1	0	0	0	0	0	1	0	0	1	0	1	0.563112	0.0334	1	1	1	Module_85	Peripherals	Bacteroidota	AKYH767	norank_AKYH767	norank_AKYH767
bOTU2796	0	0	0	1	0	2	1	0	1	0	0	0	1	1	2	2	2	3	0	0	2	1	0	0	0	0	1	0	0.785371	0.0003	1	1	1	Module_2	Peripherals	Armatimonadota	norank_Armatimonadota	norank_Armatimonadota	norank_Armatimonadota
bOTU2808	0	2	1	1	1	3	2	0	3	0	0	3	0	0	0	0	0	0	0	0	0	0	0	0	0	1	0	1	0.610381	0.0124	1	1	1	Module_10	Peripherals	Actinobacteriota	norank_MB-A2-108	norank_MB-A2-108	norank_MB-A2-108
bOTU2811	1	0	0	0	0	0	0	0	2	0	2	0	0	0	0	0	0	0	1	1	1	0	2	3	1	0	0	0	0.558564	0.0194	1	1	1	Module_134	Peripherals	Planctomycetota	Gemmataceae	norank_Gemmataceae	norank_Gemmataceae
bOTU2896	1	2	6	2	0	0	0	0	1	0	0	0	0	0	0	0	0	2	0	0	1	0	0	0	0	0	0	1	0.554243	0.0264	1	1	1	Module_4	Peripherals	Actinobacteriota	norank_MB-A2-108	norank_MB-A2-108	norank_MB-A2-108
bOTU2899	5	1	7	4	0	3	11	2	11	5	8	10	6	0	2	3	4	2	1	3	2	0	0	2	0	1	0	0	0.559125	0.0341	1	1	1	Module_1	Peripherals	Myxococcota	norank_bacteriap25	norank_bacteriap25	norank_bacteriap25
bOTU2935	3	3	0	0	1	2	0	0	0	0	0	2	6	3	12	7	4	1	5	0	2	4	1	1	0	0	1	0	0.679637	0.0035	1	1	1	Module_2	Peripherals	Bdellovibrionota	norank_0319-6G20	norank_0319-6G20	norank_0319-6G20
bOTU2966	5	2	7	5	8	1	6	4	6	4	8	6	35	65	124	67	25	27	8	21	18	5	11	8	0	0	1	0	0.801538	0.0001	1	1	1	Module_2	Peripherals	Gemmatimonadota	Longimicrobiaceae	norank_Longimicrobiaceae	norank_Longimicrobiaceae
bOTU3010	0	3	3	4	4	0	1	0	2	1	0	1	4	6	10	8	7	8	6	2	6	2	7	7	1	0	1	0	0.785154	0.0002	1	1	1	Module_2	Peripherals	Bdellovibrionota	norank_Oligoflexales	Oligoflexus	Oligoflexus
bOTU3052	34	25	36	57	41	50	45	38	54	37	32	33	14	18	15	16	20	30	30	29	42	28	10	31	0	1	0	1	0.623956	0.0075	1	1	1	Module_1	Peripherals	Acidobacteriota	Vicinamibacteraceae	norank_Vicinamibacteraceae	norank_Vicinamibacteraceae
bOTU3054	0	0	0	0	0	0	0	0	0	0	0	0	0	5	11	14	3	3	2	0	5	2	1	1	0	0	1	0	0.655929	0.0037	1	1	1	Module_2	Peripherals	Gemmatimonadota	Longimicrobiaceae	norank_Longimicrobiaceae	norank_Longimicrobiaceae
bOTU3055	1	1	1	0	1	5	3	5	3	6	1	4	0	3	0	0	1	2	2	0	0	16	29	14	1	0	0	0	0.531501	0.0374	1	1	1	Module_33	Peripherals	Chloroflexi	norank_SBR1031	norank_SBR1031	norank_SBR1031
bOTU3058	0	0	0	0	0	0	0	0	0	0	0	0	2	2	1	21	1	0	2	0	0	0	0	0	0	0	1	0	0.472905	0.0015	1	1	1	Module_2	Peripherals	Bdellovibrionota	Bdellovibrionaceae	Bdellovibrio	Bdellovibrio
bOTU3072	0	0	0	2	0	3	0	1	0	0	0	0	2	0	1	2	1	2	1	0	0	0	0	0	0	0	1	0	0.583843	0.0201	1	1	1	Module_6	Peripherals	Proteobacteria	Hyphomonadaceae	0	0
bOTU3106	0	1	0	0	0	1	0	0	0	0	0	0	0	0	4	10	7	0	2	0	2	0	0	0	0	0	1	0	0.552754	0.0398	1	1	1	Module_18	Peripherals	Proteobacteria	Micavibrionaceae	norank_Micavibrionaceae	norank_Micavibrionaceae
bOTU3113	0	0	3	0	0	0	2	0	0	3	2	1	0	0	0	0	1	0	1	2	1	2	3	0	1	1	0	0	0.535098	0.041	1	1	1	Module_86	Peripherals	Planctomycetota	Gemmataceae	Fimbriiglobus	Fimbriiglobus
bOTU3129	0	0	1	1	0	0	0	0	0	1	3	0	0	0	0	0	0	0	3	2	2	1	0	5	1	0	0	0	0.673448	0.0035	1	1	1	Module_1	Peripherals	Planctomycetota	Phycisphaeraceae	SM1A02	SM1A02
bOTU3160	3	0	1	1	2	2	1	1	0	3	1	4	7	32	23	5	1	1	1	0	3	1	3	4	0	0	1	0	0.60852	0.0053	1	1	1	Module_121	Peripherals	Firmicutes	Paenibacillaceae	Paenibacillus	Paenibacillus
bOTU3187	2	1	0	0	0	0	0	0	0	1	1	0	11	3	4	10	1	3	2	6	1	0	0	2	0	0	1	0	0.605257	0.0066	1	1	1	Module_2	Peripherals	Firmicutes	Paenibacillaceae	Paenibacillus	Paenibacillus
bOTU3223	0	1	1	0	1	0	0	1	0	0	2	0	4	4	13	4	1	0	2	6	0	2	3	1	0	0	1	0	0.564193	0.0163	1	1	1	Module_2	Peripherals	Armatimonadota	norank_Armatimonadota	norank_Armatimonadota	norank_Armatimonadota
bOTU3287	0	0	0	0	0	0	5	4	0	0	7	2	0	0	1	0	0	0	1	0	1	1	0	2	0	1	0	0	0.649291	0.009	1	1	1	Module_16	Peripherals	Planctomycetota	norank_OM190	norank_OM190	norank_OM190
bOTU3350	0	1	0	1	1	2	0	1	1	2	0	0	0	0	1	0	1	2	8	4	1	0	3	5	1	0	0	0	0.64919	0.006	1	1	1	Module_37	Peripherals	Bdellovibrionota	Bacteriovoracaceae	Peredibacter	Peredibacter
bOTU3392	0	1	1	3	1	1	0	3	1	0	0	0	0	1	9	3	3	9	9	5	4	0	3	1	1	0	1	0	0.552892	0.0323	1	1	1	Module_2	Peripherals	Bacteroidota	norank_Kapabacteriales	norank_Kapabacteriales	norank_Kapabacteriales
bOTU3438	6	3	3	3	1	0	1	4	5	8	5	2	14	28	53	31	2	16	4	5	22	0	23	3	0	0	1	0	0.704778	0.0016	1	1	1	Module_2	Peripherals	Patescibacteria	norank_Parcubacteria	norank_Parcubacteria	norank_Parcubacteria
bOTU3467	0	3	1	2	0	0	4	0	2	0	1	1	6	5	17	30	7	8	4	4	4	0	0	0	0	0	1	0	0.717972	0.0001	1	1	1	Module_2	Peripherals	Elusimicrobiota	norank_Lineage_IV	norank_Lineage_IV	norank_Lineage_IV
bOTU3470	3	4	5	9	9	15	2	7	2	7	10	9	7	15	17	8	9	10	8	8	5	6	8	12	0	0	1	0	0.65982	0.0032	1	1	1	Module_2	Peripherals	Chloroflexi	norank_JG30-KF-CM66	norank_JG30-KF-CM66	norank_JG30-KF-CM66
bOTU3498	0	1	1	0	0	0	6	5	0	2	1	2	0	0	0	0	0	2	3	1	1	1	0	1	0	1	0	0	0.552187	0.0368	1	1	1	Module_5	Peripherals	Proteobacteria	Legionellaceae	Legionella	Legionella
bOTU3515	1	0	1	2	1	2	2	0	0	1	2	1	0	0	2	0	0	0	3	3	0	2	4	2	1	0	0	0	0.597964	0.0158	1	1	1	Module_461	Peripherals	Chloroflexi	JG30-KF-CM45	norank_JG30-KF-CM45	norank_JG30-KF-CM45
bOTU3521	0	0	2	1	4	3	4	0	2	3	0	2	4	11	13	43	2	7	3	9	16	3	3	0	0	0	1	0	0.538433	0.0112	1	1	1	Module_2	Peripherals	Firmicutes	Bacillaceae	Bacillus	Bacillus
bOTU3558	2	0	0	0	2	0	0	0	0	0	0	1	2	0	3	2	2	1	3	1	1	1	0	0	0	0	1	0	0.526878	0.0483	1	1	1	Module_2	Peripherals	Proteobacteria	Micavibrionaceae	norank_Micavibrionaceae	norank_Micavibrionaceae
bOTU3574	0	0	0	0	2	0	0	0	0	0	0	0	0	2	0	3	4	2	4	0	1	0	0	0	0	0	1	0	0.524767	0.048	1	1	1	Module_2	Peripherals	Acidobacteriota	norank_Subgroup_7	norank_Subgroup_7	norank_Subgroup_7
bOTU3599	0	1	0	0	0	1	1	1	1	3	1	3	0	0	0	0	0	0	8	6	9	0	0	0	1	0	0	0	0.556237	0.0422	1	1	1	Module_8	Peripherals	Gemmatimonadota	Gemmatimonadaceae	norank_Gemmatimonadaceae	norank_Gemmatimonadaceae
bOTU3610	3	1	1	4	4	1	7	3	3	2	6	3	13	12	24	16	6	14	4	6	16	3	1	4	0	0	1	0	0.791962	0.0004	1	1	1	Module_2	Peripherals	Firmicutes	Bacillaceae	0	0
bOTU3613	0	2	0	0	3	0	0	0	0	0	0	0	1	1	2	0	0	0	4	0	0	4	3	4	1	0	0	0	0.525808	0.0493	1	1	1	Module_6	Peripherals	Proteobacteria	Comamonadaceae	Rhodoferax	Rhodoferax
bOTU3618	2	0	0	0	1	3	4	0	7	0	8	0	15	16	24	10	5	2	4	7	3	2	0	2	0	0	1	0	0.722965	0.0013	1	1	1	Module_2	Peripherals	Firmicutes	Paenibacillaceae	norank_Paenibacillaceae	norank_Paenibacillaceae
bOTU3694	0	0	2	1	1	0	2	1	2	3	3	1	0	1	5	4	9	5	4	2	1	1	1	6	0	0	1	0	0.525962	0.0466	1	1	1	Module_11	Peripherals	Planctomycetota	Pirellulaceae	Pir4_lineage	Pir4_lineage
bOTU3698	0	0	2	4	0	1	1	3	4	3	5	4	0	0	1	3	1	1	1	0	4	0	0	1	0	1	0	0	0.603605	0.0131	1	1	1	Module_3	Peripherals	Planctomycetota	Phycisphaeraceae	SM1A02	SM1A02
bOTU3741	0	0	1	0	1	0	1	0	0	0	0	1	8	16	32	7	0	0	5	6	3	1	0	1	0	0	1	0	0.633193	0.0063	1	1	1	Module_2	Peripherals	Patescibacteria	norank_Saccharimonadales	norank_Saccharimonadales	norank_Saccharimonadales
bOTU3765	0	0	3	0	0	0	3	2	3	1	1	2	0	0	0	1	0	1	3	0	0	0	2	3	1	1	0	0	0.53012	0.0481	1	1	1	Module_6	Peripherals	Verrucomicrobiota	Verrucomicrobiaceae	norank_Verrucomicrobiaceae	norank_Verrucomicrobiaceae
bOTU3769	7	4	10	2	3	9	3	2	2	0	0	0	1	0	3	0	1	0	1	4	1	6	9	3	1	0	0	1	0.646142	0.0083	1	1	1	Module_20	Peripherals	Firmicutes	Lachnospiraceae	Anaerocolumna	Anaerocolumna
bOTU3770	0	1	4	10	3	5	0	0	0	0	0	0	0	0	0	0	0	0	2	0	0	0	1	1	0	0	0	1	0.73436	0.0013	1	1	1	Module_11	Peripherals	Verrucomicrobiota	Verrucomicrobiaceae	Roseimicrobium	Roseimicrobium
bOTU3774	0	1	0	0	0	2	1	0	0	0	1	0	4	7	4	10	1	1	2	3	3	1	0	0	0	0	1	0	0.697993	0.0018	1	1	1	Module_2	Peripherals	Gemmatimonadota	Longimicrobiaceae	norank_Longimicrobiaceae	norank_Longimicrobiaceae
bOTU3785	0	0	2	2	0	0	0	0	0	1	0	0	0	1	0	1	3	2	1	0	0	10	6	8	1	0	0	0	0.573661	0.0295	1	1	1	Module_1	Peripherals	Proteobacteria	Rhizobiales_Incertae_Sedis	Phreatobacter	Phreatobacter
bOTU3837	0	0	0	0	0	0	1	0	0	1	3	0	47	23	69	0	1	0	1	14	28	0	0	1	0	0	1	0	0.554711	0.0282	1	1	1	Module_2	Peripherals	Acidobacteriota	Vicinamibacteraceae	norank_Vicinamibacteraceae	norank_Vicinamibacteraceae
bOTU3851	0	0	4	1	0	1	0	0	0	0	2	0	0	1	0	0	0	0	2	0	3	1	7	1	1	0	0	0	0.514076	0.049	1	1	1	Module_6	Peripherals	Desulfobacterota	norank_Desulfobacterota	norank_Desulfobacterota	norank_Desulfobacterota
bOTU3861	0	0	0	0	0	2	2	4	1	3	1	2	0	0	0	0	0	1	2	0	2	0	2	0	0	1	0	0	0.620573	0.0107	1	1	1	Module_5	Peripherals	Gemmatimonadota	Longimicrobiaceae	norank_Longimicrobiaceae	norank_Longimicrobiaceae
bOTU3956	0	0	0	0	0	0	1	0	1	3	1	0	0	0	0	0	1	1	1	0	0	2	6	6	1	0	0	0	0.534993	0.0391	1	1	1	Module_1	Peripherals	Proteobacteria	Legionellaceae	Legionella	Legionella
bOTU3978	4	10	13	14	7	7	6	7	8	12	15	9	11	37	36	23	11	16	8	9	16	5	11	10	0	0	1	0	0.741012	0.0001	1	1	1	Module_2	Peripherals	Proteobacteria	Nitrosomonadaceae	MND1	MND1
bOTU4001	1	3	2	8	2	13	2	2	2	1	0	1	0	2	1	0	3	3	2	3	0	0	0	0	0	0	0	1	0.537269	0.0258	1	1	1	Module_70	Peripherals	Gemmatimonadota	Gemmatimonadaceae	norank_Gemmatimonadaceae	norank_Gemmatimonadaceae
bOTU4083	0	0	5	0	4	0	3	3	1	0	3	2	4	2	9	2	8	7	3	3	3	1	6	3	0	0	1	0	0.664457	0.0035	1	1	1	Module_2	Peripherals	Firmicutes	Planococcaceae	Sporosarcina	Sporosarcina
bOTU4133	0	0	0	0	0	0	0	0	0	0	0	0	1	0	5	2	1	2	2	2	0	0	1	0	0	0	1	0	0.6013	0.0073	1	1	1	Module_2	Peripherals	Proteobacteria	Alcaligenaceae	Pusillimonas	Pusillimonas
bOTU4225	0	0	0	0	0	0	0	0	0	0	0	0	1	3	1	2	0	0	0	2	2	0	1	0	1	0	1	0	0.57013	0.0297	1	1	1	Module_2	Peripherals	Actinobacteriota	Kineosporiaceae	0	0
bOTU4470	3	1	1	13	2	6	4	6	3	7	8	4	10	21	8	5	6	13	9	4	6	7	3	3	0	0	1	0	0.657232	0.0015	1	1	1	Module_2	Peripherals	Proteobacteria	Rhodobacteraceae	Limibaculum	Limibaculum
bOTU4570	0	0	0	0	0	0	0	0	0	0	0	0	0	6	0	11	1	2	0	0	5	0	0	0	0	0	1	0	0.518419	0.0426	1	1	1	Module_2	Peripherals	Bacteroidota	Sphingobacteriaceae	Arcticibacter	Arcticibacter
bOTU4619	4	0	12	12	13	7	13	14	1	11	20	10	13	22	49	33	26	19	7	8	18	19	13	6	0	0	1	0	0.7854	0.0001	1	1	1	Module_2	Peripherals	Firmicutes	Bacillaceae	Bacillus	Bacillus
bOTU4627	1	0	0	0	2	0	1	1	5	2	5	3	0	0	0	3	3	0	0	1	1	0	0	0	0	1	0	0	0.571388	0.0248	1	1	1	Module_9	Peripherals	Myxococcota	Polyangiaceae	Pajaroellobacter	Pajaroellobacter
bOTU4656	0	0	0	2	0	0	2	1	0	0	0	0	4	2	7	2	3	1	2	2	8	0	1	2	1	0	1	0	0.59362	0.0228	1	1	1	Module_2	Peripherals	Bacteroidota	env.OPS_17	norank_env.OPS_17	norank_env.OPS_17
bOTU4669	0	0	0	2	0	1	4	5	2	1	9	0	0	0	0	0	0	1	2	0	0	1	0	0	0	1	0	0	0.667	0.0056	1	1	1	Module_1	Peripherals	Planctomycetota	norank_OM190	norank_OM190	norank_OM190
bOTU4681	0	1	1	5	2	1	0	1	2	0	0	0	1	6	5	2	3	1	2	1	4	2	11	7	1	0	1	0	0.579403	0.0199	1	1	1	Module_6	Peripherals	Planctomycetota	norank_Pla4_lineage	norank_Pla4_lineage	norank_Pla4_lineage
bOTU4694	1	0	3	2	3	1	5	5	3	1	4	1	7	7	39	16	7	3	11	16	9	3	4	2	0	0	1	0	0.550126	0.0168	1	1	1	Module_2	Peripherals	Gemmatimonadota	Gemmatimonadaceae	Gemmatimonas	Gemmatimonas
bOTU4715	0	0	0	0	0	0	0	0	1	0	0	2	1	4	2	5	1	2	1	0	0	0	0	0	0	0	1	0	0.760872	0.0003	1	1	1	Module_2	Peripherals	Bdellovibrionota	norank_0319-6G20	norank_0319-6G20	norank_0319-6G20
bOTU4739	7	7	19	12	14	12	10	11	16	16	10	10	120	111	283	211	59	81	13	29	226	9	14	12	0	0	1	0	0.73001	0.0015	1	1	1	Module_2	Peripherals	Firmicutes	Bacillaceae	norank_Bacillaceae	norank_Bacillaceae
bOTU4770	3	5	7	0	3	6	8	6	1	6	3	6	0	2	0	1	1	0	4	1	1	9	5	6	1	1	0	1	0.572512	0.0249	1	1	1	Module_6	Peripherals	Actinobacteriota	norank_0319-7L14	norank_0319-7L14	norank_0319-7L14
bOTU4784	4	3	5	7	9	4	4	11	6	10	3	8	3	10	6	12	23	30	4	3	6	2	16	7	0	0	1	0	0.638265	0.0068	1	1	1	Module_10	Peripherals	Proteobacteria	Sphingomonadaceae	Sphingoaurantiacus	Sphingoaurantiacus
bOTU4792	0	0	1	1	0	0	2	1	5	5	3	1	8	9	32	25	6	5	6	2	10	5	3	0	0	0	1	0	0.712826	0.0004	1	1	1	Module_2	Peripherals	Firmicutes	Paenibacillaceae	Paenibacillus	Paenibacillus
bOTU4826	0	1	0	0	1	1	3	6	0	1	3	3	0	0	0	0	0	3	0	2	1	3	0	0	0	1	0	0	0.526711	0.0454	1	1	1	Module_5	Peripherals	Fibrobacterota	Fibrobacteraceae	possible_genus_04	possible_genus_04
bOTU4842	35	20	21	25	18	19	21	24	23	23	27	21	10	5	9	6	9	12	25	6	8	15	11	19	0	1	0	1	0.627866	0.0043	1	1	1	Module_1	Peripherals	Acidobacteriota	norank_DS-100	norank_DS-100	norank_DS-100
bOTU4901	0	4	14	4	7	3	3	0	3	1	1	3	0	0	0	5	2	2	9	6	1	2	11	10	1	0	0	1	0.554188	0.034	1	1	1	Module_205	Peripherals	Chloroflexi	Roseiflexaceae	norank_Roseiflexaceae	norank_Roseiflexaceae
bOTU4924	2	4	4	8	1	5	3	6	4	4	9	4	0	2	1	4	2	2	2	1	0	0	1	3	0	1	0	1	0.631488	0.0071	1	1	1	Module_19	Peripherals	Myxococcota	Polyangiaceae	norank_Polyangiaceae	norank_Polyangiaceae
bOTU4971	0	5	2	5	5	1	2	3	0	0	4	0	11	19	22	4	1	2	3	13	4	0	2	3	0	0	1	0	0.586156	0.0174	1	1	1	Module_2	Peripherals	Gemmatimonadota	Gemmatimonadaceae	0	0
bOTU5009	0	0	0	0	0	0	0	0	0	0	0	2	0	2	11	18	3	0	0	0	1	0	0	0	0	0	1	0	0.571655	0.0055	1	1	1	Module_2	Peripherals	Deinococcota	Trueperaceae	Truepera	Truepera
bOTU5042	0	0	1	1	0	3	0	4	0	1	3	2	1	2	4	5	7	1	1	1	0	3	1	2	0	0	1	0	0.619259	0.0096	1	1	1	Module_6	Peripherals	Proteobacteria	0	0	0
bOTU5060	6	1	5	11	7	9	5	3	2	9	4	3	0	0	1	0	0	3	1	2	1	7	7	4	1	1	0	1	0.599371	0.0151	1	1	1	Module_1	Peripherals	Elusimicrobiota	norank_Lineage_IV	norank_Lineage_IV	norank_Lineage_IV
bOTU5067	4	7	10	11	7	6	1	0	5	8	1	1	1	0	0	1	1	2	2	3	3	6	4	6	0	0	0	1	0.68382	0.0029	1	1	1	Module_10	Peripherals	Planctomycetota	Gemmataceae	norank_Gemmataceae	norank_Gemmataceae
bOTU5074	6	2	2	1	1	4	1	0	1	0	0	2	0	0	0	0	0	2	1	0	3	0	0	0	0	0	0	1	0.582543	0.0099	1	1	1	Module_459	Peripherals	Bdellovibrionota	norank_Oligoflexales	norank_Oligoflexales	norank_Oligoflexales
bOTU5079	0	0	0	0	0	2	3	1	0	1	0	1	0	2	8	3	6	11	3	2	1	2	7	2	1	0	1	0	0.596754	0.0177	1	1	1	Module_6	Peripherals	Proteobacteria	Micavibrionaceae	norank_Micavibrionaceae	norank_Micavibrionaceae
bOTU5124	1	0	0	5	1	0	0	2	0	0	0	0	14	10	20	3	1	1	4	3	4	1	1	2	0	0	1	0	0.634713	0.0086	1	1	1	Module_2	Peripherals	Bdellovibrionota	Bdellovibrionaceae	Bdellovibrio	Bdellovibrio
bOTU5129	76	56	135	120	144	162	122	126	189	137	176	102	94	101	225	226	388	190	133	117	174	116	146	155	0	0	1	0	0.71935	0.0012	1	1	1	Module_2	Peripherals	Firmicutes	Bacillaceae	Bacillus	Bacillus
bOTU5148	0	0	4	2	2	3	5	5	0	5	10	11	0	0	1	0	2	4	0	0	1	5	2	2	0	1	0	0	0.644579	0.0051	1	1	1	Module_1	Peripherals	Armatimonadota	Fimbriimonadaceae	norank_Fimbriimonadaceae	norank_Fimbriimonadaceae
bOTU5156	0	0	1	0	0	0	2	0	4	3	0	5	0	0	0	0	0	0	3	0	1	0	0	0	0	1	0	0	0.611143	0.0161	1	1	1	Module_8	Peripherals	Proteobacteria	unclassified_Gammaproteobacteria_Incertae_Sedis	Candidatus_Berkiella	Candidatus_Berkiella
bOTU5171	0	0	0	0	0	0	2	1	1	6	4	4	0	0	2	1	0	2	0	2	0	0	2	3	0	1	0	0	0.596761	0.0144	1	1	1	Module_1	Peripherals	Verrucomicrobiota	Parachlamydiaceae	Candidatus_Protochlamydia	Candidatus_Protochlamydia
bOTU5177	6	6	6	20	12	4	5	6	3	8	1	1	0	2	0	3	6	4	0	0	3	3	4	5	0	0	0	1	0.652805	0.0029	1	1	1	Module_10	Peripherals	Bacteroidota	Saprospiraceae	norank_Saprospiraceae	norank_Saprospiraceae
bOTU5203	1	1	3	2	0	2	0	0	0	0	0	0	0	0	0	0	0	2	1	0	1	1	0	0	0	0	0	1	0.613621	0.0107	1	1	1	Module_4	Peripherals	Planctomycetota	norank_Pla4_lineage	norank_Pla4_lineage	norank_Pla4_lineage
bOTU5218	0	0	1	3	2	4	3	2	1	2	6	0	0	4	3	3	5	7	7	1	3	8	12	6	1	0	1	0	0.574361	0.0166	1	1	1	Module_6	Peripherals	Verrucomicrobiota	Pedosphaeraceae	norank_Pedosphaeraceae	norank_Pedosphaeraceae
bOTU5223	0	0	0	0	0	0	0	2	0	0	0	0	3	7	11	4	3	2	0	0	3	0	0	1	0	0	1	0	0.791928	0.0003	1	1	1	Module_2	Peripherals	Gemmatimonadota	Longimicrobiaceae	norank_Longimicrobiaceae	norank_Longimicrobiaceae
bOTU5226	1	0	4	1	0	6	2	4	0	2	2	2	0	5	8	6	6	8	4	6	1	1	4	5	0	0	1	0	0.588394	0.0174	1	1	1	Module_6	Peripherals	Chloroflexi	Caldilineaceae	norank_Caldilineaceae	norank_Caldilineaceae
bOTU5292	2	1	5	5	6	18	4	17	9	5	5	1	9	2	26	72	7	11	10	11	13	2	7	7	0	0	1	0	0.481094	0.0365	1	1	1	Module_2	Peripherals	Firmicutes	Bacillaceae	Paucisalibacillus	Paucisalibacillus
bOTU5310	0	0	1	2	0	1	0	0	1	0	0	1	0	2	6	6	3	5	0	0	0	0	0	0	0	0	1	0	0.777502	0.0007	1	1	1	Module_6	Peripherals	Bdellovibrionota	norank_Oligoflexales	norank_Oligoflexales	norank_Oligoflexales
bOTU5343	4	0	0	0	0	2	1	2	0	1	1	0	3	9	10	5	0	1	0	6	6	0	1	3	0	0	1	0	0.55315	0.0335	1	1	1	Module_2	Peripherals	Bacteroidota	Rhodothermaceae	norank_Rhodothermaceae	norank_Rhodothermaceae
bOTU5357	0	1	0	4	2	1	3	3	0	3	3	3	0	0	0	0	0	1	6	1	2	1	2	3	1	1	0	0	0.60606	0.009	1	1	1	Module_5	Peripherals	Acidobacteriota	Bryobacteraceae	Bryobacter	Bryobacter
bOTU5372	5	0	4	10	2	1	9	8	1	2	4	7	0	0	0	0	1	4	3	0	1	2	2	1	0	1	0	1	0.541407	0.0411	1	1	1	Module_1	Peripherals	Armatimonadota	norank_Armatimonadota	norank_Armatimonadota	norank_Armatimonadota
bOTU5383	0	1	2	2	3	1	1	3	6	2	4	2	0	2	0	0	0	0	1	2	1	3	8	4	1	1	0	0	0.552746	0.0295	1	1	1	Module_6	Peripherals	Actinobacteriota	norank_IMCC26256	norank_IMCC26256	norank_IMCC26256
bOTU5394	13	13	24	40	30	21	16	7	18	18	12	7	4	2	7	9	7	30	4	8	6	11	16	12	0	0	0	1	0.611738	0.0125	1	1	1	Module_10	Peripherals	Myxococcota	BIrii41	norank_BIrii41	norank_BIrii41
bOTU5396	4	5	16	9	5	9	10	9	17	36	33	21	5	5	21	6	6	11	7	5	10	11	10	19	0	1	0	0	0.578323	0.0237	1	1	1	Module_11	Peripherals	Proteobacteria	Solimonadaceae	norank_Solimonadaceae	norank_Solimonadaceae
bOTU5398	0	0	1	1	0	0	2	2	0	6	3	3	0	0	0	0	4	2	0	2	0	0	0	1	0	1	0	0	0.553277	0.0285	1	1	1	Module_5	Peripherals	Proteobacteria	Xanthomonadaceae	0	0
bOTU5423	0	1	0	2	1	0	3	3	5	2	2	3	0	1	3	1	1	2	0	2	0	0	0	0	0	1	0	0	0.656504	0.0048	1	1	1	Module_1	Peripherals	Firmicutes	Paenibacillaceae	Paenibacillus	Paenibacillus
bOTU5432	2	0	1	4	2	4	4	1	3	6	4	3	16	27	55	28	2	5	1	10	6	3	6	6	0	0	1	0	0.714517	0.0026	1	1	1	Module_2	Peripherals	Firmicutes	Paenibacillaceae	norank_Paenibacillaceae	norank_Paenibacillaceae
bOTU5451	4	1	6	5	5	6	8	11	11	4	12	9	2	0	0	3	5	9	0	2	1	4	5	3	0	1	0	0	0.708104	0.0012	1	1	1	Module_5	Peripherals	Verrucomicrobiota	Pedosphaeraceae	0	0
bOTU5511	9	20	24	38	33	24	16	10	24	17	29	16	10	10	6	5	10	7	16	6	6	13	18	24	0	1	0	1	0.553589	0.0325	1	1	1	Module_1	Peripherals	Acidobacteriota	Vicinamibacteraceae	norank_Vicinamibacteraceae	norank_Vicinamibacteraceae
bOTU5512	6	1	2	3	0	1	1	0	0	1	4	1	24	52	28	12	7	7	1	14	10	0	3	6	0	0	1	0	0.689775	0.0009	1	1	1	Module_2	Peripherals	Gemmatimonadota	Gemmatimonadaceae	0	0
bOTU5554	26	34	33	44	31	29	23	40	24	33	45	29	53	79	54	41	60	30	32	33	36	31	56	64	0	0	1	0	0.671044	0.0033	1	1	1	Module_2	Peripherals	Chloroflexi	JG30-KF-CM45	norank_JG30-KF-CM45	norank_JG30-KF-CM45
bOTU5555	1	0	4	1	2	5	2	2	2	2	1	7	1	6	16	8	2	1	6	6	8	2	8	14	1	0	1	0	0.547257	0.0315	1	1	1	Module_2	Peripherals	Planctomycetota	Gemmataceae	norank_Gemmataceae	norank_Gemmataceae
bOTU5593	2	0	2	4	3	0	2	1	6	2	6	1	0	0	3	42	47	24	0	0	2	4	1	0	0	0	1	0	0.601806	0.0286	1	1	1	Module_12	Peripherals	Patescibacteria	LWQ8	norank_LWQ8	norank_LWQ8
bOTU5594	0	0	0	1	0	0	0	0	0	0	2	0	0	1	4	3	0	4	0	1	0	0	0	0	0	0	1	0	0.656123	0.0095	1	1	1	Module_3	Peripherals	Firmicutes	Bacillaceae	0	0
bOTU5601	5	5	15	13	2	8	12	3	6	8	4	9	22	50	64	113	27	31	10	11	71	6	8	16	0	0	1	0	0.697296	0.0012	1	1	1	Module_2	Peripherals	Firmicutes	Bacillaceae	Pseudogracilibacillus	Pseudogracilibacillus
bOTU5614	7	4	0	2	0	2	4	2	1	4	3	1	76	90	81	6	7	15	3	22	74	9	6	10	0	0	1	0	0.602251	0.0099	1	1	1	Module_2	Peripherals	Gemmatimonadota	Gemmatimonadaceae	0	0
bOTU5648	0	1	5	2	1	0	3	2	4	12	0	3	5	3	0	24	20	16	6	2	1	0	9	23	0	0	1	0	0.517435	0.0498	1	1	1	Module_6	Peripherals	Chloroflexi	Chloroflexaceae	Candidatus_Chloroploca	Candidatus_Chloroploca
bOTU5659	3	3	3	5	0	0	0	0	1	0	1	0	0	0	0	0	0	0	0	0	0	0	0	0	0	0	0	1	0.73185	0.0058	1	1	1	Module_4	Peripherals	Chloroflexi	Anaerolineaceae	norank_Anaerolineaceae	norank_Anaerolineaceae
bOTU5661	59	37	87	144	88	81	72	85	88	63	102	57	27	31	43	31	48	61	66	45	84	51	60	96	1	1	0	1	0.630255	0.008	1	1	1	Module_1	Peripherals	Acidobacteriota	Vicinamibacteraceae	norank_Vicinamibacteraceae	norank_Vicinamibacteraceae
bOTU5688	28	23	57	39	31	35	40	16	14	17	30	35	9	13	14	4	16	23	23	13	12	28	12	17	0	0	0	1	0.605677	0.0119	1	1	1	Module_435	Peripherals	Chloroflexi	norank_KD4-96	norank_KD4-96	norank_KD4-96
bOTU5692	5	2	11	15	18	16	3	4	4	3	4	5	7	7	9	13	16	6	4	1	10	8	7	8	0	0	1	1	0.637762	0.008	1	1	1	Module_7	Peripherals	Gemmatimonadota	Longimicrobiaceae	norank_Longimicrobiaceae	norank_Longimicrobiaceae
bOTU5699	1	0	0	0	0	0	0	3	1	0	0	2	6	7	10	8	1	1	0	2	2	0	1	0	0	0	1	0	0.763179	0.0019	1	1	1	Module_2	Peripherals	TX1A-33	norank_norank	norank_norank	norank_norank
bOTU5716	1	0	4	0	0	0	2	3	4	1	1	0	0	0	0	0	0	0	0	0	0	0	0	0	0	1	0	0	0.564032	0.0212	1	1	1	Module_15	Peripherals	0	0	0	0
bOTU5732	6	0	0	0	0	0	3	0	0	2	0	0	31	27	25	9	11	14	0	5	3	0	1	0	0	0	1	0	0.771348	0.0001	1	1	1	Module_2	Peripherals	Gemmatimonadota	Longimicrobiaceae	norank_Longimicrobiaceae	norank_Longimicrobiaceae
bOTU5743	0	0	3	1	0	0	1	0	0	0	0	1	6	7	19	15	10	0	2	6	10	3	0	0	0	0	1	0	0.728587	0.0019	1	1	1	Module_2	Peripherals	Proteobacteria	B1-7BS	norank_B1-7BS	norank_B1-7BS
bOTU5757	51	32	56	70	32	61	42	76	66	38	46	40	19	50	89	73	70	95	44	47	52	31	49	42	0	0	1	0	0.665855	0.0045	1	1	1	Module_6	Peripherals	Proteobacteria	Rhizobiaceae	0	0
bOTU5795	3	1	4	2	3	6	1	2	3	3	4	5	0	0	0	1	0	1	1	2	5	0	0	0	0	1	0	1	0.588402	0.0166	1	1	1	Module_1	Peripherals	Hydrogenedentes	Hydrogenedensaceae	norank_Hydrogenedensaceae	norank_Hydrogenedensaceae
bOTU5801	0	0	0	1	0	0	0	1	0	1	2	0	0	2	0	0	0	1	4	0	0	2	6	8	1	0	0	0	0.615844	0.0146	1	1	1	Module_6	Peripherals	SAR324_cladeMarine_group_B	norank_SAR324_cladeMarine_group_B	norank_SAR324_cladeMarine_group_B	norank_SAR324_cladeMarine_group_B
bOTU5818	18	6	26	17	9	8	10	5	4	8	9	3	3	19	10	4	15	9	5	8	7	3	5	6	0	0	1	1	0.553893	0.0309	1	1	1	Module_453	Peripherals	Firmicutes	Alicyclobacillaceae	Tumebacillus	Tumebacillus
bOTU5846	0	0	1	6	3	2	8	4	4	8	8	3	0	2	0	1	1	2	2	1	2	2	1	3	0	1	0	0	0.782515	0.0001	1	1	1	Module_1	Peripherals	Planctomycetota	Pirellulaceae	norank_Pirellulaceae	norank_Pirellulaceae
bOTU5902	4	1	0	6	1	2	0	3	5	2	0	0	1	3	10	7	6	4	3	6	5	3	1	1	0	0	1	0	0.549548	0.0298	1	1	1	Module_2	Peripherals	Firmicutes	Bacillaceae	norank_Bacillaceae	norank_Bacillaceae
bOTU5913	0	0	0	0	0	0	1	0	0	0	0	0	0	1	0	0	3	2	1	1	2	1	1	2	1	0	1	0	0.651503	0.0046	1	1	1	Module_23	Peripherals	Verrucomicrobiota	Pedosphaeraceae	norank_Pedosphaeraceae	norank_Pedosphaeraceae
bOTU5925	2	0	5	3	2	3	4	1	1	1	2	0	0	0	0	0	0	0	0	3	2	2	1	3	1	1	0	1	0.592993	0.0153	1	1	1	Module_20	Peripherals	Verrucomicrobiota	Chthoniobacteraceae	Chthoniobacter	Chthoniobacter
bOTU5928	0	0	0	0	0	0	0	0	0	0	0	1	1	7	12	17	0	1	1	0	1	0	1	2	0	0	1	0	0.643697	0.0025	1	1	1	Module_2	Peripherals	Proteobacteria	norank_211ds20	norank_211ds20	norank_211ds20
bOTU5969	12	3	12	20	15	18	17	9	12	10	16	14	13	29	41	30	24	16	14	21	22	15	12	9	0	0	1	0	0.753353	0.0008	1	1	1	Module_2	Peripherals	Chloroflexi	Thermomicrobiaceae	Nitrolancea	Nitrolancea
bOTU6014	0	0	0	1	1	0	0	0	0	0	1	0	1	4	5	3	1	5	0	3	3	0	3	1	0	0	1	0	0.704138	0.0015	1	1	1	Module_2	Peripherals	Chloroflexi	norank_TK10	norank_TK10	norank_TK10
bOTU6023	0	0	0	2	0	0	1	0	0	0	0	1	0	1	0	0	1	0	0	3	1	5	2	3	1	0	0	0	0.690121	0.0027	1	1	1	Module_6	Peripherals	RCP2-54	norank_RCP2-54	norank_RCP2-54	norank_RCP2-54
bOTU6028	5	11	9	8	13	13	6	4	5	14	5	10	16	24	14	18	26	13	8	5	24	7	7	13	0	0	1	0	0.746089	0.0009	1	1	1	Module_2	Peripherals	Actinobacteriota	Euzebyaceae	norank_Euzebyaceae	norank_Euzebyaceae
bOTU6062	1	1	5	2	0	4	2	0	3	1	2	2	0	2	1	0	0	0	7	10	3	3	1	5	1	0	0	0	0.610225	0.006	1	1	1	Module_173	Peripherals	Proteobacteria	Legionellaceae	Legionella	Legionella
bOTU6063	1	0	0	0	0	0	2	1	2	0	0	0	0	0	1	1	2	3	0	0	0	0	0	0	0	1	1	0	0.530768	0.0499	1	1	1	Module_1	Peripherals	Verrucomicrobiota	Parachlamydiaceae	Candidatus_Protochlamydia	Candidatus_Protochlamydia
bOTU6107	0	1	0	2	0	1	0	2	1	3	0	1	6	6	4	3	5	5	0	3	7	3	2	4	0	0	1	0	0.697392	0.0012	1	1	1	Module_2	Peripherals	Actinobacteriota	Microtrichaceae	IMCC26207	IMCC26207
bOTU6137	1	1	5	3	2	3	2	4	9	2	1	1	6	21	39	7	5	7	2	17	7	5	0	2	0	0	1	0	0.586657	0.0157	1	1	1	Module_2	Peripherals	Chloroflexi	Thermomicrobiaceae	Nitrolancea	Nitrolancea
bOTU6176	0	1	4	3	1	4	0	4	3	1	0	1	0	0	1	3	0	1	26	0	3	3	5	13	1	0	0	0	0.539957	0.0174	1	1	1	Module_6	Peripherals	Bacteroidota	Microscillaceae	Ohtaekwangia	Ohtaekwangia
bOTU6185	34	11	58	31	22	34	34	32	44	49	31	19	39	62	305	121	52	73	35	100	88	6	14	25	0	0	1	0	0.581898	0.005	1	1	1	Module_2	Peripherals	Patescibacteria	S32	TM7	TM7
bOTU6200	0	0	1	3	3	1	3	1	3	3	1	3	0	1	0	0	1	0	0	0	0	1	1	0	0	1	0	0	0.639532	0.0097	1	1	1	Module_1	Peripherals	Planctomycetota	Gemmataceae	norank_Gemmataceae	norank_Gemmataceae
bOTU6232	2	0	4	2	2	3	0	1	0	0	0	0	2	20	10	12	6	6	0	7	7	2	45	10	1	0	1	0	0.532474	0.0371	1	1	1	Module_2	Peripherals	Firmicutes	Planococcaceae	Sporosarcina	Sporosarcina
bOTU6243	0	0	2	0	2	2	1	0	4	6	4	4	26	31	54	12	9	10	13	20	13	2	3	4	0	0	1	0	0.701003	0.0022	1	1	1	Module_2	Peripherals	Firmicutes	Paenibacillaceae	0	0
bOTU6253	1	0	3	5	2	1	2	3	1	1	0	9	31	38	95	49	16	3	1	15	15	2	2	4	0	0	1	0	0.746691	0.0009	1	1	1	Module_2	Peripherals	Myxococcota	Vulgatibacteraceae	Vulgatibacter	Vulgatibacter
bOTU6287	6	12	12	10	5	5	6	4	9	9	8	3	27	43	39	21	10	17	8	21	20	6	9	14	0	0	1	0	0.727998	0.0011	1	1	1	Module_2	Peripherals	Proteobacteria	norank_EPR3968-O8a-Bc78	norank_EPR3968-O8a-Bc78	norank_EPR3968-O8a-Bc78
bOTU6311	2	0	5	1	4	8	4	6	0	0	2	4	3	3	14	17	6	15	3	3	9	4	8	5	0	0	1	0	0.650316	0.0063	1	1	1	Module_2	Peripherals	Firmicutes	Bacillaceae	Bacillus	Bacillus
bOTU6391	0	2	0	1	3	2	3	1	0	4	3	1	5	15	16	2	4	5	9	4	2	3	23	5	1	0	1	0	0.576566	0.0267	1	1	1	Module_2	Peripherals	Bacteroidota	Hymenobacteraceae	Pontibacter	Pontibacter
bOTU6392	11	20	38	38	34	43	38	32	28	35	41	23	18	41	81	107	92	67	43	33	24	26	61	47	0	0	1	0	0.745512	0.0008	1	1	1	Module_2	Peripherals	Chloroflexi	AKYG1722	norank_AKYG1722	norank_AKYG1722
bOTU6423	0	0	0	0	0	4	1	4	0	3	3	1	1	0	0	1	0	0	0	0	1	0	0	0	0	1	0	0	0.517216	0.0419	1	1	1	Module_1	Peripherals	Planctomycetota	Gemmataceae	norank_Gemmataceae	norank_Gemmataceae
bOTU6446	1	2	2	9	4	2	2	2	0	0	0	1	0	0	0	0	2	0	0	0	0	2	0	1	0	0	0	1	0.676798	0.002	1	1	1	Module_13	Peripherals	Gemmatimonadota	Longimicrobiaceae	YC-ZSS-LKJ147	YC-ZSS-LKJ147
bOTU6464	0	0	0	0	0	1	2	2	1	1	3	2	0	0	0	0	0	1	0	1	0	0	1	1	0	1	0	0	0.791258	0.0003	1	1	1	Module_1	Peripherals	Myxococcota	norank_Blfdi19	norank_Blfdi19	norank_Blfdi19
bOTU6497	10	10	5	4	3	6	7	2	8	3	2	1	6	20	2	13	2	18	6	2	0	2	8	2	0	0	1	0	0.54827	0.0354	1	1	1	Module_14	Peripherals	Chloroflexi	JG30-KF-CM45	norank_JG30-KF-CM45	norank_JG30-KF-CM45
bOTU7182	26	23	21	26	15	29	16	17	18	5	19	26	67	143	94	51	35	33	16	55	51	13	16	24	0	0	1	0	0.701302	0.0011	1	1	1	Module_2	Peripherals	Chloroflexi	norank_Gitt-GS-136	norank_Gitt-GS-136	norank_Gitt-GS-136
bOTU7679	1	5	3	0	0	1	1	2	2	3	0	2	3	5	12	5	3	1	3	4	3	2	5	0	0	0	1	0	0.554988	0.0197	1	1	1	Module_2	Peripherals	Chloroflexi	JG30-KF-CM45	norank_JG30-KF-CM45	norank_JG30-KF-CM45
bOTU8258	3	1	4	10	1	5	1	6	6	0	5	1	1	0	0	2	1	2	0	0	0	1	1	1	0	1	0	1	0.573491	0.0226	1	1	1	Module_119	Peripherals	Actinobacteriota	norank_Acidimicrobiia	norank_Acidimicrobiia	norank_Acidimicrobiia
bOTU8690	4	3	1	4	1	1	1	2	0	0	0	0	0	2	0	0	2	2	0	0	0	0	0	1	0	0	0	1	0.569117	0.031	1	1	1	Module_10	Peripherals	Actinobacteriota	Micromonosporaceae	0	0
bOTU9312	2	0	0	3	3	0	0	0	2	2	1	0	4	4	12	49	4	8	0	3	5	0	1	2	0	0	1	0	0.548705	0.0001	1	1	1	Module_2	Peripherals	Proteobacteria	Rhizobiaceae	Allorhizobium-Neorhizobium-Pararhizobium-Rhizobium	Allorhizobium-Neorhizobium-Pararhizobium-Rhizobium
bOTU9377	3	3	8	2	7	4	6	12	9	6	6	3	2	1	1	0	1	4	2	4	4	7	8	9	1	1	0	1	0.563912	0.0223	1	1	1	Module_6	Peripherals	Acidobacteriota	norank_Vicinamibacterales	norank_Vicinamibacterales	norank_Vicinamibacterales
bOTU9824	3	0	1	1	2	1	2	0	3	1	2	2	0	3	3	2	1	1	8	0	11	2	7	4	1	0	0	0	0.589273	0.0173	1	1	1	Module_213	Peripherals	Myxococcota	Haliangiaceae	Haliangium	Haliangium
bOTU9891	0	0	0	0	0	0	0	0	0	0	0	0	2	0	11	5	1	0	3	2	1	0	0	0	0	0	1	0	0.550707	0.024	1	1	1	Module_2	Peripherals	Proteobacteria	Sphingomonadaceae	Sphingomonas	Sphingomonas
bOTU10071	0	3	5	2	3	2	2	9	6	2	2	1	15	18	42	54	17	10	6	4	35	0	3	4	0	0	1	0	0.712641	0.0016	1	1	1	Module_2	Peripherals	Firmicutes	Bacillaceae	Bacillus	Bacillus
bOTU10173	1	0	4	1	5	1	1	3	1	3	1	0	4	9	5	2	0	5	0	1	2	1	1	0	0	0	1	0	0.630636	0.006	1	1	1	Module_4	Peripherals	Acidobacteriota	Vicinamibacteraceae	norank_Vicinamibacteraceae	norank_Vicinamibacteraceae
bOTU10633	0	0	1	0	2	1	2	1	0	0	2	0	2	0	4	1	6	2	1	0	0	1	1	1	0	0	1	0	0.640644	0.0065	1	1	1	Module_6	Peripherals	0	0	0	0
bOTU10722	0	0	0	0	0	0	0	0	0	0	2	3	3	5	7	7	1	1	0	6	3	0	3	0	0	0	1	0	0.63091	0.0082	1	1	1	Module_2	Peripherals	Firmicutes	Paenibacillaceae	0	0
bOTU11026	35	27	54	86	46	60	45	66	29	54	99	59	14	9	16	14	35	18	41	39	33	49	46	26	1	1	0	1	0.674323	0.0017	1	1	1	Module_1	Peripherals	Acidobacteriota	Vicinamibacteraceae	norank_Vicinamibacteraceae	norank_Vicinamibacteraceae
bOTU11044	21	23	5	11	4	8	15	5	8	11	6	11	16	37	13	25	21	26	6	12	19	13	38	15	0	0	1	0	0.573012	0.0193	1	1	1	Module_2	Peripherals	Chloroflexi	JG30-KF-CM45	norank_JG30-KF-CM45	norank_JG30-KF-CM45
bOTU11107	1	2	1	5	0	1	1	1	2	1	2	1	1	8	4	5	6	4	1	7	4	2	4	3	1	0	1	0	0.62887	0.0089	1	1	1	Module_2	Peripherals	Proteobacteria	Rhodobacteraceae	Limibaculum	Limibaculum
bOTU11129	7	5	22	16	8	29	17	20	22	28	28	19	8	5	4	11	6	8	14	13	16	1	2	15	0	1	0	0	0.631629	0.0064	1	1	1	Module_1	Peripherals	Proteobacteria	Nitrosomonadaceae	MND1	MND1
bOTU11319	0	0	0	0	6	0	2	1	1	10	6	2	0	0	8	40	86	28	1	0	4	0	2	1	0	0	1	0	0.598307	0.011	1	1	1	Module_11	Peripherals	Proteobacteria	Sphingomonadaceae	Erythrobacter	Erythrobacter
bOTU11362	4	1	15	10	7	5	1	1	0	2	1	0	0	1	0	0	2	0	0	0	1	3	6	0	0	0	0	1	0.719962	0.0012	1	1	1	Module_3	Peripherals	Acidobacteriota	Thermoanaerobaculaceae	Subgroup_10	Subgroup_10
bOTU11363	12	9	15	21	32	29	24	27	13	17	28	22	39	48	184	165	33	71	26	33	65	14	19	30	0	0	1	0	0.707744	0.0002	1	1	1	Module_2	Peripherals	Firmicutes	Bacillaceae	0	0
bOTU11480	14	3	8	22	15	18	9	3	3	7	7	2	2	4	4	3	7	5	1	2	8	5	4	9	0	0	0	1	0.713146	0.0028	1	1	1	Module_20	Peripherals	Proteobacteria	Nitrosomonadaceae	Ellin6067	Ellin6067
bOTU11501	0	2	1	2	2	0	0	1	2	0	4	1	6	10	15	149	22	15	0	0	1	2	0	0	0	0	1	0	0.507127	0.0001	1	1	1	Module_2	Peripherals	Gemmatimonadota	norank_S0134_terrestrial_group	norank_S0134_terrestrial_group	norank_S0134_terrestrial_group
bOTU11538	3	0	10	11	3	2	4	2	3	4	11	5	8	19	32	6	4	7	12	10	7	5	10	7	0	0	1	0	0.563007	0.0235	1	1	1	Module_2	Peripherals	Bdellovibrionota	Bdellovibrionaceae	Bdellovibrio	Bdellovibrio
bOTU11620	1	1	1	2	1	3	2	3	1	9	4	3	1	7	10	5	1	6	3	8	8	5	6	5	1	0	1	0	0.572851	0.022	1	1	1	Module_2	Peripherals	Planctomycetota	Phycisphaeraceae	norank_Phycisphaeraceae	norank_Phycisphaeraceae
bOTU11667	3	2	18	14	15	12	5	3	4	4	6	7	1	3	6	7	0	3	4	3	2	1	7	4	0	0	0	1	0.591224	0.0164	1	1	1	Module_5	Peripherals	Firmicutes	Alicyclobacillaceae	Tumebacillus	Tumebacillus
bOTU11711	0	1	3	6	4	5	0	0	3	2	1	1	1	1	1	0	0	0	0	0	2	0	0	0	0	0	0	1	0.602772	0.0162	1	1	1	Module_4	Peripherals	Planctomycetota	Gemmataceae	norank_Gemmataceae	norank_Gemmataceae
bOTU11726	4	1	11	3	2	2	3	2	3	0	2	1	1	1	3	3	2	3	1	1	4	22	54	30	1	0	0	0	0.578913	0.0232	1	1	1	Module_6	Peripherals	Verrucomicrobiota	Chthoniobacteraceae	Chthoniobacter	Chthoniobacter
bOTU11743	0	2	9	0	0	0	13	0	0	0	1	0	8	12	47	18	6	17	0	4	19	0	1	2	0	0	1	0	0.67933	0.0005	1	1	1	Module_2	Peripherals	Chloroflexi	A4b	norank_A4b	norank_A4b
bOTU11746	2	1	9	8	13	11	4	5	13	10	12	6	9	15	33	47	15	25	18	5	9	15	35	11	0	0	1	0	0.642137	0.0066	1	1	1	Module_2	Peripherals	Chloroflexi	Caldilineaceae	norank_Caldilineaceae	norank_Caldilineaceae
bOTU11823	1	1	0	1	3	5	3	0	0	0	1	1	2	2	4	3	6	3	2	1	0	0	0	3	0	0	1	0	0.706198	0.0017	1	1	1	Module_7	Peripherals	Actinobacteriota	Nocardioidaceae	Nocardioides	Nocardioides
bOTU11966	4	3	1	2	6	0	2	0	2	0	2	0	3	12	16	7	4	5	1	4	1	2	3	8	0	0	1	0	0.687205	0.0022	1	1	1	Module_2	Peripherals	Myxococcota	Anaeromyxobacteraceae	Anaeromyxobacter	Anaeromyxobacter
bOTU11992	0	0	0	3	2	0	0	0	1	0	0	0	0	0	0	12	3	5	0	0	0	0	0	0	0	0	1	0	0.488765	0.0455	1	1	1	Module_12	Peripherals	Bacteroidota	Flavobacteriaceae	Flavobacterium	Flavobacterium
bOTU12002	1	0	0	0	0	0	0	1	0	0	0	0	0	0	1	2	2	2	0	0	2	0	0	0	0	0	1	0	0.547253	0.0485	1	1	1	Module_11	Peripherals	Myxococcota	Myxococcaceae	P3OB-42	P3OB-42
bOTU12025	0	0	0	0	0	0	0	0	1	1	0	0	0	0	7	1	3	3	0	0	2	0	0	0	0	0	1	0	0.566158	0.0129	1	1	1	Module_11	Peripherals	Proteobacteria	Burkholderiaceae	Limnobacter	Limnobacter
bOTU12143	2	1	8	2	8	9	1	2	2	7	9	4	0	0	0	0	1	2	0	0	0	1	0	2	0	1	0	1	0.684006	0.0026	1	1	1	Module_1	Peripherals	Proteobacteria	Legionellaceae	Legionella	Legionella
bOTU12262	0	0	0	0	1	0	4	1	0	0	2	0	0	2	3	8	2	3	0	1	0	0	1	0	0	0	1	0	0.588966	0.0082	1	1	1	Module_2	Peripherals	Chloroflexi	A4b	norank_A4b	norank_A4b
bOTU12283	200	152	169	196	149	166	135	116	84	136	171	160	113	252	154	283	209	186	151	149	175	165	279	248	1	0	1	0	0.569708	0.0213	1	1	1	Module_2	Peripherals	Actinobacteriota	Nocardioidaceae	Marmoricola	Marmoricola
bOTU12433	1	0	0	0	0	0	0	0	0	0	0	0	4	0	8	6	1	5	0	0	1	0	1	0	0	0	1	0	0.763472	0.0016	1	1	1	Module_2	Peripherals	SAR324_cladeMarine_group_B	norank_SAR324_cladeMarine_group_B	norank_SAR324_cladeMarine_group_B	norank_SAR324_cladeMarine_group_B
bOTU12483	0	0	0	4	2	1	1	0	0	4	2	1	4	6	13	5	0	10	0	4	0	1	0	1	0	0	1	0	0.75503	0.0005	1	1	1	Module_3	Peripherals	Firmicutes	Bacillaceae	norank_Bacillaceae	norank_Bacillaceae
bOTU12516	0	0	0	0	1	1	3	3	6	2	3	2	0	1	0	0	4	0	0	0	1	1	0	1	0	1	0	0	0.710135	0.0021	1	1	1	Module_421	Peripherals	SAR324_cladeMarine_group_B	norank_SAR324_cladeMarine_group_B	norank_SAR324_cladeMarine_group_B	norank_SAR324_cladeMarine_group_B
bOTU12534	2	0	3	7	3	3	2	7	10	6	2	4	1	0	0	0	0	0	0	1	4	0	0	0	0	1	0	0	0.6412	0.005	1	1	1	Module_1	Peripherals	Planctomycetota	norank_OM190	norank_OM190	norank_OM190
bOTU12537	4	0	2	0	1	0	0	1	0	0	3	7	1	7	4	7	19	6	4	5	4	1	7	6	0	0	1	0	0.582609	0.0133	1	1	1	Module_2	Peripherals	Bacteroidota	Chitinophagaceae	Flavisolibacter	Flavisolibacter
bOTU12541	0	4	3	4	0	3	7	7	4	7	5	1	0	0	1	0	0	0	1	2	2	1	2	2	0	1	0	0	0.679278	0.0033	1	1	1	Module_1	Peripherals	0	0	0	0
bOTU12546	1	1	5	2	0	5	2	3	6	4	4	8	1	0	1	0	0	0	0	0	1	0	0	2	0	1	0	0	0.67768	0.0015	1	1	1	Module_1	Peripherals	Planctomycetota	Phycisphaeraceae	Urania-1B-19_marine_sediment_group	Urania-1B-19_marine_sediment_group
bOTU12571	35	21	69	681	32	26	39	34	18	21	36	35	10	29	16	30	26	21	17	16	15	25	19	20	0	0	0	1	0.408264	0.022	1	1	1	Module_384	Peripherals	Actinobacteriota	Promicromonosporaceae	Promicromonospora	Promicromonospora
bOTU12577	6	7	10	26	3	10	14	17	17	15	28	10	13	22	19	26	26	9	7	12	24	11	11	13	0	0	1	0	0.637975	0.0076	1	1	1	Module_2	Peripherals	Proteobacteria	norank_Alphaproteobacteria	norank_Alphaproteobacteria	norank_Alphaproteobacteria
bOTU12590	11	5	3	7	2	4	7	4	6	7	6	3	15	21	15	32	11	6	6	7	12	5	9	5	0	0	1	0	0.733355	0.0011	1	1	1	Module_2	Peripherals	Proteobacteria	Defluviicoccaceae	Defluviicoccus	Defluviicoccus
bOTU12594	0	0	0	1	5	3	0	0	0	1	2	0	0	0	6	3	11	5	1	1	0	0	0	3	0	0	1	0	0.569557	0.0215	1	1	1	Module_11	Peripherals	Chloroflexi	AKYG1722	norank_AKYG1722	norank_AKYG1722
bOTU12606	8	4	5	12	11	11	6	1	3	4	9	3	5	16	25	10	13	12	13	4	3	5	10	5	0	0	1	0	0.703996	0.0006	1	1	1	Module_7	Peripherals	Bacteroidota	env.OPS_17	norank_env.OPS_17	norank_env.OPS_17
bOTU12609	0	4	2	3	5	6	0	3	0	3	6	5	9	9	44	6	7	16	1	4	7	6	3	5	0	0	1	0	0.640148	0.0001	1	1	1	Module_2	Peripherals	Firmicutes	Limnochordaceae	norank_Limnochordaceae	norank_Limnochordaceae
bOTU12630	51	41	56	101	38	53	41	31	43	61	41	49	21	16	20	19	35	18	31	29	24	41	39	44	0	1	0	1	0.634273	0.0056	1	1	1	Module_7	Peripherals	Acidobacteriota	norank_Vicinamibacterales	norank_Vicinamibacterales	norank_Vicinamibacterales
bOTU12633	27	18	41	41	50	50	49	57	39	77	74	35	134	158	459	264	70	76	49	113	140	63	79	57	0	0	1	0	0.696484	0.001	1	1	1	Module_2	Peripherals	Firmicutes	Bacillaceae	Bacillus	Bacillus
bOTU12653	4	4	4	1	3	1	0	2	2	3	5	2	2	6	3	6	5	3	1	5	10	7	15	6	1	0	1	0	0.562892	0.0204	1	1	1	Module_2	Peripherals	Firmicutes	Bacillaceae	Bacillus	Bacillus
bOTU12655	18	33	37	36	36	48	22	36	16	24	28	9	4	13	12	16	29	24	34	17	41	24	31	42	1	0	0	1	0.625799	0.0077	1	1	1	Module_161	Peripherals	Gemmatimonadota	Gemmatimonadaceae	norank_Gemmatimonadaceae	norank_Gemmatimonadaceae
bOTU12733	6	5	9	9	1	5	2	4	2	8	3	7	6	17	18	11	11	16	6	7	6	6	6	8	0	0	1	0	0.840455	0.0001	1	1	1	Module_2	Peripherals	Gemmatimonadota	norank_S0134_terrestrial_group	norank_S0134_terrestrial_group	norank_S0134_terrestrial_group
bOTU12741	2	8	5	4	5	2	6	1	2	2	5	6	20	39	66	94	29	55	16	24	22	6	3	10	0	0	1	0	0.825962	0.0001	1	1	1	Module_2	Peripherals	Gemmatimonadota	Longimicrobiaceae	norank_Longimicrobiaceae	norank_Longimicrobiaceae
bOTU12756	1	1	2	1	0	1	3	5	2	0	2	7	0	0	0	0	1	0	1	1	3	5	3	0	1	1	0	0	0.563469	0.0266	1	1	1	Module_1	Peripherals	Bacteroidota	Sphingobacteriaceae	Solitalea	Solitalea
bOTU12776	12	5	9	8	8	7	7	6	1	9	7	12	5	15	13	8	16	9	9	10	11	20	44	15	1	0	1	0	0.524913	0.0283	1	1	1	Module_6	Peripherals	Bacteroidota	Hymenobacteraceae	Pontibacter	Pontibacter
bOTU12781	3	0	1	7	2	2	4	1	3	3	3	5	0	1	0	2	1	1	0	0	0	1	0	1	0	1	0	1	0.628817	0.0101	1	1	1	Module_1	Peripherals	Myxococcota	Haliangiaceae	Haliangium	Haliangium
bOTU12793	4	4	0	4	6	3	7	1	2	4	4	2	17	29	10	22	9	8	2	5	7	1	6	8	0	0	1	0	0.757675	0.0001	1	1	1	Module_2	Peripherals	Actinobacteriota	norank_Microtrichales	norank_Microtrichales	norank_Microtrichales
bOTU12798	7	1	2	0	3	2	3	2	7	11	8	17	0	4	1	3	4	2	2	3	7	0	1	3	0	1	0	0	0.549309	0.0266	1	1	1	Module_9	Peripherals	Planctomycetota	Phycisphaeraceae	AKYG587	AKYG587
bOTU12799	28	35	66	80	43	39	46	56	64	80	74	42	12	21	21	37	29	36	43	31	56	44	33	48	0	1	0	0	0.593264	0.0146	1	1	1	Module_1	Peripherals	Actinobacteriota	norank_MB-A2-108	norank_MB-A2-108	norank_MB-A2-108
bOTU12827	107	86	136	221	110	142	75	106	90	87	94	128	43	45	34	37	46	53	71	93	83	83	94	121	1	1	0	1	0.713716	0.0006	1	1	1	Module_7	Peripherals	Acidobacteriota	Vicinamibacteraceae	norank_Vicinamibacteraceae	norank_Vicinamibacteraceae
bOTU12847	20	14	42	44	6	13	6	18	40	39	47	32	4	4	6	8	6	18	5	6	8	5	3	9	0	1	0	1	0.697405	0.0023	1	1	1	Module_1	Peripherals	Planctomycetota	norank_Pla4_lineage	norank_Pla4_lineage	norank_Pla4_lineage
bOTU12861	3	0	11	10	7	8	6	6	6	12	34	3	0	0	1	0	0	1	0	0	0	7	8	0	0	1	0	1	0.519355	0.0316	1	1	1	Module_1	Peripherals	Patescibacteria	norank_Parcubacteria	norank_Parcubacteria	norank_Parcubacteria
bOTU12870	15	10	27	21	33	26	17	31	18	41	24	24	17	27	80	53	58	35	27	38	32	21	39	38	0	0	1	0	0.664232	0.003	1	1	1	Module_2	Peripherals	Chloroflexi	Caldilineaceae	norank_Caldilineaceae	norank_Caldilineaceae
bOTU12884	6	1	6	24	2	17	9	4	10	1	1	0	0	0	3	0	0	2	0	0	0	0	2	3	0	0	0	1	0.551521	0.0349	1	1	1	Module_13	Peripherals	Bacteroidota	Microscillaceae	norank_Microscillaceae	norank_Microscillaceae
bOTU12888	2	2	7	3	4	9	7	4	6	0	7	1	0	0	0	1	1	1	5	5	2	3	1	5	1	1	0	1	0.607753	0.0142	1	1	1	Module_15	Peripherals	Planctomycetota	Gemmataceae	norank_Gemmataceae	norank_Gemmataceae
bOTU12890	2	1	3	3	3	4	3	10	12	8	10	3	2	4	4	3	7	8	8	7	8	4	2	4	1	1	1	0	0.56884	0.0267	1	1	1	Module_416	Peripherals	Chloroflexi	Roseiflexaceae	norank_Roseiflexaceae	norank_Roseiflexaceae
bOTU12902	18	14	32	36	29	18	26	25	20	46	27	46	225	387	927	158	106	60	27	109	82	20	19	44	0	0	1	0	0.669091	0.0001	1	1	1	Module_2	Peripherals	Gemmatimonadota	norank_S0134_terrestrial_group	norank_S0134_terrestrial_group	norank_S0134_terrestrial_group
bOTU12927	6	5	4	3	2	1	0	0	1	1	7	1	14	14	6	6	8	8	2	3	3	1	3	3	0	0	1	0	0.714046	0.0002	1	1	1	Module_2	Peripherals	Actinobacteriota	Solirubrobacteraceae	Solirubrobacter	Solirubrobacter
bOTU12933	1	0	1	2	0	0	0	1	0	0	0	0	1	2	6	3	0	4	2	1	2	2	2	5	1	0	1	0	0.680353	0.0027	1	1	1	Module_2	Peripherals	Verrucomicrobiota	Verrucomicrobiaceae	Prosthecobacter	Prosthecobacter
bOTU12935	5	5	9	25	2	12	4	4	8	3	10	4	4	2	2	6	18	21	2	7	10	29	38	35	1	0	0	0	0.544594	0.0362	1	1	1	Module_23	Peripherals	Acidobacteriota	Vicinamibacteraceae	Luteitalea	Luteitalea
bOTU12942	8	6	4	10	3	11	3	4	0	5	4	5	2	2	4	2	2	0	1	0	8	0	0	1	0	0	0	1	0.607678	0.0137	1	1	1	Module_7	Peripherals	Planctomycetota	Gemmataceae	norank_Gemmataceae	norank_Gemmataceae
bOTU12958	2	0	0	0	1	0	5	5	5	0	7	2	1	0	0	0	0	0	1	0	0	0	2	1	0	1	0	0	0.748345	0.0012	1	1	1	Module_413	Peripherals	Patescibacteria	norank_WWE3	norank_WWE3	norank_WWE3
bOTU12960	168	113	241	409	161	200	195	197	185	162	229	138	56	84	74	90	123	172	157	125	149	139	110	188	0	1	0	1	0.645728	0.002	1	1	1	Module_1	Peripherals	Proteobacteria	unclassified_Gammaproteobacteria_Incertae_Sedis	Acidibacter	Acidibacter
bOTU12975	4	2	3	6	0	5	1	2	3	5	3	3	1	0	0	1	1	0	2	0	0	2	1	1	0	1	0	1	0.662751	0.0031	1	1	1	Module_7	Peripherals	Gemmatimonadota	Gemmatimonadaceae	norank_Gemmatimonadaceae	norank_Gemmatimonadaceae
bOTU12989	82	86	26	39	21	34	60	32	35	31	42	39	71	118	68	60	52	40	35	41	38	25	44	51	0	0	1	0	0.551285	0.0328	1	1	1	Module_2	Peripherals	Chloroflexi	JG30-KF-CM45	norank_JG30-KF-CM45	norank_JG30-KF-CM45
bOTU12990	1	1	4	3	7	0	1	1	3	0	1	1	11	13	29	40	16	21	2	13	18	3	4	6	0	0	1	0	0.799608	0.0002	1	1	1	Module_2	Peripherals	Bacteroidota	Rhodothermaceae	norank_Rhodothermaceae	norank_Rhodothermaceae
bOTU12991	2	0	3	4	2	3	4	3	5	11	20	11	0	1	0	0	0	1	1	2	0	9	6	1	0	1	0	0	0.658726	0.0042	1	1	1	Module_1	Peripherals	Myxococcota	Haliangiaceae	Haliangium	Haliangium
bOTU12994	0	1	0	0	2	0	1	2	0	1	2	2	0	0	2	1	5	1	5	0	6	3	5	3	1	0	0	0	0.594755	0.0175	1	1	1	Module_18	Peripherals	Bacteroidota	Rhodothermaceae	norank_Rhodothermaceae	norank_Rhodothermaceae
bOTU13009	6	4	7	28	9	15	2	7	13	8	14	14	11	24	65	12	17	18	12	8	20	21	19	11	0	0	1	0	0.565547	0.0033	1	1	1	Module_2	Peripherals	Chloroflexi	Caldilineaceae	norank_Caldilineaceae	norank_Caldilineaceae
bOTU13010	4	0	4	1	4	0	0	1	0	1	4	2	17	39	13	7	2	2	4	5	12	2	0	0	0	0	1	0	0.599718	0.0071	1	1	1	Module_2	Peripherals	Gemmatimonadota	Longimicrobiaceae	norank_Longimicrobiaceae	norank_Longimicrobiaceae
bOTU13026	41	46	100	176	55	87	54	68	58	62	101	58	44	102	114	298	121	139	85	51	84	51	76	91	0	0	1	0	0.635155	0.0002	1	1	1	Module_2	Peripherals	Proteobacteria	Devosiaceae	Devosia	Devosia
bOTU13040	2	6	0	5	0	0	1	2	0	1	0	1	21	11	5	3	4	0	1	2	5	0	6	0	0	0	1	0	0.501091	0.0292	1	1	1	Module_2	Peripherals	Chloroflexi	JG30-KF-CM45	norank_JG30-KF-CM45	norank_JG30-KF-CM45
bOTU13042	15	0	12	6	4	1	7	14	12	10	14	13	6	3	7	1	2	5	2	7	6	0	2	2	0	1	0	0	0.530064	0.0443	1	1	1	Module_1	Peripherals	Bdellovibrionota	Bdellovibrionaceae	OM27_clade	OM27_clade
bOTU13043	4	2	16	4	4	0	1	0	6	1	0	0	2	1	3	0	0	0	0	0	0	0	1	0	0	0	0	1	0.525403	0.0325	1	1	1	Module_4	Peripherals	Chloroflexi	A4b	norank_A4b	norank_A4b
bOTU13046	29	17	43	79	53	53	45	50	39	45	57	29	86	165	320	346	157	148	78	70	124	47	74	55	0	0	1	0	0.817214	0.0001	1	1	1	Module_2	Peripherals	Bacteroidota	Microscillaceae	norank_Microscillaceae	norank_Microscillaceae
bOTU13074	2	0	6	2	0	0	0	0	4	0	0	0	12	26	42	3	3	3	4	6	5	1	2	3	0	0	1	0	0.640308	0.0064	1	1	1	Module_2	Peripherals	Gemmatimonadota	norank_S0134_terrestrial_group	norank_S0134_terrestrial_group	norank_S0134_terrestrial_group
bOTU13081	45	40	108	87	67	87	64	59	59	70	71	60	122	255	569	188	100	146	134	221	210	78	67	65	0	0	1	0	0.634958	0.0023	1	1	1	Module_2	Peripherals	Proteobacteria	Nitrosomonadaceae	Nitrosospira	Nitrosospira
bOTU13097	63	47	52	71	34	51	36	31	35	21	35	15	26	77	32	27	58	44	43	32	57	31	57	51	1	0	1	1	0.548189	0.027	1	1	1	Module_4	Peripherals	Chloroflexi	JG30-KF-CM45	norank_JG30-KF-CM45	norank_JG30-KF-CM45
bOTU13111	0	1	2	2	8	6	0	0	0	13	11	7	0	0	0	0	0	0	0	0	0	1	0	1	0	1	0	1	0.532154	0.0326	1	1	1	Module_1	Peripherals	Patescibacteria	0	0	0
bOTU13136	6	2	0	5	5	0	0	1	0	0	0	0	0	2	0	0	1	1	1	0	1	1	1	3	0	0	0	1	0.564091	0.0268	1	1	1	Module_96	Peripherals	Proteobacteria	Acetobacteraceae	0	0
bOTU13155	2	2	1	3	2	2	2	2	5	2	1	2	0	0	0	0	0	0	0	0	3	0	3	1	1	1	0	1	0.59792	0.0164	1	1	1	Module_1	Peripherals	Bacteroidota	Cytophagaceae	Sporocytophaga	Sporocytophaga
bOTU13160	65	46	83	82	33	57	46	31	36	45	44	31	19	33	14	19	24	59	39	37	30	26	39	52	0	0	0	1	0.639033	0.0053	1	1	1	Module_4	Peripherals	Acidobacteriota	norank_Vicinamibacterales	norank_Vicinamibacterales	norank_Vicinamibacterales
bOTU13183	11	14	45	22	20	20	46	19	23	32	34	30	9	10	4	6	15	32	10	16	20	12	18	16	0	1	0	0	0.566564	0.0248	1	1	1	Module_1	Peripherals	Myxococcota	Haliangiaceae	Haliangium	Haliangium
bOTU13192	0	2	4	8	7	4	6	6	2	2	0	1	10	14	16	26	16	8	9	9	11	0	8	2	0	0	1	0	0.797671	0.0001	1	1	1	Module_2	Peripherals	Gemmatimonadota	Gemmatimonadaceae	norank_Gemmatimonadaceae	norank_Gemmatimonadaceae
bOTU13195	3	0	3	4	2	1	2	1	3	1	9	2	21	15	103	68	20	27	11	35	33	4	1	1	0	0	1	0	0.678016	0.0018	1	1	1	Module_2	Peripherals	Chloroflexi	AKYG1722	norank_AKYG1722	norank_AKYG1722
bOTU13209	1	8	13	5	4	10	3	5	6	15	6	9	2	2	2	4	3	1	2	4	3	2	1	2	0	1	0	1	0.579955	0.0215	1	1	1	Module_1	Peripherals	Acidobacteriota	norank_Subgroup_2	norank_Subgroup_2	norank_Subgroup_2
bOTU13212	147	93	194	264	171	203	168	144	150	142	196	155	119	170	228	138	186	187	196	154	192	152	165	202	0	0	1	0	0.650955	0.0033	1	1	1	Module_2	Peripherals	Acidobacteriota	norank_Vicinamibacterales	norank_Vicinamibacterales	norank_Vicinamibacterales
bOTU13223	17	11	8	27	9	7	9	8	5	7	13	6	1	1	0	3	2	3	7	6	11	11	7	12	1	1	0	1	0.667419	0.0028	1	1	1	Module_57	Peripherals	Acidobacteriota	norank_Vicinamibacterales	norank_Vicinamibacterales	norank_Vicinamibacterales
bOTU13230	191	178	298	574	253	312	260	288	291	249	278	214	99	125	106	136	202	259	219	174	221	175	206	245	0	1	0	1	0.642888	0.0008	1	1	1	Module_1	Peripherals	Acidobacteriota	Vicinamibacteraceae	norank_Vicinamibacteraceae	norank_Vicinamibacteraceae
bOTU13240	33	39	62	99	60	65	87	70	89	56	54	39	34	78	93	147	54	78	56	56	73	36	48	65	0	0	1	0	0.589926	0.0074	1	1	1	Module_2	Peripherals	Acidobacteriota	Vicinamibacteraceae	norank_Vicinamibacteraceae	norank_Vicinamibacteraceae
bOTU13267	22	25	26	35	41	30	11	10	13	37	32	19	5	8	5	11	25	13	11	6	16	26	28	27	0	0	0	1	0.543112	0.0419	1	1	1	Module_1	Peripherals	Myxococcota	Myxococcaceae	0	0
bOTU13275	57	62	110	155	86	93	117	91	130	118	123	86	18	30	47	44	85	81	108	56	57	92	60	88	0	1	0	1	0.596676	0.0146	1	1	1	Module_1	Peripherals	Acidobacteriota	norank_11-24	norank_11-24	norank_11-24
bOTU13285	62	60	87	147	95	115	80	101	100	101	121	59	50	26	41	41	55	59	71	71	63	60	72	80	0	1	0	1	0.611934	0.0113	1	1	1	Module_1	Peripherals	Acidobacteriota	Vicinamibacteraceae	norank_Vicinamibacteraceae	norank_Vicinamibacteraceae
bOTU13290	131	90	245	367	185	249	191	166	178	200	277	176	83	97	99	67	138	171	227	130	172	156	190	205	1	1	0	1	0.612728	0.0079	1	1	1	Module_1	Peripherals	Acidobacteriota	norank_Vicinamibacterales	norank_Vicinamibacterales	norank_Vicinamibacterales
bOTU13296	61	85	150	139	203	95	180	216	148	67	100	78	44	315	158	272	169	199	221	120	109	183	88	203	0	0	1	0	0.520904	0.047	1	1	1	Module_451	Peripherals	Firmicutes	Bacillaceae	Bacillus	Bacillus
bOTU13315	19	23	24	37	42	48	36	25	20	33	27	20	21	39	50	27	48	41	36	20	33	29	27	52	0	0	1	0	0.659751	0.0033	1	1	1	Module_2	Peripherals	Proteobacteria	Steroidobacteraceae	Steroidobacter	Steroidobacter
bOTU13322	2	1	6	11	12	9	7	7	4	13	12	16	1	2	0	2	1	2	0	3	0	8	9	2	0	1	0	1	0.567292	0.0266	1	1	1	Module_1	Peripherals	Bacteroidota	Chitinophagaceae	Terrimonas	Terrimonas
bOTU13330	703	733	839	1007	744	667	784	827	831	632	857	530	553	912	796	910	816	1218	670	627	830	750	658	858	0	0	1	0	0.766239	0.0001	1	1	1	Module_2	Peripherals	Actinobacteriota	Streptomycetaceae	Streptomyces	Streptomyces
bOTU13332	8	12	34	20	11	17	12	20	57	34	52	29	7	7	9	13	23	27	20	22	18	6	16	21	0	1	0	0	0.595338	0.0127	1	1	1	Module_1	Peripherals	Planctomycetota	norank_OM190	norank_OM190	norank_OM190
bOTU13335	28	19	39	47	30	51	24	37	60	39	49	26	7	10	9	12	37	37	29	33	22	31	41	53	1	1	0	1	0.54382	0.0337	1	1	1	Module_1	Peripherals	Myxococcota	Nannocystaceae	0	0
bOTU13351	21	21	45	51	24	19	48	29	35	34	42	34	12	11	8	4	16	22	27	17	12	23	16	34	0	1	0	1	0.661915	0.003	1	1	1	Module_1	Peripherals	Acidobacteriota	norank_Vicinamibacterales	norank_Vicinamibacterales	norank_Vicinamibacterales
bOTU13352	25	8	18	27	22	46	21	17	12	3	12	3	3	11	7	10	4	7	7	12	21	9	8	28	0	0	0	1	0.553385	0.0281	1	1	1	Module_82	Peripherals	Proteobacteria	Xanthomonadaceae	Lysobacter	Lysobacter
bOTU13360	93	86	226	240	187	225	148	151	150	197	195	192	431	560	1669	329	257	260	195	367	539	247	293	224	0	0	1	0	0.59896	0.0034	1	1	1	Module_2	Peripherals	Firmicutes	Planococcaceae	Sporosarcina	Sporosarcina
bOTU13365	11	18	44	59	38	31	48	58	41	45	51	36	4	11	16	19	23	35	28	19	22	20	23	29	0	1	0	0	0.737426	0.0003	1	1	1	Module_1	Peripherals	Chloroflexi	Roseiflexaceae	norank_Roseiflexaceae	norank_Roseiflexaceae
bOTU13383	2	2	0	7	2	2	6	7	7	5	7	1	1	1	4	0	6	6	9	2	10	8	16	10	1	0	0	0	0.6546	0.0035	1	1	1	Module_18	Peripherals	Bacteroidota	Sphingobacteriaceae	Solitalea	Solitalea
bOTU13386	19	22	38	75	27	69	30	19	11	25	47	18	4	11	13	17	19	21	28	20	32	37	42	38	1	0	0	1	0.629968	0.0075	1	1	1	Module_1	Peripherals	Actinobacteriota	norank_MB-A2-108	norank_MB-A2-108	norank_MB-A2-108
bOTU13400	3	4	1	8	13	12	1	11	5	3	5	6	9	49	40	36	19	48	11	7	11	11	13	15	0	0	1	0	0.837341	0.0001	1	1	1	Module_2	Peripherals	Chloroflexi	JG30-KF-CM45	norank_JG30-KF-CM45	norank_JG30-KF-CM45
bOTU13411	17	18	45	46	33	28	34	38	57	41	48	45	13	7	17	18	34	29	15	26	26	28	30	25	0	1	0	0	0.71628	0.0002	1	1	1	Module_1	Peripherals	Acidobacteriota	norank_11-24	norank_11-24	norank_11-24
bOTU13423	24	17	32	51	30	56	20	40	22	41	42	27	6	10	9	9	20	31	15	13	23	28	29	27	0	1	0	1	0.605473	0.0115	1	1	1	Module_1	Peripherals	Bacteroidota	Chitinophagaceae	norank_Chitinophagaceae	norank_Chitinophagaceae
bOTU13424	2	2	8	5	1	4	5	5	4	5	8	6	1	0	5	1	1	1	4	1	1	1	0	3	0	1	0	0	0.611484	0.0117	1	1	1	Module_1	Peripherals	Myxococcota	Haliangiaceae	Haliangium	Haliangium
bOTU13429	15	17	26	39	13	13	13	27	11	13	17	10	8	8	5	5	9	9	11	10	11	13	13	12	0	0	0	1	0.544108	0.0323	1	1	1	Module_57	Peripherals	Gemmatimonadota	Gemmatimonadaceae	Gemmatimonas	Gemmatimonas
bOTU13441	93	54	116	200	143	162	119	114	125	106	119	100	101	115	315	143	158	158	110	142	142	113	120	151	0	0	1	0	0.646814	0.0005	1	1	1	Module_2	Peripherals	Acidobacteriota	Blastocatellaceae	Stenotrophobacter	Stenotrophobacter
bOTU13444	8	6	12	17	1	2	6	5	10	3	11	6	9	1	2	6	3	10	0	3	3	1	1	0	0	1	1	1	0.521572	0.0494	1	1	1	Module_8	Peripherals	Myxococcota	norank_mle1-27	norank_mle1-27	norank_mle1-27
bOTU13452	69	82	33	45	36	48	30	23	34	30	39	35	87	138	56	56	51	47	37	51	49	41	46	42	0	0	1	0	0.566107	0.0286	1	1	1	Module_2	Peripherals	Chloroflexi	JG30-KF-CM45	norank_JG30-KF-CM45	norank_JG30-KF-CM45
bOTU13466	88	66	94	114	55	72	61	61	106	46	94	65	92	184	260	148	102	111	42	118	91	52	84	87	0	0	1	0	0.757533	0.0004	1	1	1	Module_2	Peripherals	Actinobacteriota	Iamiaceae	Iamia	Iamia
bOTU13470	8	5	14	17	11	11	15	12	10	5	13	15	0	3	2	0	3	2	5	1	6	13	11	7	1	1	0	1	0.711964	0.0011	1	1	1	Module_1	Peripherals	Acidobacteriota	Vicinamibacteraceae	norank_Vicinamibacteraceae	norank_Vicinamibacteraceae
bOTU13476	32	15	55	81	42	47	37	46	55	54	50	39	15	13	14	16	36	31	46	25	39	48	38	53	1	1	0	1	0.690724	0.0015	1	1	1	Module_1	Peripherals	Entotheonellaeota	Entotheonellaceae	norank_Entotheonellaceae	norank_Entotheonellaceae
bOTU13499	15	23	20	13	33	30	49	39	25	28	38	37	47	60	115	245	58	70	41	31	67	23	100	45	0	0	1	0	0.634737	0.0004	1	1	1	Module_2	Peripherals	Chloroflexi	JG30-KF-CM45	norank_JG30-KF-CM45	norank_JG30-KF-CM45
bOTU13509	1	2	2	9	4	6	6	3	11	12	11	9	3	2	1	3	0	2	4	0	0	4	10	2	0	1	0	0	0.644073	0.0085	1	1	1	Module_27	Peripherals	Gemmatimonadota	norank_S0134_terrestrial_group	norank_S0134_terrestrial_group	norank_S0134_terrestrial_group
bOTU13514	53	39	53	24	33	29	29	26	38	36	30	31	34	42	25	59	58	35	25	25	27	30	35	34	0	0	1	0	0.573539	0.0248	1	1	1	Module_36	Peripherals	Actinobacteriota	Pseudonocardiaceae	Pseudonocardia	Pseudonocardia
bOTU13522	87	76	99	100	65	61	62	48	70	94	95	75	496	553	905	780	182	311	104	309	401	73	109	136	0	0	1	0	0.79882	0.0001	1	1	1	Module_2	Peripherals	Actinobacteriota	Kineosporiaceae	Quadrisphaera	Quadrisphaera
bOTU13544	6	2	7	2	1	4	0	0	0	1	0	1	1	3	5	3	6	0	2	1	1	0	3	0	0	0	1	1	0.645959	0.0054	1	1	1	Module_106	Peripherals	Actinobacteriota	Iamiaceae	Iamia	Iamia
bOTU13547	121	119	160	177	129	143	99	148	126	134	185	134	111	238	279	137	156	136	156	115	156	116	157	163	0	0	1	0	0.658797	0.0026	1	1	1	Module_2	Peripherals	Proteobacteria	Woeseiaceae	0	0
bOTU13556	287	246	520	765	385	551	423	356	425	473	457	343	173	187	162	205	226	377	436	257	380	377	354	428	1	1	0	1	0.701325	0.001	1	1	1	Module_1	Peripherals	Acidobacteriota	norank_Vicinamibacterales	norank_Vicinamibacterales	norank_Vicinamibacterales
bOTU13580	283	289	163	201	104	152	95	96	58	111	177	141	325	706	306	324	191	175	160	184	205	110	132	138	0	0	1	0	0.636994	0.0039	1	1	1	Module_2	Peripherals	Chloroflexi	norank_Gitt-GS-136	norank_Gitt-GS-136	norank_Gitt-GS-136
bOTU13605	23	20	16	44	19	13	8	23	8	23	32	34	29	54	27	47	27	29	20	35	26	20	34	38	0	0	1	0	0.624637	0.0074	1	1	1	Module_2	Peripherals	Proteobacteria	0	0	0
bOTU13620	171	178	304	387	290	213	265	287	333	286	305	193	210	457	769	433	334	345	301	324	383	237	270	317	0	0	1	0	0.706729	0.0007	1	1	1	Module_2	Peripherals	Chloroflexi	JG30-KF-CM45	norank_JG30-KF-CM45	norank_JG30-KF-CM45
bOTU13630	24	22	34	43	41	45	23	29	31	39	16	24	3	5	18	7	17	31	19	6	20	18	14	33	0	1	0	1	0.644011	0.0055	1	1	1	Module_1	Peripherals	Planctomycetota	norank_Planctomycetes	norank_Planctomycetes	norank_Planctomycetes
bOTU13635	5	3	5	19	6	7	8	9	4	4	6	9	0	0	2	0	5	1	8	0	0	1	0	7	0	1	0	1	0.64074	0.004	1	1	1	Module_1	Peripherals	Acidobacteriota	norank_Vicinamibacterales	norank_Vicinamibacterales	norank_Vicinamibacterales
bOTU13640	8	3	5	9	9	3	2	2	9	3	6	2	12	28	24	6	4	6	9	11	8	4	4	6	0	0	1	0	0.605464	0.0174	1	1	1	Module_2	Peripherals	Proteobacteria	Rhodobacteraceae	Limibaculum	Limibaculum
bOTU13643	53	48	95	100	98	112	86	94	86	76	94	81	88	170	324	218	175	150	120	197	181	62	103	131	0	0	1	0	0.717653	0.0014	1	1	1	Module_2	Peripherals	Chloroflexi	AKYG1722	norank_AKYG1722	norank_AKYG1722
bOTU13645	16	8	26	25	0	15	6	20	17	18	17	15	6	1	1	2	3	4	9	8	12	3	6	14	0	1	0	1	0.60412	0.0131	1	1	1	Module_1	Peripherals	Acidobacteriota	norank_Subgroup_17	norank_Subgroup_17	norank_Subgroup_17
bOTU13649	4	5	6	11	6	6	2	2	1	1	2	1	2	7	1	1	10	8	4	8	2	4	3	6	1	0	1	1	0.598304	0.0163	1	1	1	Module_43	Peripherals	Planctomycetota	Gemmataceae	norank_Gemmataceae	norank_Gemmataceae
bOTU13653	13	19	28	29	26	24	17	29	26	20	26	34	23	38	77	33	33	39	18	55	30	16	15	29	0	0	1	0	0.620288	0.0082	1	1	1	Module_2	Peripherals	Chloroflexi	Roseiflexaceae	norank_Roseiflexaceae	norank_Roseiflexaceae
bOTU13675	195	171	297	193	172	208	157	162	271	271	287	210	1015	2162	4739	472	337	557	429	1307	984	152	177	344	0	0	1	0	0.592999	0.0082	1	1	1	Module_2	Peripherals	Chloroflexi	Thermomicrobiaceae	Nitrolancea	Nitrolancea
bOTU13681	174	166	324	355	235	342	209	202	242	277	321	203	94	121	153	125	185	211	193	144	238	167	208	260	0	1	0	1	0.634036	0.006	1	1	1	Module_1	Peripherals	Acidobacteriota	Pyrinomonadaceae	RB41	RB41
bOTU13682	99	108	243	246	126	219	140	159	154	145	185	99	63	63	94	93	101	102	131	88	123	114	91	163	0	1	0	1	0.608485	0.0101	1	1	1	Module_1	Peripherals	Acidobacteriota	Vicinamibacteraceae	norank_Vicinamibacteraceae	norank_Vicinamibacteraceae
bOTU13685	11	23	14	46	13	36	20	14	19	32	47	10	3	10	3	6	12	10	20	21	16	15	14	12	1	1	0	1	0.54408	0.0369	1	1	1	Module_1	Peripherals	Acidobacteriota	norank_Subgroup_17	norank_Subgroup_17	norank_Subgroup_17
bOTU13691	2	0	5	0	0	0	3	1	5	3	4	5	0	0	0	0	1	0	1	5	0	1	0	1	0	1	0	0	0.551603	0.032	1	1	1	Module_15	Peripherals	Patescibacteria	norank_Candidatus_Abawacabacteria	norank_Candidatus_Abawacabacteria	norank_Candidatus_Abawacabacteria
bOTU13697	3	3	2	4	0	0	0	0	0	0	0	2	0	1	0	0	0	0	4	0	0	3	5	1	1	0	0	1	0.555337	0.0349	1	1	1	Module_7	Peripherals	Proteobacteria	Geminicoccaceae	Candidatus_Alysiosphaera	Candidatus_Alysiosphaera
bOTU13715	15	7	19	30	23	31	24	21	33	33	26	33	2	2	14	7	15	21	13	24	25	20	22	17	1	1	0	1	0.598264	0.0127	1	1	1	Module_1	Peripherals	Proteobacteria	norank_Defluviicoccales	norank_Defluviicoccales	norank_Defluviicoccales
bOTU13721	29	19	41	42	17	26	22	26	19	21	30	29	33	47	60	17	43	25	25	19	38	23	28	33	0	0	1	0	0.650416	0.0081	1	1	1	Module_28	Peripherals	Proteobacteria	Nitrosomonadaceae	MND1	MND1
bOTU13723	192	157	386	387	350	341	337	310	271	310	413	240	219	447	888	488	577	454	416	449	424	305	369	329	0	0	1	0	0.724965	0.0003	1	1	1	Module_2	Peripherals	Chloroflexi	AKYG1722	norank_AKYG1722	norank_AKYG1722
bOTU13726	32	28	17	34	18	25	15	11	18	27	19	24	28	36	27	26	40	29	35	23	24	24	29	27	0	0	1	0	0.630436	0.0054	1	1	1	Module_2	Peripherals	Proteobacteria	Rhodobacteraceae	Limibaculum	Limibaculum
bOTU13731	13	8	34	22	20	28	34	29	54	35	43	41	8	3	22	9	27	20	22	28	28	11	26	29	0	1	0	0	0.695951	0.0007	1	1	1	Module_1	Peripherals	Acidobacteriota	norank_11-24	norank_11-24	norank_11-24
bOTU13732	0	3	5	3	0	3	0	0	0	0	0	0	0	0	0	0	3	1	0	0	0	0	0	0	0	0	0	1	0.623286	0.0163	1	1	1	Module_183	Peripherals	Acidobacteriota	norank_Subgroup_7	norank_Subgroup_7	norank_Subgroup_7
bOTU13734	4	4	9	3	2	8	6	15	6	12	16	10	101	155	258	87	82	95	13	182	101	10	18	9	0	0	1	0	0.712147	0.0026	1	1	1	Module_2	Peripherals	Proteobacteria	Nitrosococcaceae	Nitrosococcus	Nitrosococcus
bOTU13745	10	10	15	18	5	8	6	2	6	2	11	2	2	8	5	6	5	6	2	3	5	7	2	8	0	0	0	1	0.62861	0.0092	1	1	1	Module_4	Peripherals	Actinobacteriota	Iamiaceae	Iamia	Iamia
bOTU13748	9	10	26	24	23	12	9	13	16	14	16	10	1	2	8	5	5	10	17	5	5	12	8	15	1	1	0	1	0.586251	0.0164	1	1	1	Module_1	Peripherals	Gemmatimonadota	Gemmatimonadaceae	norank_Gemmatimonadaceae	norank_Gemmatimonadaceae
bOTU13750	2	4	7	9	6	8	7	7	17	11	5	17	1	1	2	5	4	9	12	6	20	10	6	14	1	1	0	0	0.631171	0.0064	1	1	1	Module_3	Peripherals	Acidobacteriota	norank_Subgroup_22	norank_Subgroup_22	norank_Subgroup_22
bOTU13769	128	138	126	172	162	133	141	81	82	58	97	54	48	59	60	89	109	111	72	39	79	114	107	142	0	0	0	1	0.626377	0.007	1	1	1	Module_1	Peripherals	Actinobacteriota	Microbacteriaceae	Microbacterium	Microbacterium
bOTU13809	14	9	17	19	2	22	38	31	47	43	35	25	18	11	13	11	12	18	29	38	21	1	4	3	0	1	0	0	0.611303	0.0109	1	1	1	Module_1	Peripherals	Latescibacterota	norank_Latescibacterota	norank_Latescibacterota	norank_Latescibacterota
bOTU13824	23	9	27	77	29	42	17	24	15	26	30	22	9	2	7	11	14	20	20	19	33	15	24	17	1	1	0	1	0.514214	0.0464	1	1	1	Module_1	Peripherals	Bacteroidota	Chitinophagaceae	Puia	Puia
bOTU13836	8	12	18	31	20	15	17	16	19	16	18	17	2	4	10	4	5	9	19	15	11	6	15	9	1	1	0	1	0.705572	0.0019	1	1	1	Module_1	Peripherals	Gemmatimonadota	norank_AKAU4049	norank_AKAU4049	norank_AKAU4049
bOTU13837	1	0	1	3	9	5	5	4	2	7	4	3	1	1	0	0	4	1	12	3	7	10	6	11	1	0	0	0	0.692896	0.003	1	1	1	Module_3	Peripherals	Planctomycetota	Phycisphaeraceae	SM1A02	SM1A02
bOTU13851	28	13	38	38	23	31	30	12	15	17	17	12	37	58	58	33	26	43	22	36	19	8	21	29	0	0	1	0	0.755549	0.0006	1	1	1	Module_2	Peripherals	Actinobacteriota	Microbacteriaceae	Galbitalea	Galbitalea
bOTU13854	15	9	4	11	0	11	8	5	3	4	6	5	120	129	35	156	12	12	4	22	29	4	4	19	0	0	1	0	0.687811	0.0017	1	1	1	Module_2	Peripherals	Actinobacteriota	Streptomycetaceae	Streptomyces	Streptomyces
bOTU13860	0	0	0	0	0	1	0	0	1	1	2	0	0	1	5	13	4	2	0	0	0	2	0	1	0	0	1	0	0.573925	0.0038	1	1	1	Module_6	Peripherals	Verrucomicrobiota	Pedosphaeraceae	norank_Pedosphaeraceae	norank_Pedosphaeraceae
bOTU13862	5	3	7	5	3	7	14	9	14	4	10	4	9	12	32	48	15	20	10	13	16	2	6	3	0	0	1	0	0.695416	0.0002	1	1	1	Module_2	Peripherals	Gemmatimonadota	Longimicrobiaceae	norank_Longimicrobiaceae	norank_Longimicrobiaceae
bOTU13867	5	3	14	3	2	14	6	10	19	21	30	40	0	0	1	0	2	3	9	11	17	12	16	14	1	1	0	0	0.68767	0.0008	1	1	1	Module_1	Peripherals	Chloroflexi	Anaerolineaceae	norank_Anaerolineaceae	norank_Anaerolineaceae
bOTU13869	12	8	21	15	3	14	10	7	24	12	14	19	22	32	82	29	11	16	13	18	22	19	12	17	0	0	1	0	0.622032	0.0028	1	1	1	Module_2	Peripherals	Actinobacteriota	norank_Actinomarinales	norank_Actinomarinales	norank_Actinomarinales
bOTU13873	7	5	6	5	10	6	10	6	4	10	11	5	0	0	4	0	1	6	11	6	5	9	7	7	1	1	0	1	0.703251	0.0012	1	1	1	Module_1	Peripherals	Acidobacteriota	norank_11-24	norank_11-24	norank_11-24
bOTU13890	33	31	62	55	72	66	47	54	43	64	43	34	63	85	123	141	109	93	78	87	78	86	165	130	1	0	1	0	0.831317	0.0001	1	1	1	Module_2	Peripherals	Acidobacteriota	Blastocatellaceae	Stenotrophobacter	Stenotrophobacter
bOTU13903	35	32	66	93	61	66	56	41	68	82	93	58	19	29	42	27	70	73	65	79	75	79	58	97	1	0	0	0	0.588862	0.016	1	1	1	Module_1	Peripherals	Chloroflexi	norank_JG30-KF-CM66	norank_JG30-KF-CM66	norank_JG30-KF-CM66
bOTU13905	16	18	37	46	33	47	36	19	29	26	28	22	6	8	9	26	21	29	44	22	32	34	44	29	1	0	0	1	0.551154	0.0333	1	1	1	Module_16	Peripherals	Proteobacteria	Azospirillaceae	Skermanella	Skermanella
bOTU13916	40	11	12	18	27	47	11	21	3	61	23	11	7	27	14	86	96	67	11	6	7	26	28	52	0	0	1	0	0.538344	0.0411	1	1	1	Module_1	Peripherals	Actinobacteriota	Micromonosporaceae	0	0
bOTU13922	10	10	13	13	16	15	10	16	6	13	5	12	8	4	43	20	19	25	18	30	25	18	19	18	1	0	1	0	0.584347	0.0141	1	1	1	Module_11	Peripherals	Chloroflexi	Caldilineaceae	norank_Caldilineaceae	norank_Caldilineaceae
bOTU13923	183	154	154	249	131	157	134	128	98	123	157	158	74	79	52	50	79	101	113	49	97	96	123	129	0	0	0	1	0.628663	0.0067	1	1	1	Module_7	Peripherals	Acidobacteriota	Vicinamibacteraceae	norank_Vicinamibacteraceae	norank_Vicinamibacteraceae
bOTU13929	6	4	10	8	20	5	5	7	5	3	9	4	6	16	11	54	22	29	25	11	11	7	5	9	0	0	1	0	0.61309	0.0023	1	1	1	Module_2	Peripherals	Gemmatimonadota	norank_BD2-11_terrestrial_group	norank_BD2-11_terrestrial_group	norank_BD2-11_terrestrial_group
bOTU13949	5	0	6	1	1	2	2	3	3	0	1	8	13	17	36	2	1	10	0	3	5	0	1	5	0	0	1	0	0.647905	0.006	1	1	1	Module_9	Peripherals	Firmicutes	norank_Symbiobacteriales	norank_Symbiobacteriales	norank_Symbiobacteriales
bOTU13964	250	212	300	442	311	400	301	295	246	275	291	222	242	492	502	640	270	402	286	239	333	279	305	367	0	0	1	0	0.753002	0.0001	1	1	1	Module_2	Peripherals	Actinobacteriota	Micromonosporaceae	0	0
bOTU13965	12	11	17	6	18	14	16	12	13	14	6	9	31	47	45	37	20	29	21	26	37	18	13	15	0	0	1	0	0.772755	0.0006	1	1	1	Module_2	Peripherals	Proteobacteria	Nitrosomonadaceae	MND1	MND1
bOTU14009	28	47	66	69	46	51	47	39	39	52	86	40	7	20	19	17	41	35	47	41	41	35	28	47	1	1	0	1	0.631779	0.0039	1	1	1	Module_1	Peripherals	Chloroflexi	norank_SBR1031	norank_SBR1031	norank_SBR1031
bOTU14020	18	13	22	30	19	30	16	20	33	15	28	12	2	11	8	9	8	9	14	7	23	9	11	18	0	1	0	1	0.645298	0.0038	1	1	1	Module_1	Peripherals	Desulfobacterota	norank_Desulfobacterota	norank_Desulfobacterota	norank_Desulfobacterota
bOTU14045	2	1	1	1	2	4	2	1	3	3	2	1	8	7	8	4	7	2	4	0	4	0	2	2	0	0	1	0	0.747409	0.0003	1	1	1	Module_2	Peripherals	Proteobacteria	TRA3-20	norank_TRA3-20	norank_TRA3-20
bOTU14060	18	8	24	44	23	27	18	20	40	20	22	18	5	3	12	9	6	21	18	14	25	18	23	28	1	1	0	1	0.629622	0.0036	1	1	1	Module_1	Peripherals	Actinobacteriota	norank_IMCC26256	norank_IMCC26256	norank_IMCC26256
bOTU14061	1	0	2	3	0	4	1	0	4	0	6	3	2	11	14	8	3	5	2	11	3	0	0	1	0	0	1	0	0.606046	0.0122	1	1	1	Module_2	Peripherals	Firmicutes	Limnochordaceae	norank_Limnochordaceae	norank_Limnochordaceae
bOTU14073	0	1	2	6	7	2	7	1	1	5	2	2	5	21	23	3	17	8	15	5	11	2	1	6	0	0	1	0	0.655765	0.0054	1	1	1	Module_2	Peripherals	0	0	0	0
bOTU14088	2	3	10	14	8	3	8	14	18	12	32	8	1	1	1	6	5	18	5	9	7	7	10	16	0	1	0	0	0.53304	0.0372	1	1	1	Module_1	Peripherals	Chloroflexi	norank_SBR1031	norank_SBR1031	norank_SBR1031
bOTU14104	1	5	2	1	3	3	2	0	0	5	3	0	9	20	33	23	6	5	3	19	28	3	5	1	0	0	1	0	0.602039	0.0139	1	1	1	Module_2	Peripherals	Proteobacteria	Nitrococcaceae	Nitrococcus	Nitrococcus
bOTU14105	39	24	38	79	42	43	51	42	64	75	51	40	11	20	29	16	30	39	28	33	43	35	39	33	0	1	0	0	0.612767	0.0099	1	1	1	Module_1	Peripherals	Gemmatimonadota	norank_S0134_terrestrial_group	norank_S0134_terrestrial_group	norank_S0134_terrestrial_group
bOTU14116	24	19	25	39	21	31	30	17	34	24	40	18	42	34	92	36	39	43	26	18	22	31	28	27	0	0	1	0	0.74409	0.0001	1	1	1	Module_2	Peripherals	Proteobacteria	Nitrosomonadaceae	Nitrosomonas	Nitrosomonas
bOTU14117	1	0	6	10	3	2	5	10	4	1	0	16	0	0	0	25	3	7	2	1	1	72	44	179	1	0	0	0	0.52123	0.0401	1	1	1	Module_6	Peripherals	Chloroflexi	AKIW781	norank_AKIW781	norank_AKIW781
bOTU14122	2	2	4	4	5	5	9	1	1	3	5	2	0	0	0	0	0	0	6	0	0	3	4	6	1	1	0	1	0.60461	0.0111	1	1	1	Module_1	Peripherals	Planctomycetota	Gemmataceae	norank_Gemmataceae	norank_Gemmataceae
bOTU14132	18	11	4	7	5	12	12	6	16	4	6	11	83	122	96	210	62	64	10	27	30	4	9	4	0	0	1	0	0.8372	0.0001	1	1	1	Module_2	Peripherals	Deinococcota	Trueperaceae	Truepera	Truepera
bOTU14137	10	2	13	5	12	13	9	6	9	9	6	17	21	25	29	20	20	19	12	24	16	8	17	14	0	0	1	0	0.75457	0.001	1	1	1	Module_2	Peripherals	Acidobacteriota	norank_Vicinamibacterales	norank_Vicinamibacterales	norank_Vicinamibacterales
bOTU14138	161	179	124	104	101	113	104	79	82	112	137	87	242	549	334	160	162	161	110	186	219	98	91	130	0	0	1	0	0.653933	0.0037	1	1	1	Module_2	Peripherals	Chloroflexi	norank_Gitt-GS-136	norank_Gitt-GS-136	norank_Gitt-GS-136
bOTU14141	0	2	7	3	14	6	10	2	0	3	7	9	9	14	38	17	27	9	6	5	17	2	5	9	0	0	1	0	0.744618	0.0003	1	1	1	Module_2	Peripherals	Firmicutes	0	0	0
bOTU14142	18	26	93	46	19	41	37	30	41	56	64	52	7	8	25	11	20	13	25	41	27	16	10	27	0	1	0	1	0.581133	0.0198	1	1	1	Module_1	Peripherals	0	0	0	0
bOTU14143	6	4	9	10	12	12	10	12	12	11	19	8	0	1	4	2	8	6	4	4	12	16	19	14	1	1	0	1	0.609346	0.0106	1	1	1	Module_1	Peripherals	RCP2-54	norank_RCP2-54	norank_RCP2-54	norank_RCP2-54
bOTU14148	16	17	30	23	21	30	29	25	13	22	33	10	14	49	76	41	37	43	27	38	39	15	20	31	0	0	1	0	0.696816	0.0017	1	1	1	Module_2	Peripherals	Chloroflexi	Caldilineaceae	norank_Caldilineaceae	norank_Caldilineaceae
bOTU14151	31	16	25	45	17	15	26	24	14	10	23	11	21	28	35	171	79	54	22	21	20	11	28	21	0	0	1	0	0.61223	0.0001	1	1	1	Module_2	Peripherals	Myxococcota	Haliangiaceae	Haliangium	Haliangium
bOTU14152	7	3	6	11	6	3	3	16	6	8	7	2	10	14	28	9	6	13	9	6	13	5	2	8	0	0	1	0	0.652932	0.0029	1	1	1	Module_2	Peripherals	Chloroflexi	Ardenticatenaceae	norank_Ardenticatenaceae	norank_Ardenticatenaceae
bOTU14162	22	24	28	40	6	22	15	8	18	18	15	14	9	4	10	10	7	8	7	12	19	10	15	13	0	0	0	1	0.616307	0.0101	1	1	1	Module_4	Peripherals	Acidobacteriota	norank_Subgroup_17	norank_Subgroup_17	norank_Subgroup_17
bOTU14164	134	89	185	313	189	208	125	136	179	184	192	139	72	59	71	68	116	173	168	95	132	138	148	139	1	1	0	1	0.540335	0.0382	1	1	1	Module_1	Peripherals	Acidobacteriota	Vicinamibacteraceae	norank_Vicinamibacteraceae	norank_Vicinamibacteraceae
bOTU14194	54	59	101	149	70	82	90	91	111	99	101	75	24	26	42	39	70	97	86	53	85	78	94	103	1	1	0	1	0.640838	0.0052	1	1	1	Module_1	Peripherals	Entotheonellaeota	Entotheonellaceae	norank_Entotheonellaceae	norank_Entotheonellaceae
bOTU14200	8	4	4	2	6	5	5	10	8	8	7	4	0	3	0	0	4	3	1	0	1	4	1	1	0	1	0	1	0.717401	0.0012	1	1	1	Module_160	Peripherals	Chloroflexi	norank_RBG-13-54-9	norank_RBG-13-54-9	norank_RBG-13-54-9
bOTU14212	1	0	0	6	1	1	2	7	2	4	7	7	1	2	6	13	8	1	2	0	2	5	2	1	0	1	1	0	0.522551	0.0376	1	1	1	Module_347	Peripherals	Gemmatimonadota	norank_S0134_terrestrial_group	norank_S0134_terrestrial_group	norank_S0134_terrestrial_group
bOTU14224	11	17	28	47	12	36	22	14	15	22	22	7	33	41	40	31	22	29	15	36	33	25	12	22	0	0	1	0	0.65565	0.0039	1	1	1	Module_2	Peripherals	Acidobacteriota	Vicinamibacteraceae	norank_Vicinamibacteraceae	norank_Vicinamibacteraceae
bOTU14238	22	16	33	24	24	17	26	32	30	58	37	22	23	52	62	17	30	44	20	27	46	20	21	48	0	0	1	0	0.533529	0.0406	1	1	1	Module_156	Peripherals	Gemmatimonadota	Gemmatimonadaceae	norank_Gemmatimonadaceae	norank_Gemmatimonadaceae
bOTU14246	10	6	25	35	7	20	9	17	21	18	22	17	3	2	5	7	6	4	12	12	10	7	11	17	1	1	0	1	0.661711	0.0044	1	1	1	Module_1	Peripherals	Proteobacteria	Solimonadaceae	Polycyclovorans	Polycyclovorans
bOTU14252	86	53	115	116	79	95	90	73	100	61	68	61	92	110	103	74	79	103	71	76	103	73	74	139	0	0	1	0	0.577707	0.0179	1	1	1	Module_2	Peripherals	Actinobacteriota	67-14	norank_67-14	norank_67-14
bOTU14264	202	173	305	462	314	288	288	272	260	351	498	255	155	347	437	286	398	341	249	249	263	328	362	410	0	0	1	0	0.615219	0.0102	1	1	1	Module_2	Peripherals	Proteobacteria	Sphingomonadaceae	Sphingomonas	Sphingomonas
bOTU14294	3	0	10	14	8	19	12	7	12	10	4	6	1	0	5	1	0	8	2	4	7	0	0	1	0	1	0	1	0.59065	0.0161	1	1	1	Module_1	Peripherals	Proteobacteria	Nitrosomonadaceae	MND1	MND1
bOTU14307	1	0	2	0	5	0	6	6	0	3	1	8	35	48	91	100	57	44	3	25	11	1	1	5	0	0	1	0	0.895195	0.0001	1	1	1	Module_2	Peripherals	Proteobacteria	Methylococcaceae	norank_Methylococcaceae	norank_Methylococcaceae
bOTU14314	2	4	6	16	12	7	0	3	1	7	7	0	1	0	2	0	0	3	4	3	3	2	7	8	1	0	0	1	0.583929	0.0203	1	1	1	Module_11	Peripherals	Proteobacteria	Rhodanobacteraceae	Ahniella	Ahniella
bOTU14325	72	78	135	152	94	149	81	100	110	99	128	94	105	155	217	189	152	149	102	104	141	75	91	106	0	0	1	0	0.862551	0.0001	1	1	1	Module_2	Peripherals	Myxococcota	Haliangiaceae	Haliangium	Haliangium
bOTU14328	52	62	74	163	85	98	61	74	79	79	70	56	16	44	27	33	58	51	55	40	54	63	46	73	0	1	0	1	0.665044	0.0026	1	1	1	Module_1	Peripherals	Chloroflexi	norank_TK10	norank_TK10	norank_TK10
bOTU14335	13	6	17	18	25	18	21	26	13	22	26	17	22	42	78	91	36	48	18	20	46	22	25	28	0	0	1	0	0.770188	0.0001	1	1	1	Module_2	Peripherals	Chloroflexi	Caldilineaceae	norank_Caldilineaceae	norank_Caldilineaceae
bOTU14342	76	96	113	189	112	116	77	92	94	125	116	109	19	58	86	59	66	72	89	66	60	91	100	118	1	1	0	1	0.54909	0.0308	1	1	1	Module_1	Peripherals	Acidobacteriota	Pyrinomonadaceae	RB41	RB41
bOTU14353	5	3	3	6	0	2	1	0	0	0	2	0	1	0	0	0	0	0	2	0	3	7	1	1	1	0	0	1	0.580942	0.021	1	1	1	Module_4	Peripherals	Chloroflexi	0	0	0
bOTU14358	58	30	96	154	59	60	55	80	101	79	97	70	11	21	32	23	54	72	37	30	59	72	53	58	0	1	0	1	0.6039	0.0112	1	1	1	Module_1	Peripherals	Bacteroidota	Chitinophagaceae	norank_Chitinophagaceae	norank_Chitinophagaceae
bOTU14360	0	1	2	4	1	1	1	0	2	5	1	1	8	25	26	11	11	4	0	7	9	0	0	2	0	0	1	0	0.769419	0.0002	1	1	1	Module_2	Peripherals	Proteobacteria	norank_Ferrovibrionales	norank_Ferrovibrionales	norank_Ferrovibrionales
bOTU14366	11	10	21	41	9	9	15	15	22	27	33	15	4	5	10	3	6	20	12	7	12	5	14	15	0	1	0	1	0.547943	0.035	1	1	1	Module_1	Peripherals	Desulfobacterota	norank_Desulfobacterota	norank_Desulfobacterota	norank_Desulfobacterota
bOTU14367	3	3	11	13	10	14	9	14	11	6	10	6	15	32	55	16	11	12	8	14	19	11	7	17	0	0	1	0	0.650626	0.0031	1	1	1	Module_2	Peripherals	Chloroflexi	Ardenticatenaceae	norank_Ardenticatenaceae	norank_Ardenticatenaceae
bOTU14374	7	12	28	48	33	25	20	26	24	32	20	27	3	3	9	8	16	21	25	14	26	18	18	26	1	1	0	1	0.64343	0.0058	1	1	1	Module_1	Peripherals	Verrucomicrobiota	Verrucomicrobiaceae	norank_Verrucomicrobiaceae	norank_Verrucomicrobiaceae
bOTU14383	19	15	27	50	45	39	44	41	30	36	37	24	25	75	106	32	65	64	36	49	63	30	15	68	0	0	1	0	0.654033	0.0029	1	1	1	Module_2	Peripherals	Chloroflexi	Ardenticatenaceae	norank_Ardenticatenaceae	norank_Ardenticatenaceae
bOTU14387	21	23	34	51	21	28	32	44	53	33	41	40	8	20	19	14	23	16	37	29	38	28	28	29	1	1	0	0	0.678385	0.0022	1	1	1	Module_1	Peripherals	Proteobacteria	norank_CCD24	norank_CCD24	norank_CCD24
bOTU14407	12	15	22	27	18	18	24	19	12	16	11	14	7	1	16	3	5	9	8	9	15	14	21	19	1	1	0	1	0.555183	0.03	1	1	1	Module_1	Peripherals	Acidobacteriota	norank_Vicinamibacterales	norank_Vicinamibacterales	norank_Vicinamibacterales
bOTU14410	26	12	26	26	24	20	19	18	25	22	24	18	22	55	78	62	22	37	64	38	67	26	24	20	1	0	1	0	0.641153	0.008	1	1	1	Module_2	Peripherals	Proteobacteria	B1-7BS	norank_B1-7BS	norank_B1-7BS
bOTU14415	49	45	94	130	121	108	64	87	88	72	69	62	24	29	51	49	66	64	95	71	78	87	120	104	1	0	0	1	0.645681	0.005	1	1	1	Module_1	Peripherals	Acidobacteriota	Bryobacteraceae	Bryobacter	Bryobacter
bOTU14431	1	6	5	3	10	4	6	3	2	3	3	3	26	31	104	12	7	8	7	9	22	8	4	2	0	0	1	0	0.597214	0.0038	1	1	1	Module_2	Peripherals	Myxococcota	0	0	0
bOTU14433	9	11	3	4	2	8	5	6	4	7	8	2	13	21	5	14	12	5	10	6	7	7	12	7	0	0	1	0	0.585131	0.0193	1	1	1	Module_2	Peripherals	Actinobacteriota	67-14	norank_67-14	norank_67-14
bOTU14455	49	27	70	86	47	72	60	83	101	89	96	65	13	25	72	36	61	50	31	77	79	34	30	55	0	1	0	0	0.536417	0.0448	1	1	1	Module_1	Peripherals	Gemmatimonadota	Gemmatimonadaceae	norank_Gemmatimonadaceae	norank_Gemmatimonadaceae
bOTU14486	0	1	2	3	2	2	4	2	1	2	1	3	3	4	8	5	4	7	5	2	4	3	3	2	0	0	1	0	0.797439	0.0001	1	1	1	Module_2	Peripherals	Proteobacteria	0	0	0
bOTU14499	19	22	27	45	54	39	29	16	14	34	37	34	63	117	92	180	75	71	29	74	51	18	49	41	0	0	1	0	0.793024	0.0001	1	1	1	Module_2	Peripherals	Chloroflexi	A4b	OLB13	OLB13
bOTU14512	6	11	4	6	5	5	7	4	5	12	14	7	37	83	110	35	33	40	16	38	48	8	8	13	0	0	1	0	0.763547	0.0001	1	1	1	Module_2	Peripherals	Gemmatimonadota	norank_S0134_terrestrial_group	norank_S0134_terrestrial_group	norank_S0134_terrestrial_group
bOTU14519	157	130	252	383	188	220	248	180	220	173	240	133	162	225	418	278	261	258	226	188	271	164	181	220	0	0	1	0	0.746709	0.0002	1	1	1	Module_2	Peripherals	Proteobacteria	Rhizobiaceae	0	0
bOTU14533	7	4	9	25	12	9	13	12	7	14	11	16	3	1	1	1	4	8	12	5	4	8	16	8	1	1	0	1	0.626429	0.0078	1	1	1	Module_1	Peripherals	Acidobacteriota	Vicinamibacteraceae	norank_Vicinamibacteraceae	norank_Vicinamibacteraceae
bOTU14535	10	3	27	20	4	27	30	26	41	31	54	23	11	11	18	12	12	12	32	42	43	9	6	17	1	1	0	0	0.561921	0.0272	1	1	1	Module_1	Peripherals	Gemmatimonadota	Gemmatimonadaceae	norank_Gemmatimonadaceae	norank_Gemmatimonadaceae
bOTU14563	16	8	43	31	36	26	24	12	20	31	26	16	22	66	101	88	67	68	37	39	46	25	20	30	0	0	1	0	0.837823	0.0001	1	1	1	Module_2	Peripherals	Chloroflexi	Ardenticatenaceae	norank_Ardenticatenaceae	norank_Ardenticatenaceae
bOTU14568	17	19	27	54	18	53	11	5	21	15	30	18	5	12	16	5	14	5	8	9	9	11	9	16	0	0	0	1	0.702516	0.0012	1	1	1	Module_1	Peripherals	Acidobacteriota	norank_Subgroup_25	norank_Subgroup_25	norank_Subgroup_25
bOTU14569	1	4	8	6	0	0	1	1	1	1	4	1	0	0	0	0	0	0	0	0	0	1	1	0	0	0	0	1	0.558078	0.0291	1	1	1	Module_4	Peripherals	Gemmatimonadota	Longimicrobiaceae	norank_Longimicrobiaceae	norank_Longimicrobiaceae
bOTU14573	10	14	28	32	23	26	11	6	13	34	24	22	2	2	3	0	7	7	5	6	15	22	12	17	1	1	0	1	0.667019	0.0028	1	1	1	Module_1	Peripherals	Acidobacteriota	Vicinamibacteraceae	norank_Vicinamibacteraceae	norank_Vicinamibacteraceae
bOTU14574	130	106	187	301	163	171	140	185	198	178	193	128	62	44	57	58	105	146	134	106	146	144	149	194	1	1	0	1	0.758415	0.0002	1	1	1	Module_1	Peripherals	Acidobacteriota	Vicinamibacteraceae	norank_Vicinamibacteraceae	norank_Vicinamibacteraceae
bOTU14582	66	40	63	122	38	53	51	59	60	49	61	37	14	14	20	17	20	57	54	38	45	32	44	68	1	1	0	1	0.637357	0.0045	1	1	1	Module_1	Peripherals	Proteobacteria	Nitrosomonadaceae	Ellin6067	Ellin6067
bOTU14584	3	5	10	11	11	6	9	4	8	12	1	5	8	4	22	19	23	18	19	11	16	5	9	8	0	0	1	0	0.657437	0.0056	1	1	1	Module_2	Peripherals	Proteobacteria	norank_Alphaproteobacteria	norank_Alphaproteobacteria	norank_Alphaproteobacteria
bOTU14591	2	2	3	2	1	3	6	8	11	12	9	5	0	0	0	3	4	8	1	3	1	3	4	5	0	1	0	0	0.765964	0.0002	1	1	1	Module_1	Peripherals	Proteobacteria	Nitrosomonadaceae	MND1	MND1
bOTU14592	0	1	5	0	0	0	0	2	5	1	2	4	0	0	0	0	0	0	0	0	0	2	0	0	0	1	0	0	0.534921	0.0385	1	1	1	Module_1	Peripherals	Patescibacteria	0	0	0
bOTU14595	7	3	12	15	6	16	19	14	11	35	33	28	1	1	4	5	10	6	11	17	17	10	9	16	0	1	0	0	0.683488	0.0028	1	1	1	Module_1	Peripherals	Actinobacteriota	0	0	0
bOTU14603	4	0	1	0	0	0	4	7	0	0	1	0	8	5	46	25	6	0	11	9	8	0	2	8	0	0	1	0	0.571042	0.0148	1	1	1	Module_2	Peripherals	Bacteroidota	env.OPS_17	norank_env.OPS_17	norank_env.OPS_17
bOTU14614	1	5	9	9	4	7	4	2	5	7	13	2	4	13	19	79	13	27	4	12	21	9	11	6	0	0	1	0	0.542085	0.0026	1	1	1	Module_2	Peripherals	Firmicutes	Bacillaceae	Oceanobacillus	Oceanobacillus
bOTU14622	9	5	8	3	4	2	1	4	2	1	1	0	2	0	1	3	1	1	4	2	2	8	3	4	1	0	0	1	0.560277	0.0278	1	1	1	Module_14	Peripherals	Proteobacteria	Geminicoccaceae	Candidatus_Alysiosphaera	Candidatus_Alysiosphaera
bOTU14636	86	82	221	195	139	184	220	174	193	239	255	190	60	148	157	166	185	240	154	193	162	180	150	184	1	1	1	0	0.603747	0.0143	1	1	1	Module_16	Peripherals	Actinobacteriota	norank_Actinomarinales	norank_Actinomarinales	norank_Actinomarinales
bOTU14660	228	189	406	467	311	393	381	388	354	337	421	306	202	361	473	302	319	430	342	315	406	347	296	402	0	0	1	0	0.611777	0.006	1	1	1	Module_2	Peripherals	Proteobacteria	Steroidobacteraceae	Steroidobacter	Steroidobacter
bOTU14665	8	2	17	37	14	8	22	25	39	20	20	20	1	0	8	9	16	17	15	17	13	11	5	9	0	1	0	0	0.633857	0.0048	1	1	1	Module_1	Peripherals	Verrucomicrobiota	Pedosphaeraceae	norank_Pedosphaeraceae	norank_Pedosphaeraceae
bOTU14669	27	18	69	87	42	57	61	58	60	63	61	64	15	22	33	15	27	56	33	33	42	41	39	59	0	1	0	0	0.630687	0.0083	1	1	1	Module_1	Peripherals	Chloroflexi	norank_S085	norank_S085	norank_S085
bOTU14715	12	7	36	9	10	17	30	28	31	28	31	32	9	20	15	8	24	26	9	21	15	21	20	17	0	1	0	0	0.625816	0.0092	1	1	1	Module_79	Peripherals	Chloroflexi	norank_OLB14	norank_OLB14	norank_OLB14
bOTU14718	27	30	28	50	22	46	20	19	24	20	28	19	18	20	29	18	21	19	24	28	21	36	47	48	1	0	0	1	0.551753	0.0337	1	1	1	Module_195	Peripherals	Actinobacteriota	Ilumatobacteraceae	0	0
bOTU14723	40	41	62	102	50	63	52	46	45	82	76	48	66	149	167	46	68	78	69	97	102	55	70	89	0	0	1	0	0.589881	0.0177	1	1	1	Module_2	Peripherals	Acidobacteriota	norank_Vicinamibacterales	norank_Vicinamibacterales	norank_Vicinamibacterales
bOTU14734	9	9	4	20	10	20	17	15	17	9	6	5	3	2	7	3	6	11	10	5	23	25	30	25	1	0	0	0	0.596985	0.0147	1	1	1	Module_1	Peripherals	Verrucomicrobiota	Rubritaleaceae	Luteolibacter	Luteolibacter
bOTU14759	53	39	109	90	43	50	52	51	66	61	72	50	42	22	24	18	17	39	51	43	46	39	27	24	0	1	0	1	0.529854	0.0431	1	1	1	Module_1	Peripherals	Acidobacteriota	Vicinamibacteraceae	norank_Vicinamibacteraceae	norank_Vicinamibacteraceae
bOTU14792	3	2	9	8	1	3	1	0	0	0	2	2	0	0	0	0	0	5	0	1	0	3	1	2	0	0	0	1	0.625599	0.0101	1	1	1	Module_9	Peripherals	Chloroflexi	A4b	norank_A4b	norank_A4b
bOTU14798	6	5	5	20	10	10	5	6	1	8	9	0	0	4	3	2	2	2	2	4	3	4	2	10	0	0	0	1	0.603542	0.0115	1	1	1	Module_41	Peripherals	Planctomycetota	Gemmataceae	norank_Gemmataceae	norank_Gemmataceae
bOTU14811	0	6	2	2	1	1	5	7	6	9	7	11	1	4	2	2	6	4	1	1	1	5	0	10	0	1	0	0	0.581689	0.0199	1	1	1	Module_401	Peripherals	0	0	0	0
bOTU14830	136	113	114	153	106	133	85	88	97	108	134	77	75	128	101	115	111	132	82	63	111	110	108	145	0	0	1	1	0.590335	0.0153	1	1	1	Module_4	Peripherals	Actinobacteriota	Micromonosporaceae	Catellatospora	Catellatospora
bOTU14832	124	80	128	190	118	154	138	110	101	118	140	108	141	281	307	134	175	203	175	134	193	143	144	189	0	0	1	0	0.74161	0.0002	1	1	1	Module_2	Peripherals	Actinobacteriota	Microbacteriaceae	Agromyces	Agromyces
bOTU14833	20	17	18	17	26	30	11	10	13	13	18	18	5	10	13	4	6	7	6	19	1	7	11	19	0	0	0	1	0.615648	0.012	1	1	1	Module_1	Peripherals	Gemmatimonadota	Gemmatimonadaceae	norank_Gemmatimonadaceae	norank_Gemmatimonadaceae
bOTU14850	1	0	0	4	4	5	0	2	1	5	3	1	2	3	6	20	18	4	4	3	1	2	6	3	0	0	1	0	0.618909	0.0034	1	1	1	Module_2	Peripherals	Bacteroidota	Chitinophagaceae	Flavisolibacter	Flavisolibacter
bOTU14856	50	48	86	126	101	103	66	61	61	78	87	72	26	18	22	35	64	67	46	47	32	59	55	66	0	1	0	1	0.682248	0.0009	1	1	1	Module_1	Peripherals	Acidobacteriota	Vicinamibacteraceae	norank_Vicinamibacteraceae	norank_Vicinamibacteraceae
bOTU14858	1	1	3	5	5	2	1	3	2	2	6	5	0	1	1	1	1	1	0	0	0	3	0	1	0	1	0	1	0.624065	0.0103	1	1	1	Module_1	Peripherals	Verrucomicrobiota	Pedosphaeraceae	norank_Pedosphaeraceae	norank_Pedosphaeraceae
bOTU14862	9	9	18	12	19	21	15	14	10	18	11	13	0	1	7	4	9	6	16	7	10	6	9	9	1	1	0	1	0.658943	0.0029	1	1	1	Module_15	Peripherals	Acidobacteriota	Vicinamibacteraceae	norank_Vicinamibacteraceae	norank_Vicinamibacteraceae
bOTU14894	4	4	3	2	3	2	11	10	9	6	14	11	17	33	48	41	15	14	10	39	24	14	15	18	1	0	1	0	0.679189	0.0034	1	1	1	Module_2	Peripherals	Deinococcota	Trueperaceae	Truepera	Truepera
bOTU14896	11	5	17	15	11	0	8	8	8	17	5	7	6	10	17	23	25	15	17	10	14	9	20	13	1	0	1	0	0.614562	0.0077	1	1	1	Module_2	Peripherals	Firmicutes	Bacillaceae	Halobacillus	Halobacillus
bOTU14925	4	2	1	2	2	1	5	0	0	0	4	4	13	16	9	3	3	1	4	3	1	2	0	0	0	0	1	0	0.612887	0.0113	1	1	1	Module_14	Peripherals	Gemmatimonadota	Gemmatimonadaceae	Gemmatimonas	Gemmatimonas
bOTU14928	8	6	7	18	17	13	2	12	7	7	17	11	0	1	1	5	5	5	10	3	7	13	15	19	1	1	0	1	0.622772	0.0078	1	1	1	Module_1	Peripherals	Bacteroidota	Chitinophagaceae	norank_Chitinophagaceae	norank_Chitinophagaceae
bOTU14935	22	37	36	32	26	31	48	44	33	30	50	31	69	85	76	172	58	55	66	44	77	23	27	45	0	0	1	0	0.717318	0.0003	1	1	1	Module_2	Peripherals	Acidobacteriota	norank_Vicinamibacterales	norank_Vicinamibacterales	norank_Vicinamibacterales
bOTU14948	16	24	70	32	17	43	57	48	85	76	74	52	18	18	29	22	28	33	28	55	26	17	11	35	0	1	0	0	0.724187	0.001	1	1	1	Module_1	Peripherals	Acidobacteriota	norank_Vicinamibacterales	norank_Vicinamibacterales	norank_Vicinamibacterales
bOTU14955	1	2	2	4	2	2	7	5	4	2	2	2	5	10	11	4	19	3	12	2	9	3	7	4	0	0	1	0	0.617572	0.0109	1	1	1	Module_2	Peripherals	Bacteroidota	Rhodothermaceae	norank_Rhodothermaceae	norank_Rhodothermaceae
bOTU14967	3	4	2	22	1	9	2	1	1	5	2	0	0	0	0	0	1	5	1	0	2	1	3	2	0	0	0	1	0.579602	0.0148	1	1	1	Module_10	Peripherals	Bacteroidota	Chitinophagaceae	Dinghuibacter	Dinghuibacter
bOTU14992	2	1	0	4	1	5	1	0	1	2	0	1	0	0	0	0	0	0	0	0	2	0	2	1	0	0	0	1	0.546155	0.0359	1	1	1	Module_1	Peripherals	Planctomycetota	Gemmataceae	norank_Gemmataceae	norank_Gemmataceae
bOTU15009	16	18	10	6	7	7	3	11	3	3	4	4	14	14	0	10	8	9	3	3	5	7	1	5	0	0	1	1	0.537989	0.0445	1	1	1	Module_437	Peripherals	NB1-j	norank_NB1-j	norank_NB1-j	norank_NB1-j
bOTU15023	2	0	0	0	0	2	1	0	0	0	1	2	2	5	3	5	1	1	5	0	3	1	4	0	1	0	1	0	0.556185	0.0324	1	1	1	Module_2	Peripherals	Actinobacteriota	67-14	norank_67-14	norank_67-14
bOTU15040	7	3	5	16	2	6	8	19	16	14	15	19	1	1	2	1	1	8	15	6	8	12	8	13	1	1	0	0	0.756891	0.0004	1	1	1	Module_1	Peripherals	Acidobacteriota	Vicinamibacteraceae	norank_Vicinamibacteraceae	norank_Vicinamibacteraceae
bOTU15054	1	1	0	0	3	1	0	0	0	0	1	4	4	18	14	9	2	1	0	2	4	3	0	9	0	0	1	0	0.652496	0.0041	1	1	1	Module_2	Peripherals	Chloroflexi	Thermomicrobiaceae	0	0
bOTU15056	2	0	6	6	0	8	6	9	40	11	14	11	5	13	2	1	5	7	1	13	1	1	1	0	0	1	0	0	0.520545	0.033	1	1	1	Module_79	Peripherals	Chloroflexi	norank_SBR1031	norank_SBR1031	norank_SBR1031
bOTU15109	22	31	77	59	61	68	65	54	51	66	78	60	26	69	103	55	72	85	71	62	65	59	70	93	1	0	1	0	0.613775	0.0037	1	1	1	Module_2	Peripherals	Chloroflexi	Caldilineaceae	norank_Caldilineaceae	norank_Caldilineaceae
bOTU15121	7	3	2	3	5	4	3	4	5	1	3	3	7	10	23	17	6	4	4	11	5	2	6	2	0	0	1	0	0.680254	0.0019	1	1	1	Module_2	Peripherals	Proteobacteria	Puniceispirillales_Incertae_Sedis	Constrictibacter	Constrictibacter
bOTU15132	5	1	4	5	8	9	4	1	3	4	9	3	0	0	0	2	0	4	5	0	2	2	0	4	0	1	0	1	0.552922	0.034	1	1	1	Module_1	Peripherals	Myxococcota	Myxococcaceae	norank_Myxococcaceae	norank_Myxococcaceae
bOTU15136	27	23	32	37	19	36	40	57	108	37	47	35	15	3	7	10	18	44	19	42	38	11	11	18	0	1	0	0	0.593466	0.0072	1	1	1	Module_1	Peripherals	Planctomycetota	norank_OM190	norank_OM190	norank_OM190
bOTU15137	0	0	0	1	0	1	0	1	0	0	5	0	0	1	0	0	0	0	0	3	1	6	4	1	1	0	0	0	0.561483	0.0253	1	1	1	Module_6	Peripherals	Firmicutes	Paenibacillaceae	Paenibacillus	Paenibacillus
bOTU15139	76	56	105	167	77	94	58	91	72	121	102	74	12	27	40	39	69	66	68	33	63	82	83	104	1	1	0	1	0.638249	0.0042	1	1	1	Module_1	Peripherals	Bacteroidota	Microscillaceae	norank_Microscillaceae	norank_Microscillaceae
bOTU15144	2	0	1	1	0	0	3	3	5	7	5	2	0	2	0	0	1	0	2	1	1	0	2	4	0	1	0	0	0.723865	0.0009	1	1	1	Module_8	Peripherals	0	0	0	0
bOTU15148	22	12	4	0	0	10	1	4	0	5	10	4	26	44	15	9	10	6	7	10	3	8	5	1	0	0	1	0	0.576009	0.0243	1	1	1	Module_2	Peripherals	Deinococcota	Trueperaceae	Truepera	Truepera
bOTU15193	6	8	6	9	6	8	2	2	3	1	1	3	2	5	7	2	1	3	4	1	3	6	7	10	1	0	1	1	0.544299	0.0386	1	1	1	Module_195	Peripherals	Myxococcota	Polyangiaceae	Pajaroellobacter	Pajaroellobacter
bOTU15217	2	0	5	2	3	1	0	1	0	2	2	1	2	2	5	1	2	12	4	2	3	4	3	7	1	0	1	0	0.557343	0.0207	1	1	1	Module_6	Peripherals	Firmicutes	Paenibacillaceae	Paenibacillus	Paenibacillus
bOTU15223	1	2	2	2	3	1	4	1	3	6	2	1	0	9	8	15	3	9	2	7	4	1	7	5	0	0	1	0	0.568216	0.0206	1	1	1	Module_2	Peripherals	Gemmatimonadota	Gemmatimonadaceae	0	0
bOTU15232	4	0	3	5	3	2	2	2	2	0	2	1	0	0	2	0	0	0	1	1	0	0	0	2	0	0	0	1	0.571333	0.0209	1	1	1	Module_13	Peripherals	Myxococcota	Sandaracinaceae	norank_Sandaracinaceae	norank_Sandaracinaceae
bOTU15233	8	1	2	7	3	4	8	8	9	7	8	8	1	1	1	2	3	3	6	3	6	3	4	7	0	1	0	0	0.669594	0.004	1	1	1	Module_1	Peripherals	0	0	0	0
bOTU15249	1	1	1	0	0	1	0	0	0	0	0	0	18	15	9	14	4	4	0	5	20	0	6	2	0	0	1	0	0.639696	0.0063	1	1	1	Module_2	Peripherals	Gemmatimonadota	Longimicrobiaceae	norank_Longimicrobiaceae	norank_Longimicrobiaceae
bOTU15267	0	0	0	1	0	1	0	0	0	0	0	0	0	0	2	8	5	2	0	0	1	0	3	2	0	0	1	0	0.544405	0.0255	1	1	1	Module_1	Peripherals	Proteobacteria	Caulobacteraceae	Brevundimonas	Brevundimonas
bOTU15275	0	4	0	0	1	0	0	0	0	0	3	4	8	10	16	7	1	1	0	3	4	0	0	3	0	0	1	0	0.695312	0.0032	1	1	1	Module_2	Peripherals	Gemmatimonadota	Longimicrobiaceae	norank_Longimicrobiaceae	norank_Longimicrobiaceae
bOTU15296	4	2	3	28	19	8	8	8	5	5	5	0	0	0	0	0	0	0	10	2	6	3	7	2	1	1	0	1	0.537602	0.0392	1	1	1	Module_11	Peripherals	Proteobacteria	Diplorickettsiaceae	norank_Diplorickettsiaceae	norank_Diplorickettsiaceae
bOTU15306	13	16	28	39	20	20	24	25	32	46	32	35	94	160	293	590	49	53	21	62	183	30	71	69	0	0	1	0	0.618621	0.0012	1	1	1	Module_2	Peripherals	Firmicutes	Planococcaceae	Sporosarcina	Sporosarcina
bOTU15316	6	3	9	18	5	13	6	5	10	9	32	9	20	27	39	54	32	15	5	8	16	8	6	8	0	0	1	0	0.818646	0.0001	1	1	1	Module_2	Peripherals	Proteobacteria	Xanthomonadaceae	Lysobacter	Lysobacter
bOTU15330	12	26	30	35	36	58	41	36	35	40	66	48	28	38	86	158	123	182	31	60	84	27	31	24	0	0	1	0	0.733481	0.0015	1	1	1	Module_2	Peripherals	Actinobacteriota	norank_Actinomarinales	norank_Actinomarinales	norank_Actinomarinales
bOTU15343	5	1	1	7	0	3	2	1	4	0	0	0	0	0	0	0	2	0	0	0	0	0	0	0	0	0	0	1	0.5468	0.0355	1	1	1	Module_13	Peripherals	Bacteroidota	Microscillaceae	0	0
bOTU15346	25	24	25	45	56	39	50	40	32	34	62	39	31	52	53	58	60	43	22	32	39	55	49	39	0	0	1	0	0.706938	0.001	1	1	1	Module_2	Peripherals	Chloroflexi	Anaerolineaceae	norank_Anaerolineaceae	norank_Anaerolineaceae
bOTU15363	6	8	11	4	3	2	1	6	1	5	3	2	12	25	33	32	15	14	12	13	21	0	7	9	0	0	1	0	0.784085	0.0001	1	1	1	Module_2	Peripherals	Chloroflexi	norank_Chloroflexi	norank_Chloroflexi	norank_Chloroflexi
bOTU15373	71	66	108	139	78	107	63	70	89	57	83	57	30	29	9	17	63	54	54	29	62	58	67	90	0	0	0	1	0.650729	0.0031	1	1	1	Module_1	Peripherals	Acidobacteriota	Vicinamibacteraceae	norank_Vicinamibacteraceae	norank_Vicinamibacteraceae
bOTU15380	50	47	120	147	56	83	103	102	99	101	92	93	32	36	45	35	69	80	91	56	64	46	60	65	0	1	0	0	0.638708	0.0066	1	1	1	Module_1	Peripherals	Acidobacteriota	norank_Vicinamibacterales	norank_Vicinamibacterales	norank_Vicinamibacterales
bOTU15387	0	3	2	2	2	7	3	1	5	1	2	1	18	42	38	17	3	5	4	10	4	2	1	4	0	0	1	0	0.723259	0.0009	1	1	1	Module_2	Peripherals	Chloroflexi	norank_OLB14	norank_OLB14	norank_OLB14
bOTU15398	2	1	0	7	7	3	2	4	3	6	2	4	0	0	1	0	0	3	2	1	2	0	2	1	0	1	0	1	0.58908	0.0189	1	1	1	Module_1	Peripherals	Proteobacteria	SC-I-84	norank_SC-I-84	norank_SC-I-84
bOTU15424	0	1	0	0	0	0	0	0	1	1	3	0	6	15	12	9	1	0	1	8	10	2	2	5	1	0	1	0	0.611972	0.009	1	1	1	Module_2	Peripherals	Proteobacteria	Burkholderiaceae	Limnobacter	Limnobacter
bOTU15425	2	1	7	9	2	2	9	6	3	5	7	6	0	3	0	1	0	2	2	9	5	4	6	10	1	1	0	0	0.638824	0.0055	1	1	1	Module_15	Peripherals	Proteobacteria	norank_Alphaproteobacteria	norank_Alphaproteobacteria	norank_Alphaproteobacteria
bOTU15432	17	17	33	33	14	23	22	30	17	26	15	21	3	6	8	18	13	12	30	13	23	20	23	26	1	1	0	1	0.655427	0.0047	1	1	1	Module_161	Peripherals	Proteobacteria	Rhizobiales_Incertae_Sedis	Bauldia	Bauldia
bOTU15457	41	36	45	40	15	30	60	52	71	58	54	48	28	27	16	18	26	38	33	41	36	10	22	33	0	1	0	0	0.637255	0.0063	1	1	1	Module_1	Peripherals	Latescibacterota	norank_Latescibacterota	norank_Latescibacterota	norank_Latescibacterota
bOTU15465	3	2	6	8	7	12	7	10	4	19	12	5	11	24	62	19	24	20	20	17	23	8	12	10	0	0	1	0	0.671488	0.0003	1	1	1	Module_2	Peripherals	Chloroflexi	Caldilineaceae	norank_Caldilineaceae	norank_Caldilineaceae
bOTU15471	0	0	0	0	0	0	3	2	2	1	3	0	0	2	0	0	0	0	0	1	1	0	0	2	0	1	0	0	0.571809	0.0223	1	1	1	Module_8	Peripherals	Gemmatimonadota	Gemmatimonadaceae	0	0
bOTU15472	0	2	7	7	6	6	2	5	5	3	4	2	0	0	0	1	3	0	1	1	1	2	1	5	0	1	0	1	0.616809	0.0112	1	1	1	Module_1	Peripherals	Verrucomicrobiota	cvE6	norank_cvE6	norank_cvE6
bOTU15478	0	0	2	4	0	0	0	0	0	0	0	0	2	2	3	0	1	7	0	0	1	1	1	0	0	0	1	0	0.663198	0.0044	1	1	1	Module_28	Peripherals	Myxococcota	norank_Blfdi19	norank_Blfdi19	norank_Blfdi19
bOTU15483	29	14	36	94	31	62	49	74	99	65	57	55	17	31	37	18	33	32	19	39	43	12	22	31	0	1	0	0	0.681459	0.0017	1	1	1	Module_1	Peripherals	Proteobacteria	Pseudomonadaceae	Pseudomonas	Pseudomonas
bOTU15506	15	20	18	36	36	28	19	26	11	33	25	19	4	3	2	4	2	19	13	3	10	25	13	34	1	1	0	1	0.615122	0.0104	1	1	1	Module_1	Peripherals	Acidobacteriota	Blastocatellaceae	JGI_0001001-H03	JGI_0001001-H03
bOTU15525	10	15	21	10	17	34	30	20	24	24	29	21	16	40	25	17	36	27	34	20	30	20	22	42	1	0	1	0	0.557954	0.0188	1	1	1	Module_2	Peripherals	Chloroflexi	norank_C0119	norank_C0119	norank_C0119
bOTU15544	0	0	3	10	5	3	5	3	2	0	6	0	7	11	5	19	5	6	2	3	6	1	4	1	0	0	1	0	0.703791	0.0009	1	1	1	Module_2	Peripherals	Myxococcota	Myxococcaceae	norank_Myxococcaceae	norank_Myxococcaceae
bOTU15558	0	2	0	0	0	1	0	0	0	1	1	0	6	12	19	28	2	9	0	3	10	1	0	1	0	0	1	0	0.749689	0.0002	1	1	1	Module_2	Peripherals	Gemmatimonadota	Longimicrobiaceae	norank_Longimicrobiaceae	norank_Longimicrobiaceae
bOTU15560	4	0	4	5	6	2	2	2	10	3	4	5	0	0	0	1	2	5	0	1	1	0	0	4	0	1	0	1	0.528654	0.0423	1	1	1	Module_10	Peripherals	Bacteroidota	norank_Chitinophagales	norank_Chitinophagales	norank_Chitinophagales
bOTU15598	4	4	20	12	9	1	16	8	5	9	18	14	2	2	3	2	1	7	2	3	3	8	3	8	0	1	0	1	0.572036	0.0239	1	1	1	Module_1	Peripherals	Verrucomicrobiota	Chthoniobacteraceae	Chthoniobacter	Chthoniobacter
bOTU15604	23	37	42	39	22	40	28	38	27	30	38	25	129	149	172	182	155	90	53	111	136	34	106	58	0	0	1	0	0.823952	0.0001	1	1	1	Module_2	Peripherals	Chloroflexi	JG30-KF-CM45	norank_JG30-KF-CM45	norank_JG30-KF-CM45
bOTU15617	11	12	17	14	10	11	8	12	8	21	19	19	12	16	13	18	9	19	4	8	11	3	7	9	0	1	1	1	0.570844	0.0249	1	1	1	Module_3	Peripherals	Proteobacteria	norank_Alphaproteobacteria	norank_Alphaproteobacteria	norank_Alphaproteobacteria
bOTU15639	3	7	4	7	8	8	10	6	8	4	6	5	11	26	42	13	12	20	13	14	8	10	11	10	0	0	1	0	0.736559	0.0001	1	1	1	Module_2	Peripherals	Chloroflexi	norank_Gitt-GS-136	norank_Gitt-GS-136	norank_Gitt-GS-136
bOTU15640	61	43	74	153	82	93	101	57	59	69	95	66	22	30	34	23	48	70	70	49	87	105	53	54	1	1	0	1	0.600518	0.0131	1	1	1	Module_1	Peripherals	Acidobacteriota	norank_Vicinamibacterales	norank_Vicinamibacterales	norank_Vicinamibacterales
bOTU15649	104	64	113	185	88	171	162	107	144	146	110	131	51	37	55	53	89	110	107	101	113	92	84	99	1	1	0	1	0.549777	0.0325	1	1	1	Module_1	Peripherals	Acidobacteriota	norank_Vicinamibacterales	norank_Vicinamibacterales	norank_Vicinamibacterales
bOTU15653	4	4	13	26	7	15	21	21	18	18	16	27	8	4	9	4	11	9	17	8	12	12	5	8	0	1	0	0	0.701976	0.0007	1	1	1	Module_1	Peripherals	Myxococcota	BIrii41	norank_BIrii41	norank_BIrii41
bOTU15656	27	20	24	70	60	39	26	22	26	33	23	22	1	5	7	16	26	29	21	13	25	38	29	23	0	0	0	1	0.552488	0.0267	1	1	1	Module_1	Peripherals	0	0	0	0
bOTU15672	0	0	0	10	4	1	0	2	0	0	0	2	6	2	2	5	5	6	2	0	1	2	0	0	0	0	1	0	0.669533	0.0022	1	1	1	Module_11	Peripherals	Nitrospirota	Nitrospiraceae	Nitrospira	Nitrospira
bOTU15933	0	4	1	4	0	1	0	0	0	0	0	1	0	0	0	0	0	0	0	0	2	3	1	2	1	0	0	1	0.52032	0.0499	1	1	1	Module_13	Peripherals	Planctomycetota	Gemmataceae	norank_Gemmataceae	norank_Gemmataceae
bOTU15973	1	1	4	2	3	1	2	0	0	0	0	1	8	9	2	16	19	8	2	1	7	3	20	1	0	0	1	0	0.664077	0.0045	1	1	1	Module_2	Peripherals	Actinobacteriota	Kineosporiaceae	Quadrisphaera	Quadrisphaera
bOTU16421	41	39	37	55	25	30	47	28	21	18	22	36	32	38	28	36	39	48	34	14	27	25	40	23	0	0	1	1	0.55891	0.0292	1	1	1	Module_4	Peripherals	Proteobacteria	Rhodobacteraceae	Limibaculum	Limibaculum
bOTU16669	80	69	110	184	143	128	94	88	60	121	118	97	32	54	47	48	59	82	85	72	75	99	77	89	1	1	0	1	0.623466	0.0079	1	1	1	Module_1	Peripherals	Acidobacteriota	Vicinamibacteraceae	norank_Vicinamibacteraceae	norank_Vicinamibacteraceae
bOTU16810	3	1	5	1	3	6	5	4	6	4	8	7	29	10	53	14	4	6	5	5	15	3	6	14	0	0	1	0	0.600133	0.0077	1	1	1	Module_2	Peripherals	Actinobacteriota	Micromonosporaceae	Micromonospora	Micromonospora
bOTU16899	1	0	0	0	0	0	0	0	0	0	0	0	3	1	1	24	1	6	0	0	3	0	4	2	0	0	1	0	0.50037	0.0077	1	1	1	Module_2	Peripherals	Proteobacteria	Methylophilaceae	0	0
bOTU17041	1	3	2	2	0	0	0	0	2	0	0	0	0	0	0	0	0	0	0	0	1	0	0	0	0	0	0	1	0.548888	0.0291	1	1	1	Module_4	Peripherals	Actinobacteriota	Micromonosporaceae	Actinoplanes	Actinoplanes
bOTU17052	8	9	11	9	10	7	4	7	2	7	3	6	2	5	0	0	4	3	3	1	1	6	6	5	0	0	0	1	0.697884	0.0012	1	1	1	Module_427	Peripherals	Acidobacteriota	norank_Vicinamibacterales	norank_Vicinamibacterales	norank_Vicinamibacterales
bOTU17071	1	3	4	0	0	0	3	0	1	1	5	1	8	4	14	6	5	1	2	5	0	0	0	1	0	0	1	0	0.680923	0.0018	1	1	1	Module_2	Peripherals	Proteobacteria	norank_Elsterales	norank_Elsterales	norank_Elsterales
bOTU17132	2	0	0	7	2	2	0	6	0	1	0	1	2	0	0	1	0	0	3	3	3	5	3	5	1	0	0	0	0.54479	0.0357	1	1	1	Module_5	Peripherals	Planctomycetota	norank_OM190	norank_OM190	norank_OM190
bOTU17138	8	7	12	9	13	15	12	9	10	12	16	13	1	2	4	5	4	4	25	4	7	12	7	7	1	1	0	1	0.60521	0.0061	1	1	1	Module_1	Peripherals	Acidobacteriota	Vicinamibacteraceae	norank_Vicinamibacteraceae	norank_Vicinamibacteraceae
bOTU17429	3	0	0	4	0	6	0	0	2	0	0	0	0	0	0	0	0	0	0	0	0	0	0	0	0	0	0	1	0.582869	0.0374	1	1	1	Module_13	Peripherals	Patescibacteria	WWH38	norank_WWH38	norank_WWH38
bOTU17634	1	1	3	6	3	0	0	2	0	0	2	0	0	0	0	0	0	0	0	0	1	1	0	1	0	0	0	1	0.639928	0.0064	1	1	1	Module_57	Peripherals	Bdellovibrionota	Bdellovibrionaceae	Bdellovibrio	Bdellovibrio
bOTU17640	0	0	2	0	2	0	0	1	0	0	0	1	4	1	3	2	3	1	0	1	0	0	0	1	0	0	1	0	0.687265	0.0009	1	1	1	Module_2	Peripherals	Chloroflexi	norank_Gitt-GS-136	norank_Gitt-GS-136	norank_Gitt-GS-136
bOTU17738	4	1	2	0	5	0	0	0	0	2	2	1	0	0	0	0	0	1	0	0	0	1	0	0	0	0	0	1	0.553336	0.0355	1	1	1	Module_7	Peripherals	Planctomycetota	Gemmataceae	norank_Gemmataceae	norank_Gemmataceae
bOTU17739	3	0	2	1	3	1	1	2	0	2	1	1	0	0	1	0	0	0	0	1	0	0	0	0	0	1	0	1	0.586036	0.0169	1	1	1	Module_7	Peripherals	Gemmatimonadota	Gemmatimonadaceae	norank_Gemmatimonadaceae	norank_Gemmatimonadaceae
bOTU17830	3	2	2	0	2	1	0	0	0	0	0	0	0	2	0	0	1	0	0	0	1	0	1	0	0	0	0	1	0.608474	0.0166	1	1	1	Module_182	Peripherals	Dadabacteria	norank_Dadabacteriales	norank_Dadabacteriales	norank_Dadabacteriales
bOTU17845	4	8	4	13	10	6	4	8	11	8	11	3	2	15	31	52	26	13	5	9	14	8	11	12	0	0	1	0	0.633353	0.003	1	1	1	Module_2	Peripherals	Sumerlaeota	Sumerlaeaceae	Sumerlaea	Sumerlaea
bOTU17852	2	3	9	10	3	5	2	3	6	3	3	7	0	0	0	0	2	2	3	1	0	6	2	5	1	1	0	1	0.588046	0.0179	1	1	1	Module_1	Peripherals	Actinobacteriota	0	0	0
bOTU17925	44	43	98	101	57	84	56	66	100	96	82	69	27	29	36	27	39	66	66	46	40	60	55	79	1	1	0	1	0.577094	0.0191	1	1	1	Module_1	Peripherals	Acidobacteriota	Pyrinomonadaceae	RB41	RB41
bOTU17955	55	53	39	50	28	38	22	27	20	25	27	14	20	50	22	25	30	33	23	16	34	23	36	25	0	0	1	1	0.566022	0.0293	1	1	1	Module_4	Peripherals	Actinobacteriota	Solirubrobacteraceae	Solirubrobacter	Solirubrobacter
bOTU17959	1	0	2	0	3	1	0	0	4	1	0	0	1	0	5	9	6	2	0	0	1	0	2	0	0	0	1	0	0.60818	0.0099	1	1	1	Module_2	Peripherals	Bdellovibrionota	Bdellovibrionaceae	Bdellovibrio	Bdellovibrio
bOTU18041	1	1	1	5	9	7	1	2	0	1	5	1	0	0	0	3	0	2	0	0	0	0	2	1	0	0	0	1	0.524765	0.0457	1	1	1	Module_1	Peripherals	Planctomycetota	Gemmataceae	norank_Gemmataceae	norank_Gemmataceae
bOTU18052	7	0	5	6	4	8	2	1	2	1	0	0	1	1	0	0	0	0	0	1	2	0	0	2	0	0	0	1	0.732287	0.0005	1	1	1	Module_82	Peripherals	Chloroflexi	Anaerolineaceae	norank_Anaerolineaceae	norank_Anaerolineaceae
bOTU18068	1	0	0	7	11	4	0	0	0	0	0	0	0	0	0	0	0	0	0	0	0	0	0	2	0	0	0	1	0.596613	0.0122	1	1	1	Module_3	Peripherals	Planctomycetota	Phycisphaeraceae	Phycisphaera	Phycisphaera
bOTU18090	1	2	4	6	11	2	6	5	1	8	19	9	0	0	0	3	1	1	1	0	1	5	6	2	0	1	0	0	0.549116	0.0316	1	1	1	Module_1	Peripherals	Gemmatimonadota	Longimicrobiaceae	norank_Longimicrobiaceae	norank_Longimicrobiaceae
bOTU18141	38	43	102	42	53	67	57	45	44	53	64	48	41	47	127	93	73	80	42	48	66	30	42	84	0	0	1	0	0.683068	0.0009	1	1	1	Module_2	Peripherals	Actinobacteriota	Micromonosporaceae	Micromonospora	Micromonospora
bOTU18158	8	5	13	36	12	13	8	6	18	19	26	16	3	1	3	4	10	17	16	11	18	14	12	18	1	1	0	1	0.524014	0.0497	1	1	1	Module_1	Peripherals	Verrucomicrobiota	Pedosphaeraceae	norank_Pedosphaeraceae	norank_Pedosphaeraceae
bOTU18159	0	1	3	6	4	3	0	2	0	3	0	0	0	0	1	0	0	0	0	0	0	1	0	0	0	0	0	1	0.663437	0.0056	1	1	1	Module_3	Peripherals	Actinobacteriota	0	0	0
bOTU18277	3	1	2	3	4	1	0	0	1	0	0	0	2	0	1	0	0	0	1	0	0	0	1	0	0	0	0	1	0.610129	0.0112	1	1	1	Module_4	Peripherals	Verrucomicrobiota	cvE6	norank_cvE6	norank_cvE6
bOTU18331	0	0	0	5	3	0	0	4	0	8	2	7	0	0	0	0	0	0	0	3	0	0	0	0	0	1	0	0	0.546229	0.0482	1	1	1	Module_1	Peripherals	Planctomycetota	0	0	0
bOTU18346	1	2	2	3	4	2	1	0	3	0	1	2	0	0	0	0	0	2	1	1	0	1	0	1	0	0	0	1	0.602357	0.0131	1	1	1	Module_10	Peripherals	Acidobacteriota	norank_Vicinamibacterales	norank_Vicinamibacterales	norank_Vicinamibacterales
bOTU18349	6	1	2	4	6	7	0	6	5	3	3	1	0	0	0	0	1	1	1	0	3	3	3	3	1	1	0	1	0.543465	0.0399	1	1	1	Module_1	Peripherals	Myxococcota	Myxococcaceae	P3OB-42	P3OB-42
bOTU18364	5	1	2	0	4	5	0	0	0	1	1	0	10	21	36	13	5	1	0	0	0	0	0	7	0	0	1	0	0.722811	0.0018	1	1	1	Module_4	Peripherals	Deinococcota	Trueperaceae	Truepera	Truepera
bOTU18555	0	0	0	0	1	0	0	4	0	1	2	0	2	2	1	1	2	0	0	0	0	0	0	1	0	1	1	0	0.543414	0.0368	1	1	1	Module_316	Peripherals	Planctomycetota	Gemmataceae	norank_Gemmataceae	norank_Gemmataceae
bOTU18582	0	0	1	7	1	3	0	0	0	0	0	0	0	0	1	0	2	2	0	0	0	0	0	0	0	0	1	1	0.519555	0.0483	1	1	1	Module_1	Peripherals	Proteobacteria	norank_KF-JG30-C25	norank_KF-JG30-C25	norank_KF-JG30-C25
bOTU18787	2	0	3	3	0	5	0	0	0	0	0	1	0	0	0	0	0	0	0	1	0	0	0	0	0	0	0	1	0.681096	0.0053	1	1	1	Module_15	Peripherals	Methylomirabilota	norank_Rokubacteriales	norank_Rokubacteriales	norank_Rokubacteriales
bOTU18950	66	65	117	137	58	86	59	57	51	53	99	71	40	43	23	37	57	46	65	71	70	56	59	85	1	0	0	1	0.545226	0.0389	1	1	1	Module_2	Peripherals	Acidobacteriota	norank_Vicinamibacterales	norank_Vicinamibacterales	norank_Vicinamibacterales
bOTU19231	0	0	1	0	0	0	0	0	1	2	0	0	0	0	5	18	8	2	0	0	3	0	0	2	0	0	1	0	0.540935	0.0129	1	1	1	Module_11	Peripherals	Verrucomicrobiota	Pedosphaeraceae	norank_Pedosphaeraceae	norank_Pedosphaeraceae
bOTU19558	5	3	8	4	1	20	2	1	1	2	5	2	2	4	1	67	182	25	4	1	6	10	26	2	0	0	1	0	0.504392	0.0461	1	1	1	Module_6	Peripherals	Actinobacteriota	Pseudonocardiaceae	Pseudonocardia	Pseudonocardia
bOTU19674	0	0	0	0	0	0	0	0	0	0	0	0	2	0	1	17	2	3	0	0	0	0	1	0	0	0	1	0	0.52148	0.001	1	1	1	Module_2	Peripherals	Patescibacteria	norank_Candidatus_Kaiserbacteria	norank_Candidatus_Kaiserbacteria	norank_Candidatus_Kaiserbacteria
bOTU19679	0	0	0	0	0	0	0	0	0	0	0	0	0	5	3	7	3	6	0	0	0	0	2	0	0	0	1	0	0.798879	0.0007	1	1	1	Module_2	Peripherals	Proteobacteria	0	0	0
bOTU19707	2	2	3	2	2	2	2	1	3	1	1	2	0	7	6	26	9	8	4	1	1	3	3	0	0	0	1	0	0.604359	0.0007	1	1	1	Module_2	Peripherals	Firmicutes	Bacillaceae	Thalassobacillus	Thalassobacillus
bOTU19725	0	0	0	2	0	2	1	2	2	0	1	3	1	0	1	178	4	24	0	0	2	3	3	0	0	0	1	0	0.401116	0.0359	1	1	1	Module_6	Peripherals	Patescibacteria	norank_Parcubacteria	norank_Parcubacteria	norank_Parcubacteria
bOTU19759	0	0	1	1	1	0	3	1	0	1	2	0	3	2	7	2	7	0	3	0	1	1	2	0	0	0	1	0	0.677252	0.0041	1	1	1	Module_2	Peripherals	Desulfobacterota	norank_PB19	norank_PB19	norank_PB19
bOTU19766	0	0	0	0	0	1	0	1	0	0	0	0	0	2	4	0	3	0	0	0	0	0	2	0	0	0	1	0	0.540746	0.0355	1	1	1	Module_19	Peripherals	Proteobacteria	Hyphomicrobiaceae	Pedomicrobium	Pedomicrobium
bOTU19780	2	0	1	0	0	1	0	2	0	0	0	0	0	0	1	11	36	5	0	2	0	1	4	0	0	0	1	0	0.496002	0.0361	1	1	1	Module_6	Peripherals	Actinobacteriota	0	0	0
bOTU19837	0	1	0	2	2	3	1	2	0	4	0	2	4	2	6	6	4	3	0	0	3	3	1	0	0	0	1	0	0.754945	0.0009	1	1	1	Module_2	Peripherals	Firmicutes	Bacillaceae	norank_Bacillaceae	norank_Bacillaceae
bOTU19887	0	0	0	0	0	0	0	0	0	1	0	0	0	0	0	0	2	0	2	0	2	2	3	2	1	0	0	0	0.758048	0.0018	1	1	1	Module_18	Peripherals	Myxococcota	Myxococcaceae	0	0
bOTU19903	0	0	0	0	1	0	0	1	0	0	0	0	2	2	7	9	3	4	0	0	2	0	2	0	0	0	1	0	0.798837	0.0001	1	1	1	Module_2	Peripherals	Patescibacteria	norank_Berkelbacteria	norank_Berkelbacteria	norank_Berkelbacteria
bOTU19951	0	0	0	0	0	0	0	0	0	0	0	0	2	1	0	39	9	4	0	2	3	0	0	0	0	0	1	0	0.480171	0.002	1	1	1	Module_2	Peripherals	Verrucomicrobiota	Opitutaceae	norank_Opitutaceae	norank_Opitutaceae
bOTU19975	0	0	0	0	0	0	0	0	0	0	0	0	2	0	0	5	5	1	0	0	0	0	4	0	0	0	1	0	0.589394	0.0084	1	1	1	Module_6	Peripherals	Proteobacteria	Legionellaceae	Legionella	Legionella
bOTU20073	0	0	0	0	0	2	0	0	0	2	0	0	0	0	0	10	16	4	0	0	0	0	0	1	0	0	1	0	0.562134	0.0386	1	1	1	Module_6	Peripherals	Proteobacteria	Rhizobiaceae	norank_Rhizobiaceae	norank_Rhizobiaceae
bOTU20131	0	0	0	0	1	0	2	1	3	3	0	0	3	6	11	16	2	15	2	2	3	0	0	2	0	0	1	0	0.796299	0.0001	1	1	1	Module_2	Peripherals	Bacteroidota	Microscillaceae	norank_Microscillaceae	norank_Microscillaceae
bOTU20281	0	0	2	0	0	3	0	0	0	0	0	0	3	1	1	1	1	3	0	1	1	0	0	3	0	0	1	0	0.543371	0.0312	1	1	1	Module_2	Peripherals	Actinobacteriota	Micromonosporaceae	0	0
bOTU20289	0	0	0	0	0	2	0	0	0	0	0	0	0	0	0	0	2	2	0	2	2	1	3	1	1	0	0	0	0.564576	0.026	1	1	1	Module_23	Peripherals	Elusimicrobiota	norank_Lineage_IIb	norank_Lineage_IIb	norank_Lineage_IIb
bOTU20610	2	1	3	2	0	0	0	0	0	2	0	0	0	0	1	0	0	0	0	0	0	0	0	0	0	0	0	1	0.588023	0.0225	1	1	1	Module_101	Peripherals	Bdellovibrionota	norank_0319-6G20	norank_0319-6G20	norank_0319-6G20
bOTU20614	3	2	2	0	1	7	2	1	0	0	0	0	0	0	0	0	0	0	1	0	0	1	1	3	0	0	0	1	0.591809	0.0192	1	1	1	Module_20	Peripherals	Planctomycetota	Gemmataceae	norank_Gemmataceae	norank_Gemmataceae
bOTU20652	0	0	1	0	0	0	0	0	0	0	2	0	0	0	0	3	6	2	0	1	0	0	0	0	0	0	1	0	0.529037	0.0343	1	1	1	Module_11	Peripherals	Bdellovibrionota	Bdellovibrionaceae	Bdellovibrio	Bdellovibrio
bOTU20661	0	0	1	0	0	0	1	1	0	2	2	2	0	0	0	2	1	0	0	0	0	0	0	0	0	1	0	0	0.565256	0.0186	1	1	1	Module_9	Peripherals	Actinobacteriota	norank_IMCC26256	norank_IMCC26256	norank_IMCC26256
bOTU20710	3	0	1	3	2	1	7	1	7	1	1	2	3	9	15	36	12	10	2	4	4	1	6	4	0	0	1	0	0.676125	0.0001	1	1	1	Module_2	Peripherals	Proteobacteria	Hyphomicrobiaceae	Filomicrobium	Filomicrobium
bOTU20768	0	2	0	0	0	0	0	0	0	0	0	0	2	5	7	19	0	1	1	0	4	0	0	0	0	0	1	0	0.588011	0.0021	1	1	1	Module_2	Peripherals	Actinobacteriota	Nitriliruptoraceae	0	0
bOTU20795	7	6	16	13	11	7	21	7	4	25	30	9	14	17	36	18	22	9	19	21	18	17	17	18	1	0	1	0	0.549221	0.03	1	1	1	Module_2	Peripherals	Chloroflexi	Caldilineaceae	norank_Caldilineaceae	norank_Caldilineaceae
bOTU20865	4	2	6	2	2	3	3	3	4	3	1	2	0	0	1	0	0	1	1	2	3	0	2	2	1	1	0	1	0.631827	0.007	1	1	1	Module_1	Peripherals	Planctomycetota	norank_BD7-11	norank_BD7-11	norank_BD7-11
bOTU20908	0	0	0	0	1	0	1	1	2	3	2	3	0	0	1	0	0	1	0	3	1	0	0	0	0	1	0	0	0.59206	0.0162	1	1	1	Module_1	Peripherals	Verrucomicrobiota	0	0	0
bOTU20936	3	0	0	3	0	3	0	0	0	0	2	0	0	0	0	0	0	0	1	0	0	0	0	0	0	0	0	1	0.543134	0.0464	1	1	1	Module_81	Peripherals	Chloroflexi	Anaerolineaceae	norank_Anaerolineaceae	norank_Anaerolineaceae
bOTU21008	0	1	2	2	0	0	0	0	0	0	0	0	8	14	10	33	3	8	2	10	10	0	9	1	0	0	1	0	0.664683	0.0012	1	1	1	Module_2	Peripherals	Actinobacteriota	Nocardioidaceae	Nocardioides	Nocardioides
bOTU21060	0	0	0	0	0	0	0	3	0	1	0	0	0	8	1	4	3	5	0	0	0	1	0	0	0	0	1	0	0.669953	0.0015	1	1	1	Module_6	Peripherals	Proteobacteria	Hahellaceae	Hahella	Hahella
bOTU21160	0	0	1	0	0	0	0	2	0	4	1	1	0	1	1	2	0	2	0	1	0	0	0	0	0	1	1	0	0.527053	0.0454	1	1	1	Module_324	Peripherals	Acidobacteriota	Solibacteraceae	Candidatus_Solibacter	Candidatus_Solibacter
bOTU21240	0	1	0	2	0	0	0	1	0	1	1	0	6	3	11	13	4	7	0	1	0	1	0	0	0	0	1	0	0.849245	0.0001	1	1	1	Module_2	Peripherals	Proteobacteria	norank_EPR3968-O8a-Bc78	norank_EPR3968-O8a-Bc78	norank_EPR3968-O8a-Bc78
bOTU21269	0	1	0	0	0	3	0	1	0	5	4	2	0	0	0	0	0	0	1	0	0	0	0	0	0	1	0	0	0.545328	0.0328	1	1	1	Module_8	Peripherals	Patescibacteria	0	0	0
bOTU21430	2	1	5	5	1	5	2	4	10	9	5	8	1	1	1	0	2	4	3	3	0	4	1	1	0	1	0	0	0.666954	0.0041	1	1	1	Module_1	Peripherals	0	0	0	0
bOTU21431	1	0	0	0	0	0	0	0	2	4	2	0	1	1	2	2	1	1	0	0	0	1	1	0	0	1	1	0	0.576313	0.0219	1	1	1	Module_65	Peripherals	Actinobacteriota	67-14	norank_67-14	norank_67-14
bOTU21449	0	0	0	0	0	0	0	1	0	10	11	9	0	0	0	0	0	0	0	2	0	1	0	1	0	1	0	0	0.650525	0.0144	1	1	1	Module_1	Peripherals	Bdellovibrionota	Silvanigrellaceae	Silvanigrella	Silvanigrella
bOTU21471	0	0	1	0	0	5	5	1	0	6	9	6	0	0	0	0	0	2	0	0	0	0	2	2	0	1	0	0	0.675049	0.0045	1	1	1	Module_1	Peripherals	Bacteroidota	Hymenobacteraceae	Hymenobacter	Hymenobacter
bOTU21685	0	0	0	2	0	0	2	1	0	2	3	0	0	0	0	0	0	0	0	0	0	0	1	0	0	1	0	0	0.629582	0.0178	1	1	1	Module_1	Peripherals	Bacteroidota	Saprospiraceae	norank_Saprospiraceae	norank_Saprospiraceae
bOTU21754	0	0	1	0	0	0	0	0	0	3	0	0	1	2	1	2	2	4	0	0	1	0	2	0	0	0	1	0	0.74017	0.0006	1	1	1	Module_2	Peripherals	Chloroflexi	JG30-KF-CM45	norank_JG30-KF-CM45	norank_JG30-KF-CM45
bOTU21855	0	0	0	3	0	2	1	0	0	1	2	2	0	0	0	0	0	0	0	0	0	0	0	0	0	1	0	1	0.547833	0.0394	1	1	1	Module_1	Peripherals	Bdellovibrionota	norank_0319-6G20	norank_0319-6G20	norank_0319-6G20
bOTU22136	0	1	0	0	0	0	0	0	0	0	3	0	4	5	18	6	3	6	0	6	9	1	1	0	0	0	1	0	0.662543	0.0018	1	1	1	Module_2	Peripherals	Patescibacteria	norank_Microgenomatia	norank_Microgenomatia	norank_Microgenomatia
bOTU22215	0	0	0	0	0	2	0	0	0	0	2	0	0	0	0	0	0	0	0	1	3	0	5	1	1	0	0	0	0.542602	0.0303	1	1	1	Module_5	Peripherals	Myxococcota	norank_Blfdi19	norank_Blfdi19	norank_Blfdi19
bOTU22452	1	1	3	3	2	4	4	1	1	2	4	3	0	0	1	0	3	1	0	0	0	1	0	4	0	1	0	1	0.535593	0.0425	1	1	1	Module_1	Peripherals	Acidobacteriota	norank_Vicinamibacterales	norank_Vicinamibacterales	norank_Vicinamibacterales
bOTU23015	25	26	51	70	38	54	41	43	46	46	54	28	14	15	18	26	33	25	34	24	34	24	33	54	1	1	0	1	0.602779	0.0134	1	1	1	Module_1	Peripherals	Proteobacteria	Nitrosomonadaceae	MND1	MND1
bOTU23032	23	16	17	8	12	14	13	16	7	7	15	14	19	31	21	23	22	14	12	18	7	15	11	20	0	0	1	0	0.6697	0.0034	1	1	1	Module_2	Peripherals	Actinobacteriota	Kineosporiaceae	Angustibacter	Angustibacter
bOTU23086	3	2	1	2	1	3	0	0	0	0	0	0	0	1	0	1	0	1	0	0	0	3	0	1	0	0	0	1	0.623611	0.0077	1	1	1	Module_4	Peripherals	Firmicutes	Staphylococcaceae	Staphylococcus	Staphylococcus
bOTU23172	0	0	0	2	1	0	0	0	2	0	0	0	7	11	9	1	0	2	0	4	7	3	2	0	0	0	1	0	0.588158	0.0176	1	1	1	Module_2	Peripherals	Firmicutes	Paenibacillaceae	Paenibacillus	Paenibacillus
bOTU23739	1	5	0	3	3	3	2	2	0	0	0	0	0	0	1	0	0	0	2	1	0	3	0	2	0	0	0	1	0.506355	0.0492	1	1	1	Module_310	Peripherals	Chloroflexi	norank_KD4-96	norank_KD4-96	norank_KD4-96
bOTU23842	0	0	2	0	0	1	0	3	0	0	0	0	1	4	5	2	0	0	0	0	0	2	0	2	0	0	1	0	0.546092	0.0386	1	1	1	Module_6	Peripherals	Gemmatimonadota	0	0	0
bOTU23958	0	0	0	2	0	0	0	0	0	1	0	0	0	0	0	0	0	1	9	0	0	0	3	15	1	0	0	0	0.553734	0.0429	1	1	1	Module_10	Peripherals	Chloroflexi	Roseiflexaceae	norank_Roseiflexaceae	norank_Roseiflexaceae
bOTU24035	0	0	0	0	2	0	0	0	0	0	0	0	4	2	5	0	0	1	0	1	1	0	0	2	0	0	1	0	0.57013	0.0305	1	1	1	Module_2	Peripherals	Firmicutes	Bacillaceae	0	0
bOTU24057	11	14	24	34	21	15	11	11	11	15	23	8	16	37	51	28	20	41	22	32	15	14	23	30	0	0	1	0	0.721226	0.0009	1	1	1	Module_2	Peripherals	Proteobacteria	Sphingomonadaceae	Sphingomonas	Sphingomonas
bOTU24248	27	17	30	48	39	40	25	26	21	35	40	40	56	68	212	60	50	43	35	38	128	38	31	47	0	0	1	0	0.575333	0.0119	1	1	1	Module_2	Peripherals	Firmicutes	Planococcaceae	Sporosarcina	Sporosarcina
bOTU24259	12	4	25	18	8	16	8	10	11	15	13	10	5	1	2	0	6	7	5	5	7	12	3	8	0	1	0	1	0.630044	0.0046	1	1	1	Module_1	Peripherals	Acidobacteriota	norank_Vicinamibacterales	norank_Vicinamibacterales	norank_Vicinamibacterales
bOTU24470	1	0	0	0	0	0	0	0	0	0	0	0	0	7	10	4	0	3	0	0	4	0	0	2	0	0	1	0	0.627278	0.0111	1	1	1	Module_2	Peripherals	Chloroflexi	norank_OLB14	norank_OLB14	norank_OLB14
bOTU24528	4	0	3	6	5	4	0	0	1	0	3	1	0	1	1	0	1	3	1	0	2	5	3	3	1	0	0	1	0.560309	0.027	1	1	1	Module_6	Peripherals	Proteobacteria	Azospirillaceae	Skermanella	Skermanella
bOTU24651	23	12	32	39	33	41	15	23	41	38	23	13	7	7	6	9	12	21	9	9	31	10	18	17	0	1	0	1	0.619624	0.0089	1	1	1	Module_1	Peripherals	Acidobacteriota	norank_Vicinamibacterales	norank_Vicinamibacterales	norank_Vicinamibacterales
bOTU24778	0	1	0	3	0	0	0	0	1	1	0	0	0	0	2	20	30	17	0	3	0	0	4	2	0	0	1	0	0.626495	0.0187	1	1	1	Module_6	Peripherals	Proteobacteria	Rhizobiaceae	0	0
bOTU24793	20	24	46	47	28	39	40	31	24	37	41	18	8	14	18	8	20	18	52	9	38	33	36	28	1	1	0	1	0.614033	0.0105	1	1	1	Module_1	Peripherals	Acidobacteriota	norank_Vicinamibacterales	norank_Vicinamibacterales	norank_Vicinamibacterales
bOTU25034	3	2	3	0	3	0	0	2	0	0	0	1	3	3	5	6	5	5	1	1	1	0	0	0	0	0	1	0	0.858571	0.0001	1	1	1	Module_2	Peripherals	Actinobacteriota	Iamiaceae	Iamia	Iamia
bOTU25040	1	3	3	0	4	3	3	1	4	2	6	2	0	0	0	0	1	0	2	1	1	0	1	2	0	1	0	1	0.648872	0.0062	1	1	1	Module_1	Peripherals	Acidobacteriota	Vicinamibacteraceae	norank_Vicinamibacteraceae	norank_Vicinamibacteraceae
bOTU25735	1	2	5	1	4	2	2	4	1	6	0	2	8	10	6	13	3	11	0	3	4	1	0	1	0	0	1	0	0.810318	0.0001	1	1	1	Module_2	Peripherals	Acidobacteriota	norank_Vicinamibacterales	norank_Vicinamibacterales	norank_Vicinamibacterales
bOTU25752	3	2	0	3	2	3	3	0	1	1	3	1	3	3	5	6	4	6	2	3	1	2	6	1	0	0	1	0	0.740975	0.0004	1	1	1	Module_2	Peripherals	Actinobacteriota	Micromonosporaceae	Micromonospora	Micromonospora
bOTU25935	1	0	1	0	0	0	0	0	0	0	0	0	5	0	12	24	3	7	0	0	3	0	0	0	0	0	1	0	0.6711	0.0014	1	1	1	Module_2	Peripherals	Patescibacteria	0	0	0
bOTU26931	0	3	1	1	4	1	4	1	1	2	1	1	0	0	0	0	0	0	4	0	2	1	2	3	1	1	0	1	0.544714	0.0376	1	1	1	Module_1	Peripherals	Myxococcota	Myxococcaceae	norank_Myxococcaceae	norank_Myxococcaceae
bOTU26986	0	0	0	0	1	0	1	2	3	0	1	1	2	4	13	8	2	3	0	0	0	0	2	0	0	0	1	0	0.727962	0.0001	1	1	1	Module_2	Peripherals	Myxococcota	Vulgatibacteraceae	Vulgatibacter	Vulgatibacter
bOTU27136	0	0	0	0	0	0	2	2	1	1	2	3	0	0	1	0	0	0	0	0	0	2	0	0	0	1	0	0	0.760019	0.0007	1	1	1	Module_16	Peripherals	Acidobacteriota	0	0	0
bOTU27430	3	0	0	1	0	2	0	2	0	3	0	1	2	3	4	3	2	4	5	2	5	1	2	0	1	0	1	0	0.612252	0.0121	1	1	1	Module_2	Peripherals	Chloroflexi	norank_SBR1031	norank_SBR1031	norank_SBR1031
bOTU27455	0	0	0	0	0	0	0	2	2	0	1	0	3	2	9	3	1	0	0	2	2	0	1	2	0	0	1	0	0.601617	0.0085	1	1	1	Module_2	Peripherals	Acidobacteriota	norank_Vicinamibacterales	norank_Vicinamibacterales	norank_Vicinamibacterales
bOTU27663	1	1	1	1	1	5	1	6	1	3	1	4	19	36	34	7	12	6	3	9	16	3	5	2	0	0	1	0	0.717718	0.0014	1	1	1	Module_2	Peripherals	Firmicutes	Paenibacillaceae	norank_Paenibacillaceae	norank_Paenibacillaceae
bOTU27719	3	1	0	2	2	1	0	1	0	1	1	0	8	17	18	14	3	8	2	5	13	0	0	2	0	0	1	0	0.778305	0.0005	1	1	1	Module_2	Peripherals	Proteobacteria	Comamonadaceae	0	0
bOTU27812	0	0	0	0	0	0	0	0	0	0	0	0	1	2	7	41	7	13	0	1	0	0	0	3	0	0	1	0	0.569717	0.0002	1	1	1	Module_2	Peripherals	Patescibacteria	norank_Candidatus_Adlerbacteria	norank_Candidatus_Adlerbacteria	norank_Candidatus_Adlerbacteria
bOTU27859	0	0	0	0	0	0	0	0	0	0	0	0	4	27	25	39	41	31	0	7	1	1	0	0	0	0	1	0	0.901415	0.0001	1	1	1	Module_2	Peripherals	Bacteroidota	Microscillaceae	Chryseolinea	Chryseolinea
bOTU27868	1	1	3	0	2	4	0	3	1	2	2	3	3	4	2	8	2	4	1	0	3	0	0	2	0	0	1	0	0.664249	0.0021	1	1	1	Module_3	Peripherals	Bdellovibrionota	norank_0319-6G20	norank_0319-6G20	norank_0319-6G20
bOTU27874	70	17	61	97	38	40	44	24	34	32	26	19	12	7	26	38	29	49	15	17	24	30	14	40	0	0	0	1	0.556679	0.0261	1	1	1	Module_95	Peripherals	Actinobacteriota	Micromonosporaceae	Salinispora	Salinispora
bOTU27878	0	0	0	0	0	0	0	0	1	0	1	1	2	4	6	2	0	1	0	1	1	0	0	0	0	0	1	0	0.715309	0.0015	1	1	1	Module_2	Peripherals	Planctomycetota	Phycisphaeraceae	norank_Phycisphaeraceae	norank_Phycisphaeraceae
bOTU27986	0	0	0	0	0	0	0	0	0	0	4	4	4	7	7	10	12	2	0	2	1	0	0	0	0	0	1	0	0.863157	0.0002	1	1	1	Module_2	Peripherals	Bacteroidota	Microscillaceae	norank_Microscillaceae	norank_Microscillaceae
bOTU28016	0	1	0	7	3	3	0	0	0	0	0	0	0	0	0	1	1	3	0	0	0	1	1	1	0	0	0	1	0.516521	0.0494	1	1	1	Module_1	Peripherals	Myxococcota	Myxococcaceae	KD3-10	KD3-10
bOTU28035	0	0	0	0	0	2	0	1	0	0	0	0	10	0	5	2	0	0	0	1	0	0	0	0	0	0	1	0	0.477931	0.0462	1	1	1	Module_2	Peripherals	Chloroflexi	Thermomicrobiaceae	Nitrolancea	Nitrolancea
bOTU28075	0	0	0	0	0	2	0	0	0	0	0	0	0	0	0	0	0	0	1	0	2	2	0	2	1	0	0	0	0.632541	0.0133	1	1	1	Module_3	Peripherals	Planctomycetota	Isosphaeraceae	Tundrisphaera	Tundrisphaera
bOTU28144	0	0	0	0	0	0	0	2	0	0	0	0	0	0	1	4	11	2	0	1	0	0	0	0	0	0	1	0	0.549543	0.0255	1	1	1	Module_6	Peripherals	Bdellovibrionota	Bdellovibrionaceae	Bdellovibrio	Bdellovibrio
bOTU28145	1	2	7	6	4	3	1	4	9	9	17	11	17	41	51	39	8	32	18	19	40	2	15	4	0	0	1	0	0.730922	0.0007	1	1	1	Module_2	Peripherals	Patescibacteria	norank_Parcubacteria	norank_Parcubacteria	norank_Parcubacteria
bOTU28159	1	2	2	6	0	0	5	0	3	6	2	2	0	0	0	0	0	0	0	0	1	2	1	2	0	1	0	1	0.533227	0.0476	1	1	1	Module_27	Peripherals	Planctomycetota	Phycisphaeraceae	Urania-1B-19_marine_sediment_group	Urania-1B-19_marine_sediment_group
bOTU28161	0	0	0	0	0	0	0	0	0	0	0	2	3	1	3	8	2	6	0	1	0	0	0	0	0	0	1	0	0.79226	0.0002	1	1	1	Module_2	Peripherals	Bacteroidota	Microscillaceae	norank_Microscillaceae	norank_Microscillaceae
bOTU28167	0	0	0	0	0	0	0	0	0	0	3	0	3	4	14	7	1	1	1	1	0	0	0	1	0	0	1	0	0.700332	0.0005	1	1	1	Module_2	Peripherals	Patescibacteria	norank_Berkelbacteria	norank_Berkelbacteria	norank_Berkelbacteria
bOTU28186	0	0	1	0	0	0	0	0	0	0	0	0	7	16	14	3	6	23	3	8	12	4	2	0	0	0	1	0	0.752594	0.0011	1	1	1	Module_2	Peripherals	Gemmatimonadota	Gemmatimonadaceae	Gemmatimonas	Gemmatimonas
bOTU28187	0	1	0	1	0	3	1	1	0	1	2	0	5	6	11	4	0	1	2	3	0	1	3	0	0	0	1	0	0.661036	0.006	1	1	1	Module_2	Peripherals	0	0	0	0
bOTU28197	1	6	6	1	0	0	0	0	0	0	0	0	5	4	18	13	5	9	0	4	5	0	0	4	0	0	1	0	0.748361	0.0001	1	1	1	Module_2	Peripherals	Patescibacteria	norank_Saccharimonadales	norank_Saccharimonadales	norank_Saccharimonadales
bOTU28204	0	4	0	0	0	0	0	0	0	2	0	1	17	9	82	511	29	82	11	45	16	2	0	0	0	0	1	0	0.485926	0.0012	1	1	1	Module_2	Peripherals	Gemmatimonadota	Longimicrobiaceae	norank_Longimicrobiaceae	norank_Longimicrobiaceae
bOTU28216	2	6	0	5	8	10	2	2	0	2	2	1	3	7	14	13	4	10	1	2	14	6	1	8	0	0	1	0	0.566015	0.0271	1	1	1	Module_2	Peripherals	Myxococcota	BIrii41	norank_BIrii41	norank_BIrii41
bOTU28220	2	5	1	6	1	0	3	1	2	2	9	0	0	0	0	0	0	0	0	1	1	0	0	0	0	1	0	1	0.564962	0.0279	1	1	1	Module_1	Peripherals	Planctomycetota	Gemmataceae	norank_Gemmataceae	norank_Gemmataceae
bOTU28223	0	0	0	0	0	0	0	1	0	0	0	1	1	1	6	1	1	1	1	2	2	0	0	2	1	0	1	0	0.525887	0.0205	1	1	1	Module_2	Peripherals	Bdellovibrionota	norank_Oligoflexales	norank_Oligoflexales	norank_Oligoflexales
bOTU28225	0	0	1	0	3	1	0	3	0	4	0	0	1	4	5	3	4	1	1	3	3	0	2	0	0	0	1	0	0.589019	0.0151	1	1	1	Module_2	Peripherals	Actinobacteriota	norank_Acidimicrobiia	norank_Acidimicrobiia	norank_Acidimicrobiia
bOTU28226	1	0	3	1	0	2	0	0	2	0	1	0	25	34	15	51	4	7	3	8	9	0	2	0	0	0	1	0	0.73668	0.0005	1	1	1	Module_2	Peripherals	Gemmatimonadota	Longimicrobiaceae	norank_Longimicrobiaceae	norank_Longimicrobiaceae
bOTU28228	1	0	0	0	0	0	7	0	0	3	2	2	3	6	17	11	15	8	0	1	2	0	0	2	0	0	1	0	0.850585	0.0001	1	1	1	Module_2	Peripherals	Patescibacteria	S32	TM7	TM7
bOTU28231	3	0	2	4	0	4	4	18	16	4	8	3	1	3	5	0	1	2	1	0	1	0	3	0	0	1	0	0	0.659789	0.0025	1	1	1	Module_13	Peripherals	Bacteroidota	Microscillaceae	norank_Microscillaceae	norank_Microscillaceae
bOTU28250	0	0	0	0	0	0	1	3	3	2	2	0	0	0	0	0	2	0	0	0	0	0	2	0	0	1	0	0	0.657366	0.0065	1	1	1	Module_1	Peripherals	Patescibacteria	norank_Kazania	norank_Kazania	norank_Kazania
bOTU28272	1	0	4	0	2	0	0	1	0	0	4	0	18	34	45	1	0	0	2	9	14	0	2	1	0	0	1	0	0.597205	0.0318	1	1	1	Module_2	Peripherals	Gemmatimonadota	Gemmatimonadaceae	0	0
bOTU28274	2	1	1	4	7	6	4	2	2	2	0	3	25	54	101	105	10	22	5	13	16	0	1	7	0	0	1	0	0.762109	0.0001	1	1	1	Module_2	Peripherals	Proteobacteria	Methylococcaceae	norank_Methylococcaceae	norank_Methylococcaceae
bOTU28275	4	2	6	7	6	6	13	5	11	0	10	10	6	19	45	61	26	30	12	19	25	13	7	9	0	0	1	0	0.70749	0.0003	1	1	1	Module_2	Peripherals	Chloroflexi	Ardenticatenaceae	norank_Ardenticatenaceae	norank_Ardenticatenaceae
bOTU28277	2	0	0	0	1	2	0	2	0	2	0	0	10	5	39	9	1	2	7	1	7	0	2	0	0	0	1	0	0.579332	0.0057	1	1	1	Module_2	Peripherals	Patescibacteria	norank_Saccharimonadales	norank_Saccharimonadales	norank_Saccharimonadales
bOTU28281	0	2	1	0	1	2	5	1	3	1	4	1	9	26	22	6	5	6	2	9	5	3	5	3	0	0	1	0	0.693953	0.0016	1	1	1	Module_2	Peripherals	Firmicutes	Paenibacillaceae	0	0
bOTU28288	2	5	2	4	1	4	1	1	0	2	0	1	54	68	32	224	40	35	0	5	13	0	0	1	0	0	1	0	0.692703	0.0001	1	1	1	Module_2	Peripherals	Deinococcota	Trueperaceae	Truepera	Truepera
bOTU28298	1	0	2	2	1	0	4	2	2	0	3	1	4	12	9	4	2	4	0	8	2	0	0	3	0	0	1	0	0.640637	0.0066	1	1	1	Module_2	Peripherals	Myxococcota	Sandaracinaceae	Sandaracinus	Sandaracinus
bOTU28320	0	0	0	0	6	0	1	2	1	5	5	5	6	4	16	0	3	3	0	2	1	0	0	2	0	0	1	0	0.541657	0.0308	1	1	1	Module_156	Peripherals	Patescibacteria	norank_Candidatus_Kaiserbacteria	norank_Candidatus_Kaiserbacteria	norank_Candidatus_Kaiserbacteria
bOTU28321	0	0	0	0	0	0	0	0	0	0	0	0	0	7	15	12	1	3	0	2	3	0	1	0	0	0	1	0	0.669078	0.0029	1	1	1	Module_2	Peripherals	Patescibacteria	0	0	0
bOTU28323	5	1	7	2	3	6	4	1	2	0	3	0	0	0	0	5	0	1	0	0	0	1	1	1	0	0	0	1	0.556833	0.0327	1	1	1	Module_102	Peripherals	Actinobacteriota	Thermomonosporaceae	Actinocorallia	Actinocorallia
bOTU28329	0	0	1	1	0	0	0	2	0	0	2	0	5	5	4	2	0	2	0	5	0	0	0	0	0	0	1	0	0.611623	0.0103	1	1	1	Module_3	Peripherals	Bdellovibrionota	Bdellovibrionaceae	OM27_clade	OM27_clade
bOTU28330	6	1	12	8	3	3	12	3	8	16	9	13	0	1	1	1	1	10	11	7	1	3	2	7	0	1	0	0	0.541704	0.0396	1	1	1	Module_15	Peripherals	Acidobacteriota	norank_Subgroup_17	norank_Subgroup_17	norank_Subgroup_17
bOTU28360	1	1	9	15	9	7	5	8	6	8	7	1	2	4	25	29	36	19	8	4	10	6	24	8	0	0	1	0	0.623756	0.0109	1	1	1	Module_1	Peripherals	Proteobacteria	Ferrovibrionaceae	Ferrovibrio	Ferrovibrio
bOTU28363	4	1	4	0	0	5	0	0	0	0	1	0	0	1	2	0	0	0	0	0	0	0	0	1	0	0	0	1	0.611582	0.0114	1	1	1	Module_21	Peripherals	Actinobacteriota	Streptomycetaceae	Streptomyces	Streptomyces
bOTU28375	0	1	0	1	0	0	0	0	0	1	0	0	2	9	18	52	26	50	9	14	13	0	0	0	0	0	1	0	0.717689	0.0007	1	1	1	Module_2	Peripherals	Gemmatimonadota	norank_S0134_terrestrial_group	norank_S0134_terrestrial_group	norank_S0134_terrestrial_group
bOTU28381	2	2	11	6	0	3	1	2	3	1	3	4	31	24	37	146	11	31	5	6	35	0	11	3	0	0	1	0	0.630012	0.0001	1	1	1	Module_2	Peripherals	Actinobacteriota	Cellulomonadaceae	0	0
bOTU28382	1	2	0	3	1	1	2	3	3	3	7	0	0	1	2	31	49	15	0	3	2	0	3	0	0	0	1	0	0.575009	0.0274	1	1	1	Module_3	Peripherals	Proteobacteria	Xanthomonadaceae	Lysobacter	Lysobacter
bOTU28385	0	0	0	0	0	0	0	0	0	0	0	0	1	4	7	4	0	2	0	0	3	0	0	0	0	0	1	0	0.721368	0.0007	1	1	1	Module_2	Peripherals	Bacteroidota	env.OPS_17	norank_env.OPS_17	norank_env.OPS_17
bOTU28386	0	0	1	0	1	0	3	0	0	0	5	0	7	20	11	24	3	10	8	5	4	1	3	5	0	0	1	0	0.761742	0.0001	1	1	1	Module_2	Peripherals	Armatimonadota	norank_Armatimonadota	norank_Armatimonadota	norank_Armatimonadota
bOTU28391	0	0	0	0	0	0	3	2	0	2	0	0	4	6	14	37	5	6	3	1	6	0	0	2	0	0	1	0	0.630049	0.0001	1	1	1	Module_2	Peripherals	Gemmatimonadota	norank_S0134_terrestrial_group	norank_S0134_terrestrial_group	norank_S0134_terrestrial_group
bOTU28404	0	2	0	0	0	0	1	0	0	0	0	0	8	2	2	2	0	0	0	0	0	0	0	0	0	0	1	0	0.497311	0.0199	1	1	1	Module_4	Peripherals	Myxococcota	norank_Blfdi19	norank_Blfdi19	norank_Blfdi19
bOTU28420	4	2	5	7	7	2	2	4	4	8	9	1	12	7	12	21	10	8	0	7	5	8	14	5	0	0	1	0	0.69475	0.0006	1	1	1	Module_2	Peripherals	Myxococcota	Polyangiaceae	Pajaroellobacter	Pajaroellobacter
bOTU28429	1	3	0	0	1	3	0	6	3	2	0	0	16	19	15	17	3	0	0	3	8	0	2	1	0	0	1	0	0.722392	0.0028	1	1	1	Module_2	Peripherals	Chloroflexi	Anaerolineaceae	norank_Anaerolineaceae	norank_Anaerolineaceae
bOTU28437	1	3	1	3	0	2	0	1	1	0	1	0	2	6	12	4	7	0	0	0	0	1	3	6	0	0	1	0	0.660663	0.0028	1	1	1	Module_7	Peripherals	Bacteroidota	Crocinitomicaceae	Crocinitomix	Crocinitomix
bOTU28455	0	0	0	1	0	0	1	0	2	0	0	1	0	0	2	3	4	3	0	1	0	0	1	0	0	0	1	0	0.631479	0.0104	1	1	1	Module_6	Peripherals	Actinobacteriota	Nocardiopsaceae	Nocardiopsis	Nocardiopsis
bOTU28469	3	1	3	12	11	1	2	4	2	6	3	2	2	5	15	9	13	6	2	10	6	8	9	8	1	0	1	0	0.565542	0.0265	1	1	1	Module_2	Peripherals	Bacteroidota	norank_Kapabacteriales	norank_Kapabacteriales	norank_Kapabacteriales
bOTU28484	5	6	8	4	3	0	3	1	1	5	3	1	0	0	0	0	2	0	3	1	4	0	2	2	0	0	0	1	0.559895	0.0272	1	1	1	Module_1	Peripherals	Patescibacteria	norank_Saccharimonadales	norank_Saccharimonadales	norank_Saccharimonadales
bOTU28485	1	0	2	0	1	1	0	0	0	0	0	0	3	6	3	8	6	1	4	2	1	0	0	0	0	0	1	0	0.785387	0.0003	1	1	1	Module_2	Peripherals	Chloroflexi	norank_SAR202_clade	norank_SAR202_clade	norank_SAR202_clade
bOTU28486	5	4	5	13	10	12	2	3	4	4	11	4	16	27	16	8	2	11	12	4	16	2	11	9	0	0	1	0	0.577896	0.0196	1	1	1	Module_53	Peripherals	Chloroflexi	Chloroflexaceae	Candidatus_Chloroploca	Candidatus_Chloroploca
bOTU28493	0	0	4	3	10	1	0	0	0	1	0	0	0	0	0	0	0	0	0	0	0	2	0	0	0	0	0	1	0.526644	0.0257	1	1	1	Module_3	Peripherals	Bacteroidota	Cyclobacteriaceae	norank_Cyclobacteriaceae	norank_Cyclobacteriaceae
bOTU28532	0	4	4	2	2	1	3	1	0	0	0	0	0	0	0	0	1	2	0	0	0	0	0	0	0	0	0	1	0.558544	0.024	1	1	1	Module_183	Peripherals	Bacteroidota	Microscillaceae	norank_Microscillaceae	norank_Microscillaceae
bOTU28562	0	2	0	0	1	0	0	0	1	1	0	0	14	20	41	12	0	6	1	8	2	0	0	0	0	0	1	0	0.719093	0.0007	1	1	1	Module_2	Peripherals	Patescibacteria	norank_Microgenomatia	norank_Microgenomatia	norank_Microgenomatia
bOTU28578	1	0	9	12	2	2	3	8	7	4	2	7	4	9	9	11	14	9	2	5	2	4	7	5	0	0	1	0	0.768665	0.0002	1	1	1	Module_6	Peripherals	Chloroflexi	Caldilineaceae	norank_Caldilineaceae	norank_Caldilineaceae
bOTU28586	0	0	0	0	0	0	0	0	0	0	0	2	6	1	5	336	22	10	1	3	6	1	1	1	0	0	1	0	0.401927	0.0004	1	1	1	Module_2	Peripherals	Deinococcota	Trueperaceae	Truepera	Truepera
bOTU28615	0	0	0	0	0	0	0	0	2	0	0	0	0	2	3	10	1	0	0	0	1	0	0	0	0	0	1	0	0.523085	0.0145	1	1	1	Module_2	Peripherals	Proteobacteria	Magnetospiraceae	norank_Magnetospiraceae	norank_Magnetospiraceae
bOTU28620	5	0	3	5	4	1	4	0	6	1	9	6	15	33	38	51	4	4	5	11	11	5	9	4	0	0	1	0	0.713293	0.0031	1	1	1	Module_2	Peripherals	Proteobacteria	Rhizobiaceae	0	0
bOTU28631	12	23	56	47	28	30	44	15	41	39	39	33	8	14	19	9	17	18	31	30	24	20	15	36	1	1	0	1	0.562691	0.0286	1	1	1	Module_1	Peripherals	Actinobacteriota	norank_MB-A2-108	norank_MB-A2-108	norank_MB-A2-108
bOTU28641	2	2	5	0	0	4	0	0	0	3	2	0	3	2	4	1	0	0	0	0	0	0	0	0	0	0	1	1	0.532653	0.0494	1	1	1	Module_14	Peripherals	Myxococcota	BIrii41	norank_BIrii41	norank_BIrii41
bOTU28663	0	0	0	0	0	0	0	0	0	1	2	0	2	1	7	11	19	18	3	0	2	0	0	0	0	0	1	0	0.794857	0.0004	1	1	1	Module_2	Peripherals	Bacteroidota	Rhodothermaceae	norank_Rhodothermaceae	norank_Rhodothermaceae
bOTU28672	0	0	3	6	1	1	2	2	1	2	0	3	0	0	0	0	1	0	1	4	3	3	3	4	1	0	0	0	0.596344	0.0146	1	1	1	Module_15	Peripherals	Planctomycetota	Isosphaeraceae	Aquisphaera	Aquisphaera
bOTU28681	16	16	25	31	16	17	13	30	21	20	17	21	6	9	7	4	11	11	14	5	2	11	23	17	0	1	0	1	0.654049	0.0033	1	1	1	Module_7	Peripherals	Acidobacteriota	norank_DS-100	norank_DS-100	norank_DS-100
bOTU28701	0	2	3	9	1	9	1	0	0	1	0	2	0	0	0	0	1	4	0	2	3	2	4	4	1	0	0	1	0.534667	0.0373	1	1	1	Module_15	Peripherals	Verrucomicrobiota	Pedosphaeraceae	norank_Pedosphaeraceae	norank_Pedosphaeraceae
bOTU28702	0	1	0	0	0	0	0	0	0	0	0	0	1	2	3	5	3	2	0	0	0	0	0	0	0	0	1	0	0.866967	0.0001	1	1	1	Module_2	Peripherals	Proteobacteria	norank_211ds20	norank_211ds20	norank_211ds20
bOTU28738	1	0	2	0	1	0	1	0	0	2	0	0	2	7	4	7	6	4	1	2	1	0	2	0	0	0	1	0	0.870479	0.0001	1	1	1	Module_2	Peripherals	Proteobacteria	norank_Rhodospirillales	norank_Rhodospirillales	norank_Rhodospirillales
bOTU28741	0	0	0	2	1	0	1	0	0	2	2	4	5	27	44	22	12	9	11	23	8	0	0	1	0	0	1	0	0.682366	0.0026	1	1	1	Module_2	Peripherals	Chloroflexi	A4b	norank_A4b	norank_A4b
bOTU28783	0	0	0	0	0	0	0	0	0	0	0	1	1	3	5	15	1	2	0	0	1	0	0	0	0	0	1	0	0.611955	0.0002	1	1	1	Module_2	Peripherals	Myxococcota	Vulgatibacteraceae	Vulgatibacter	Vulgatibacter
bOTU28927	0	0	0	0	0	0	0	0	1	1	0	0	2	5	6	2	3	1	1	5	1	1	0	2	0	0	1	0	0.659476	0.0056	1	1	1	Module_2	Peripherals	Myxococcota	Myxococcaceae	KD3-10	KD3-10
bOTU28954	16	13	42	46	12	37	18	14	27	27	41	29	5	13	4	2	8	18	9	13	23	13	15	14	0	1	0	1	0.660562	0.0031	1	1	1	Module_1	Peripherals	Acidobacteriota	norank_11-24	norank_11-24	norank_11-24
bOTU29015	2	1	0	0	0	1	0	0	0	0	0	1	19	22	32	26	14	19	5	7	8	0	0	0	0	0	1	0	0.914057	0.0001	1	1	1	Module_2	Peripherals	Proteobacteria	Xanthomonadaceae	Luteimonas	Luteimonas
bOTU29018	0	0	1	1	0	1	0	0	0	1	1	0	2	6	12	9	1	2	4	1	1	2	3	1	0	0	1	0	0.697386	0.0021	1	1	1	Module_2	Peripherals	Proteobacteria	norank_Rhodospirillales	norank_Rhodospirillales	norank_Rhodospirillales
bOTU29326	6	5	6	8	1	9	4	5	4	3	7	6	15	14	17	22	8	12	11	12	11	2	6	2	0	0	1	0	0.763029	0.0004	1	1	1	Module_2	Peripherals	Proteobacteria	Rhodobacteraceae	Limibaculum	Limibaculum
bOTU29389	1	1	2	2	0	2	0	0	0	0	0	1	0	0	0	0	0	0	0	0	0	0	0	2	0	0	0	1	0.679396	0.0055	1	1	1	Module_7	Peripherals	Verrucomicrobiota	Omnitrophaceae	Candidatus_Omnitrophus	Candidatus_Omnitrophus
bOTU29795	5	5	7	5	6	5	2	3	9	0	7	4	2	1	0	1	0	2	2	4	2	2	2	4	0	1	0	1	0.562057	0.0267	1	1	1	Module_7	Peripherals	Acidobacteriota	Vicinamibacteraceae	norank_Vicinamibacteraceae	norank_Vicinamibacteraceae
bOTU2906	0	0	0	0	0	0	1	0	1	3	4	1	0	0	1	0	2	2	0	0	0	0	1	0	0	1	1	0	0.569672	0.0205	1	1	0	Module_16	Peripherals	Planctomycetota	Pirellulaceae	norank_Pirellulaceae	norank_Pirellulaceae
bOTU3454	0	0	0	0	0	2	0	0	0	0	0	0	0	0	0	0	0	0	2	2	0	0	0	2	1	0	0	0	0.545449	0.0431	1	1	0	Module_1	Peripherals	Patescibacteria	norank_Candidatus_Peribacteria	norank_Candidatus_Peribacteria	norank_Candidatus_Peribacteria
bOTU3517	3	1	5	0	0	2	0	1	0	3	0	0	0	0	0	0	0	0	2	0	0	0	0	0	0	0	0	1	0.525661	0.0416	1	1	0	Module_7	Peripherals	Bacteroidota	Cytophagaceae	Sporocytophaga	Sporocytophaga
bOTU3973	2	0	1	3	3	1	1	0	0	2	0	3	0	0	0	0	0	1	3	1	0	6	45	10	1	0	0	0	0.478821	0.0101	1	1	0	Module_1	Peripherals	Myxococcota	Haliangiaceae	Haliangium	Haliangium
bOTU4295	3	0	0	0	0	1	0	1	1	0	2	0	0	1	0	1	0	1	3	2	4	1	3	1	1	0	0	0	0.611696	0.013	1	1	0	Module_229	Peripherals	Firmicutes	Bacillaceae	Bacillus	Bacillus
bOTU5271	0	0	0	0	0	1	0	0	0	0	1	0	0	0	1	0	1	0	0	3	0	3	2	2	1	0	0	0	0.65093	0.0088	1	1	0	Module_6	Peripherals	Firmicutes	Sedimentibacteraceae	Sedimentibacter	Sedimentibacter
bOTU12877	0	1	3	1	0	0	2	4	4	1	0	0	0	0	0	0	0	2	5	3	5	1	1	1	1	1	0	0	0.521309	0.0496	1	1	0	Module_8	Peripherals	Patescibacteria	norank_Candidatus_Kaiserbacteria	norank_Candidatus_Kaiserbacteria	norank_Candidatus_Kaiserbacteria
bOTU12946	1	2	0	0	0	2	0	0	0	1	1	1	3	4	0	0	4	3	1	0	1	0	0	0	0	0	1	0	0.617157	0.0122	1	1	0	Module_4	Peripherals	Proteobacteria	Acetobacteraceae	Craurococcus-Caldovatus	Craurococcus-Caldovatus
bOTU14510	13	10	9	32	3	12	1	13	8	1	2	0	1	2	2	2	7	2	5	5	14	3	9	4	0	0	0	1	0.573587	0.0232	1	1	0	Module_242	Peripherals	Proteobacteria	Inquilinaceae	Inquilinus	Inquilinus
bOTU15290	0	2	13	12	5	3	0	6	9	3	4	6	0	0	1	4	1	2	2	4	1	0	0	1	0	1	0	1	0.522869	0.0476	1	1	0	Module_15	Peripherals	MBNT15	norank_MBNT15	norank_MBNT15	norank_MBNT15
bOTU16	0	0	1	4	0	6	2	3	6	1	2	1	5	0	2	0	2	2	3	1	3	5	3	2	1	1	1	0	0.230225	0.7699	0	0	1	Module_450	Peripherals	Myxococcota	norank_bacteriap25	norank_bacteriap25	norank_bacteriap25
bOTU48	1	0	0	7	1	0	3	1	0	2	2	1	1	2	0	2	3	1	7	0	1	1	1	2	1	0	1	0	0.198356	0.8448	0	0	1	Module_40	Peripherals	Myxococcota	Haliangiaceae	Haliangium	Haliangium
bOTU60	5	6	11	15	7	10	5	5	4	6	10	7	3	3	4	3	9	3	1	0	3	5	5	8	0	0	0	1	0.574474	0.0238	0	0	1	Module_7	Peripherals	Proteobacteria	norank_Alphaproteobacteria	norank_Alphaproteobacteria	norank_Alphaproteobacteria
bOTU77	0	0	0	0	0	0	0	0	0	0	0	0	6	4	6	0	0	0	0	1	10	0	0	0	0	0	1	0	0.443042	0.1096	1	0	1	Module_2	Peripherals	Verrucomicrobiota	Pedosphaeraceae	norank_Pedosphaeraceae	norank_Pedosphaeraceae
bOTU79	0	0	0	0	0	0	0	0	1	0	0	0	2	2	2	0	0	0	1	4	0	0	0	1	1	0	1	0	0.461075	0.1388	1	0	1	Module_2	Peripherals	Verrucomicrobiota	Pedosphaeraceae	Ellin517	Ellin517
bOTU89	0	0	1	1	1	1	2	0	4	1	0	1	3	0	2	1	0	0	1	0	0	1	0	0	0	1	1	0	0.357824	0.3399	0	0	1	Module_15	Peripherals	Elusimicrobiota	norank_Lineage_IIb	norank_Lineage_IIb	norank_Lineage_IIb
bOTU105	17	13	27	40	17	22	19	26	20	27	33	20	6	13	11	13	17	16	27	19	20	29	22	22	1	1	0	1	0.669859	0.0029	0	0	1	Module_1	Peripherals	Proteobacteria	Comamonadaceae	0	0
bOTU117	3	0	0	0	0	0	1	1	1	1	1	1	3	1	4	5	0	0	1	1	3	0	1	3	0	0	1	0	0.477601	0.0882	1	0	1	Module_2	Peripherals	Chloroflexi	norank_TK10	norank_TK10	norank_TK10
bOTU139	9	13	20	20	12	21	6	5	6	18	18	12	1	7	9	5	6	6	6	6	11	12	11	13	0	0	0	1	0.573132	0.0232	0	0	1	Module_1	Peripherals	Gemmatimonadota	Gemmatimonadaceae	norank_Gemmatimonadaceae	norank_Gemmatimonadaceae
bOTU160	6	7	6	5	2	3	11	6	7	0	12	5	19	19	11	7	3	2	2	1	15	4	8	5	0	0	1	0	0.48743	0.0773	0	0	1	Module_4	Peripherals	Actinobacteriota	Iamiaceae	Iamia	Iamia
bOTU167	4	1	8	2	8	4	9	9	5	0	3	5	4	4	3	4	9	2	7	3	4	10	3	4	1	1	1	0	0.163778	0.8843	0	0	1	Module_452	Peripherals	Acidobacteriota	norank_Vicinamibacterales	norank_Vicinamibacterales	norank_Vicinamibacterales
bOTU176	0	0	2	0	0	0	0	1	0	1	1	0	2	10	2	0	0	0	0	0	0	0	0	0	0	0	1	0	0.477983	0.0542	1	0	1	Module_14	Peripherals	Gemmatimonadota	Longimicrobiaceae	norank_Longimicrobiaceae	norank_Longimicrobiaceae
bOTU211	3	2	1	0	0	0	0	1	0	0	0	0	0	3	1	0	0	0	0	1	0	2	1	0	1	0	1	1	0.278438	0.5809	0	0	1	Module_4	Peripherals	Myxococcota	Myxococcaceae	P3OB-42	P3OB-42
bOTU214	7	7	13	12	4	6	5	9	6	6	1	2	2	10	6	3	1	8	5	5	2	8	8	12	1	0	1	1	0.296969	0.5254	0	0	1	Module_6	Peripherals	Actinobacteriota	norank_Gaiellales	norank_Gaiellales	norank_Gaiellales
bOTU231	0	0	0	0	0	0	0	0	0	0	1	0	4	11	0	0	0	1	0	3	4	0	0	0	0	0	1	0	0.449307	0.103	1	0	1	Module_14	Peripherals	Gemmatimonadota	Longimicrobiaceae	norank_Longimicrobiaceae	norank_Longimicrobiaceae
bOTU290	1	0	0	2	1	0	0	0	0	0	2	0	0	1	2	0	2	0	0	1	6	0	3	0	1	0	0	0	0.341592	0.4274	0	0	1	Module_108	Peripherals	Bacteroidota	Sphingobacteriaceae	Pedobacter	Pedobacter
bOTU321	0	0	1	0	0	0	0	0	1	0	0	0	2	2	4	0	0	0	0	0	3	0	0	0	0	0	1	0	0.51546	0.0766	1	0	1	Module_14	Peripherals	Myxococcota	Vulgatibacteraceae	Vulgatibacter	Vulgatibacter
bOTU323	0	1	5	1	0	1	1	0	0	0	3	5	0	1	0	0	2	1	1	0	1	3	1	2	1	1	0	1	0.18971	0.8432	0	0	1	Module_13	Peripherals	Myxococcota	Myxococcaceae	norank_Myxococcaceae	norank_Myxococcaceae
bOTU369	0	1	1	2	0	1	0	0	0	0	3	0	0	1	0	3	0	0	0	0	0	0	2	0	0	0	1	1	0.213612	0.7996	0	0	1	Module_84	Peripherals	Planctomycetota	norank_OM190	norank_OM190	norank_OM190
bOTU375	4	1	10	10	8	13	10	5	6	8	16	7	3	10	5	1	8	8	9	5	6	8	8	15	1	1	0	0	0.224107	0.7357	0	0	1	Module_1	Peripherals	Acidobacteriota	norank_Subgroup_17	norank_Subgroup_17	norank_Subgroup_17
bOTU383	5	2	5	4	2	5	3	5	1	2	7	2	4	6	1	2	0	2	0	2	1	1	1	4	0	1	1	1	0.377531	0.2952	0	0	1	Module_2	Peripherals	Acidobacteriota	norank_Vicinamibacterales	norank_Vicinamibacterales	norank_Vicinamibacterales
bOTU432	1	1	1	3	0	2	0	4	1	0	0	0	0	3	0	1	0	0	0	1	0	3	2	4	1	0	0	0	0.223922	0.7435	0	0	1	Module_6	Peripherals	Planctomycetota	Gemmataceae	norank_Gemmataceae	norank_Gemmataceae
bOTU434	0	0	2	3	1	1	0	2	0	1	7	3	0	2	2	0	0	0	0	1	0	0	1	1	0	1	0	0	0.378248	0.2872	0	0	1	Module_315	Peripherals	0	0	0	0
bOTU461	2	3	3	8	2	1	9	5	4	3	3	3	4	10	10	2	6	7	7	3	7	4	2	2	0	0	1	0	0.58674	0.0159	0	0	1	Module_4	Peripherals	Gemmatimonadota	Gemmatimonadaceae	norank_Gemmatimonadaceae	norank_Gemmatimonadaceae
bOTU512	1	0	0	0	0	0	0	0	0	2	0	0	1	0	10	2	0	0	0	1	2	0	0	0	0	0	1	0	0.426736	0.1098	0	0	1	Module_65	Peripherals	Firmicutes	Planococcaceae	0	0
bOTU558	0	0	0	1	0	0	1	0	0	0	1	2	0	0	2	1	2	1	1	0	0	3	2	0	1	1	1	0	0.377233	0.2949	0	0	1	Module_6	Peripherals	Firmicutes	Paenibacillaceae	Cohnella	Cohnella
bOTU565	0	1	1	1	0	0	1	0	1	0	2	0	0	0	3	0	2	0	0	0	1	3	0	0	0	0	1	0	0.143861	0.9292	0	0	1	Module_18	Peripherals	Bdellovibrionota	norank_0319-6G20	norank_0319-6G20	norank_0319-6G20
bOTU584	1	0	0	0	0	0	0	0	0	0	1	0	0	0	6	3	2	0	0	0	2	1	1	1	0	0	1	0	0.475358	0.0973	1	0	1	Module_129	Peripherals	Patescibacteria	Saccharimonadaceae	TM7a	TM7a
bOTU609	0	0	2	1	3	5	0	0	0	6	1	1	0	0	2	1	2	3	0	3	0	6	2	2	1	0	0	0	0.206583	0.7942	0	0	1	Module_6	Peripherals	Chloroflexi	norank_TK10	norank_TK10	norank_TK10
bOTU637	0	0	1	0	0	2	0	1	0	1	1	0	0	0	5	0	2	0	2	0	0	1	3	3	1	0	1	0	0.339571	0.4148	0	0	1	Module_10	Peripherals	Chloroflexi	Caldilineaceae	norank_Caldilineaceae	norank_Caldilineaceae
bOTU681	12	7	5	1	3	3	2	2	5	2	2	2	5	8	4	4	4	6	5	0	3	3	0	3	0	0	1	1	0.548797	0.0302	0	0	1	Module_4	Peripherals	Actinobacteriota	Solirubrobacteraceae	Solirubrobacter	Solirubrobacter
bOTU703	0	1	2	0	0	0	1	0	0	0	0	1	1	1	7	0	0	0	1	0	2	0	2	1	0	0	1	0	0.338161	0.4637	0	0	1	Module_14	Peripherals	Firmicutes	Bacillaceae	0	0
bOTU746	0	0	0	0	0	1	0	0	0	0	0	0	0	0	4	4	0	1	2	0	0	0	2	0	0	0	1	0	0.469446	0.1017	1	0	1	Module_19	Peripherals	Firmicutes	Symbiobacteraceae	norank_Symbiobacteraceae	norank_Symbiobacteraceae
bOTU879	2	3	5	5	0	4	7	4	3	3	4	0	2	1	3	0	0	0	0	3	3	0	0	1	0	1	0	1	0.458387	0.1324	0	0	1	Module_1	Peripherals	Acidobacteriota	norank_Vicinamibacterales	norank_Vicinamibacterales	norank_Vicinamibacterales
bOTU922	0	0	0	0	0	0	0	0	1	0	1	0	0	0	2	4	0	0	1	0	0	2	1	2	1	0	1	0	0.409828	0.1956	0	0	1	Module_10	Peripherals	Chloroflexi	norank_TK10	norank_TK10	norank_TK10
bOTU993	0	0	2	1	0	4	2	1	0	0	0	0	1	9	1	1	0	0	0	0	0	0	0	2	0	0	1	0	0.381189	0.2742	0	0	1	Module_4	Peripherals	Firmicutes	Paenibacillaceae	Cohnella	Cohnella
bOTU1013	1	0	2	0	0	1	6	3	0	5	1	4	0	1	1	1	1	2	0	1	2	3	1	3	0	1	0	0	0.539673	0.0395	0	0	1	Module_367	Peripherals	Verrucomicrobiota	Pedosphaeraceae	norank_Pedosphaeraceae	norank_Pedosphaeraceae
bOTU1016	1	1	8	1	1	7	8	3	1	1	2	4	0	2	0	3	5	5	4	2	1	6	4	4	1	0	0	0	0.132638	0.931	0	0	1	Module_9	Peripherals	Actinobacteriota	Mycobacteriaceae	Mycobacterium	Mycobacterium
bOTU1026	0	0	4	1	0	1	5	1	2	0	0	3	0	0	2	1	0	1	0	1	4	0	2	7	1	1	0	0	0.359559	0.3477	0	0	1	Module_326	Peripherals	Firmicutes	Bacillaceae	Bacillus	Bacillus
bOTU1028	14	10	24	15	14	16	16	13	8	27	57	26	2	8	4	3	45	10	13	8	3	39	33	28	1	1	0	0	0.312663	0.4868	0	0	1	Module_1	Peripherals	Acidobacteriota	norank_Vicinamibacterales	norank_Vicinamibacterales	norank_Vicinamibacterales
bOTU1029	0	0	2	1	0	1	2	2	0	1	1	1	0	0	2	1	0	2	0	1	0	0	1	0	0	1	1	0	0.367754	0.3059	0	0	1	Module_16	Peripherals	Planctomycetota	norank_Pla4_lineage	norank_Pla4_lineage	norank_Pla4_lineage
bOTU1058	0	0	1	3	4	3	3	1	2	1	15	1	0	1	2	0	1	1	3	0	2	4	0	2	0	1	0	0	0.334823	0.4578	0	0	1	Module_16	Peripherals	Acidobacteriota	norank_Vicinamibacterales	norank_Vicinamibacterales	norank_Vicinamibacterales
bOTU1079	0	0	0	0	2	0	3	0	1	2	2	0	0	0	0	0	0	1	0	0	0	0	2	0	0	1	0	0	0.482688	0.1177	1	0	1	Module_1	Peripherals	Actinobacteriota	Micromonosporaceae	0	0
bOTU1083	0	3	1	1	0	0	2	1	0	0	0	0	0	2	0	0	0	1	0	0	0	2	0	0	0	0	0	1	0.18726	0.8807	0	0	1	Module_69	Peripherals	Myxococcota	0	0	0
bOTU1096	0	1	2	1	0	0	4	4	1	1	5	0	1	0	1	0	0	1	4	2	1	1	1	1	1	1	0	0	0.504075	0.0682	0	0	1	Module_88	Peripherals	Firmicutes	Thermoactinomycetaceae	Thermoactinomyces	Thermoactinomyces
bOTU1101	0	1	3	2	0	0	2	1	0	0	0	0	0	2	0	0	0	0	0	2	0	0	0	0	0	0	0	1	0.196249	0.8315	0	0	1	Module_4	Peripherals	Chloroflexi	Ardenticatenaceae	norank_Ardenticatenaceae	norank_Ardenticatenaceae
bOTU1106	0	0	2	0	0	0	3	0	0	0	0	4	0	0	1	0	1	0	1	0	4	0	1	2	1	1	0	0	0.368311	0.3021	0	0	1	Module_5	Peripherals	Planctomycetota	Gemmataceae	norank_Gemmataceae	norank_Gemmataceae
bOTU1109	0	1	4	7	2	1	1	2	0	0	0	0	0	1	0	0	1	5	0	5	0	7	2	1	1	0	0	1	0.367726	0.3077	0	0	1	Module_69	Peripherals	Planctomycetota	Gemmataceae	norank_Gemmataceae	norank_Gemmataceae
bOTU1113	2	5	15	12	11	13	5	1	9	4	7	12	1	5	4	10	12	6	9	3	4	13	6	9	1	0	1	1	0.203526	0.7862	0	0	1	Module_17	Peripherals	Acidobacteriota	Blastocatellaceae	Blastocatella	Blastocatella
bOTU1118	1	0	3	1	0	3	12	2	3	3	0	0	0	0	0	1	3	1	0	0	1	0	2	0	0	1	0	0	0.428719	0.1361	0	0	1	Module_5	Peripherals	Proteobacteria	Rhizobiaceae	Allorhizobium-Neorhizobium-Pararhizobium-Rhizobium	Allorhizobium-Neorhizobium-Pararhizobium-Rhizobium
bOTU1119	1	0	0	3	4	2	2	1	2	1	0	2	1	3	3	0	2	0	1	2	3	0	1	0	0	0	1	0	0.205597	0.7877	0	0	1	Module_89	Peripherals	Myxococcota	Polyangiaceae	0	0
bOTU1123	0	0	0	3	0	1	3	2	0	0	0	0	0	2	2	0	0	0	0	0	0	0	0	1	0	1	1	0	0.262927	0.6394	0	0	1	Module_4	Peripherals	Bacteroidota	env.OPS_17	norank_env.OPS_17	norank_env.OPS_17
bOTU1126	23	33	29	15	4	10	7	11	8	9	18	8	13	18	7	2	12	11	11	6	9	5	10	6	0	0	0	1	0.425775	0.1822	0	0	1	Module_4	Peripherals	Actinobacteriota	0	0	0
bOTU1148	1	2	10	7	4	2	4	2	0	6	9	2	0	1	1	0	2	3	1	0	1	2	2	0	0	1	0	1	0.5629	0.0283	0	0	1	Module_1	Peripherals	Chloroflexi	norank_SBR1031	norank_SBR1031	norank_SBR1031
bOTU1166	1	0	1	2	0	0	2	1	2	5	0	1	0	0	1	1	1	4	0	0	0	7	2	2	1	1	0	0	0.264784	0.6719	0	0	1	Module_5	Peripherals	Proteobacteria	Acetobacteraceae	Roseomonas	Roseomonas
bOTU1188	2	2	6	1	0	0	4	1	3	1	3	3	0	1	1	2	3	0	3	1	2	2	1	3	1	1	0	1	0.240945	0.6929	0	0	1	Module_15	Peripherals	Proteobacteria	Geminicoccaceae	norank_Geminicoccaceae	norank_Geminicoccaceae
bOTU1199	0	0	0	0	0	3	1	0	0	2	4	0	0	0	0	0	0	2	0	0	1	4	0	2	1	1	0	0	0.30048	0.5014	0	0	1	Module_16	Peripherals	Verrucomicrobiota	0	0	0
bOTU1210	1	0	0	2	0	1	2	0	2	0	5	1	0	0	0	1	0	0	0	0	0	0	2	0	0	1	0	0	0.482395	0.0851	0	0	1	Module_77	Peripherals	Latescibacterota	norank_Latescibacterota	norank_Latescibacterota	norank_Latescibacterota
bOTU1220	0	0	1	2	0	2	1	2	0	1	0	0	0	2	0	1	0	5	0	0	0	4	3	2	1	0	1	0	0.301756	0.5222	0	0	1	Module_6	Peripherals	Firmicutes	Paenibacillaceae	norank_Paenibacillaceae	norank_Paenibacillaceae
bOTU1244	1	0	0	1	0	4	3	0	3	4	0	1	0	0	0	0	1	2	1	0	0	2	0	0	0	1	0	0	0.401001	0.2348	0	0	1	Module_1	Peripherals	Planctomycetota	norank_OM190	norank_OM190	norank_OM190
bOTU1250	0	0	0	1	0	0	3	2	2	0	0	0	0	0	4	0	0	0	0	0	1	0	0	0	0	1	1	0	0.35204	0.4	0	0	1	Module_13	Peripherals	Actinobacteriota	Microbacteriaceae	Leifsonia	Leifsonia
bOTU1259	8	7	7	9	10	13	7	5	10	9	10	15	5	2	4	10	9	15	4	8	6	5	13	5	0	1	1	1	0.231506	0.717	0	0	1	Module_113	Peripherals	Proteobacteria	unclassified_Gammaproteobacteria_Incertae_Sedis	Acidibacter	Acidibacter
bOTU1312	0	0	2	0	0	0	2	0	0	2	2	0	0	0	0	0	0	2	0	0	0	0	0	1	0	1	0	0	0.387696	0.2142	0	0	1	Module_16	Peripherals	Acidobacteriota	0	0	0
bOTU1315	0	0	0	0	0	9	3	1	0	0	5	0	0	0	0	0	0	0	0	0	0	1	3	2	1	1	0	1	0.284289	0.6189	0	0	1	Module_6	Peripherals	Proteobacteria	Rhodanobacteraceae	Tahibacter	Tahibacter
bOTU1323	21	8	37	26	16	19	21	18	23	6	23	22	4	19	21	12	24	20	19	21	14	25	23	29	1	0	0	0	0.23879	0.6955	0	0	1	Module_6	Peripherals	Actinobacteriota	Micromonosporaceae	Virgisporangium	Virgisporangium
bOTU1326	0	0	0	12	2	2	1	1	0	0	2	2	0	2	2	1	3	0	1	0	2	2	3	7	1	0	0	1	0.236728	0.7556	0	0	1	Module_6	Peripherals	Proteobacteria	Rhodobacteraceae	Paracoccus	Paracoccus
bOTU1343	0	2	3	4	8	8	7	3	4	3	6	2	0	0	2	2	4	6	0	0	3	5	5	2	0	1	0	1	0.302939	0.5018	0	0	1	Module_1	Peripherals	Gemmatimonadota	Longimicrobiaceae	norank_Longimicrobiaceae	norank_Longimicrobiaceae
bOTU1357	0	0	0	0	0	0	2	0	0	2	1	2	0	1	0	0	0	0	0	1	0	1	2	0	1	1	0	0	0.518335	0.0639	1	0	1	Module_50	Peripherals	Acidobacteriota	norank_Subgroup_17	norank_Subgroup_17	norank_Subgroup_17
bOTU1364	2	0	2	0	5	1	2	0	0	0	0	1	0	0	0	0	1	0	2	0	0	1	1	0	0	0	0	1	0.44845	0.116	0	0	1	Module_8	Peripherals	Gemmatimonadota	Gemmatimonadaceae	Roseisolibacter	Roseisolibacter
bOTU1365	2	2	4	8	12	1	14	3	4	6	4	5	2	3	14	6	7	2	7	7	14	8	8	9	1	0	0	0	0.359224	0.3361	0	0	1	Module_8	Peripherals	Proteobacteria	Sphingomonadaceae	Sphingomonas	Sphingomonas
bOTU1372	0	0	1	0	1	2	4	3	0	0	1	0	0	0	0	0	1	0	4	0	0	0	1	0	1	1	0	0	0.282613	0.5604	0	0	1	Module_10	Peripherals	Proteobacteria	Oxalobacteraceae	0	0
bOTU1376	0	0	0	1	0	0	13	4	3	0	2	0	0	0	0	0	1	2	4	0	3	0	0	0	0	1	0	0	0.470073	0.0741	0	0	1	Module_8	Peripherals	Chloroflexi	AKIW781	norank_AKIW781	norank_AKIW781
bOTU1388	0	0	1	4	0	1	7	2	1	2	1	1	0	0	0	1	0	1	0	0	0	1	0	1	0	1	0	0	0.533672	0.0183	0	0	1	Module_16	Peripherals	Firmicutes	norank_Desulfotomaculales	Desulfotomaculum	Desulfotomaculum
bOTU1397	1	0	2	0	0	4	2	5	4	1	1	0	0	0	0	1	3	5	0	1	0	1	0	1	0	1	1	0	0.325023	0.4465	0	0	1	Module_6	Peripherals	Bacteroidota	Saprospiraceae	norank_Saprospiraceae	norank_Saprospiraceae
bOTU1410	1	0	8	3	7	0	6	0	0	3	1	9	0	2	0	1	0	1	0	0	0	2	4	2	0	1	0	1	0.363641	0.3291	0	0	1	Module_6	Peripherals	Patescibacteria	norank_Saccharimonadales	norank_Saccharimonadales	norank_Saccharimonadales
bOTU1411	2	1	2	1	1	0	8	0	0	1	0	0	0	0	0	0	2	0	0	0	0	0	2	0	0	1	0	1	0.299921	0.6215	0	0	1	Module_10	Peripherals	Elusimicrobiota	norank_MVP-88	norank_MVP-88	norank_MVP-88
bOTU1426	0	0	0	0	0	4	3	0	2	4	0	0	0	0	0	0	0	2	0	2	1	5	0	4	1	1	0	0	0.406629	0.2052	1	0	1	Module_16	Peripherals	Planctomycetota	WD2101_soil_group	norank_WD2101_soil_group	norank_WD2101_soil_group
bOTU1434	30	31	40	22	22	21	30	16	19	25	25	6	16	23	14	9	21	12	29	11	14	21	36	23	0	0	0	1	0.336297	0.4083	0	0	1	Module_4	Peripherals	Actinobacteriota	67-14	norank_67-14	norank_67-14
bOTU1435	0	0	0	0	0	3	4	1	1	2	1	0	0	0	2	0	0	0	0	0	2	1	0	2	0	1	0	0	0.351778	0.3448	0	0	1	Module_16	Peripherals	Actinobacteriota	Streptosporangiaceae	Nonomuraea	Nonomuraea
bOTU1448	3	3	0	1	0	2	24	2	0	0	1	0	1	4	0	1	6	5	3	0	0	4	10	10	1	1	1	0	0.197179	0.9045	0	0	1	Module_4	Peripherals	Chloroflexi	norank_SBR1031	norank_SBR1031	norank_SBR1031
bOTU1449	15	5	17	8	13	15	15	15	17	10	11	10	2	7	7	7	5	17	8	6	2	23	8	12	0	1	0	1	0.275716	0.601	0	0	1	Module_19	Peripherals	Acidobacteriota	Vicinamibacteraceae	norank_Vicinamibacteraceae	norank_Vicinamibacteraceae
bOTU1453	2	1	0	0	0	2	4	0	1	0	1	1	0	2	0	3	2	5	0	0	0	1	3	3	0	0	1	0	0.343632	0.3903	0	0	1	Module_6	Peripherals	Planctomycetota	Gemmataceae	norank_Gemmataceae	norank_Gemmataceae
bOTU1455	1	2	4	0	3	6	4	3	2	2	4	0	0	0	3	2	4	3	0	1	1	8	1	5	1	0	0	1	0.0954421	0.976	0	0	1	Module_6	Peripherals	Bdellovibrionota	norank_0319-6G20	norank_0319-6G20	norank_0319-6G20
bOTU1458	4	0	3	1	1	0	2	0	1	3	0	3	0	0	0	2	0	1	0	1	0	4	0	1	0	1	0	1	0.234859	0.7201	0	0	1	Module_9	Peripherals	Bdellovibrionota	norank_0319-6G20	norank_0319-6G20	norank_0319-6G20
bOTU1467	2	0	2	0	2	4	2	0	3	2	6	3	0	1	2	0	1	4	2	4	3	2	0	1	1	1	0	0	0.269681	0.595	0	0	1	Module_1	Peripherals	Verrucomicrobiota	Pedosphaeraceae	norank_Pedosphaeraceae	norank_Pedosphaeraceae
bOTU1472	0	0	0	5	0	0	1	0	0	1	0	1	0	1	2	1	3	1	0	1	3	0	2	1	1	0	1	0	0.381271	0.2846	0	0	1	Module_2	Peripherals	Bacteroidota	env.OPS_17	norank_env.OPS_17	norank_env.OPS_17
bOTU1478	0	0	0	2	1	1	1	0	0	1	1	2	0	0	0	0	2	2	3	0	1	0	0	1	1	1	0	0	0.130384	0.9522	0	0	1	Module_1	Peripherals	Planctomycetota	Pirellulaceae	Blastopirellula	Blastopirellula
bOTU1486	2	0	3	0	0	2	1	0	0	2	5	5	1	0	0	1	2	1	0	1	0	0	0	0	0	1	0	0	0.386776	0.2487	0	0	1	Module_80	Peripherals	WS2	norank_WS2	norank_WS2	norank_WS2
bOTU1488	2	3	2	0	0	0	1	0	0	0	0	0	1	3	7	0	1	0	0	0	0	0	0	0	0	0	1	1	0.481522	0.0692	1	0	1	Module_4	Peripherals	Gemmatimonadota	norank_S0134_terrestrial_group	norank_S0134_terrestrial_group	norank_S0134_terrestrial_group
bOTU1494	2	0	2	0	2	3	3	1	2	0	0	1	1	1	5	1	3	1	3	3	2	8	5	0	1	0	1	0	0.44268	0.1375	0	0	1	Module_6	Peripherals	Actinobacteriota	Streptosporangiaceae	Thermopolyspora	Thermopolyspora
bOTU1501	0	0	0	0	1	2	4	1	0	0	0	0	1	0	2	0	2	0	0	1	0	0	0	0	0	1	1	0	0.296227	0.5226	0	0	1	Module_120	Peripherals	Myxococcota	Polyangiaceae	0	0
bOTU1503	1	0	0	5	2	0	5	0	0	0	1	2	0	0	1	1	2	0	0	0	3	2	3	0	1	1	0	1	0.159683	0.8987	0	0	1	Module_9	Peripherals	Myxococcota	Myxococcaceae	norank_Myxococcaceae	norank_Myxococcaceae
bOTU1505	3	3	5	12	6	2	10	12	16	6	13	1	2	8	3	3	7	12	11	1	1	5	3	3	0	1	1	0	0.455234	0.1317	0	0	1	Module_1	Peripherals	NB1-j	norank_NB1-j	norank_NB1-j	norank_NB1-j
bOTU1506	1	0	4	0	1	0	3	0	0	0	0	0	0	1	2	0	0	0	8	0	0	0	3	2	1	0	0	0	0.346393	0.3726	0	0	1	Module_6	Peripherals	Bacteroidota	Hymenobacteraceae	Pontibacter	Pontibacter
bOTU1508	0	0	0	2	4	2	1	0	0	0	0	0	0	3	4	2	1	2	1	5	0	0	3	2	1	0	1	0	0.437198	0.1534	1	0	1	Module_2	Peripherals	Bacteroidota	norank_Chitinophagales	norank_Chitinophagales	norank_Chitinophagales
bOTU1510	8	6	19	41	12	15	20	15	18	11	17	10	1	3	10	3	10	23	10	5	23	10	16	18	1	1	0	1	0.361973	0.3358	0	0	1	Module_1	Peripherals	Myxococcota	norank_bacteriap25	norank_bacteriap25	norank_bacteriap25
bOTU1513	0	0	0	1	0	1	2	0	0	0	0	2	0	0	0	0	1	0	1	0	0	0	2	2	1	1	0	0	0.354518	0.4022	0	0	1	Module_1	Peripherals	SAR324_cladeMarine_group_B	norank_SAR324_cladeMarine_group_B	norank_SAR324_cladeMarine_group_B	norank_SAR324_cladeMarine_group_B
bOTU1520	0	2	3	7	0	5	3	0	0	1	0	0	1	0	1	1	0	0	1	0	2	1	0	1	0	0	0	1	0.510943	0.0638	0	0	1	Module_6	Peripherals	Proteobacteria	unclassified_Gammaproteobacteria_Incertae_Sedis	Candidatus_Ovatusbacter	Candidatus_Ovatusbacter
bOTU1523	1	0	1	0	1	0	2	0	0	0	5	0	0	0	0	0	0	0	1	4	0	2	0	0	1	1	0	0	0.351892	0.3358	0	0	1	Module_8	Peripherals	Planctomycetota	Gemmataceae	norank_Gemmataceae	norank_Gemmataceae
bOTU1524	2	1	0	0	0	0	3	0	0	1	0	4	1	1	3	0	1	0	1	0	2	1	1	0	0	1	1	0	0.240636	0.7097	0	0	1	Module_122	Peripherals	Bdellovibrionota	norank_0319-6G20	norank_0319-6G20	norank_0319-6G20
bOTU1535	1	2	1	2	0	0	3	0	1	0	1	0	0	2	1	1	1	0	1	0	1	1	1	0	0	0	1	1	0.167006	0.8707	0	0	1	Module_29	Peripherals	Myxococcota	Haliangiaceae	Haliangium	Haliangium
bOTU1537	3	1	0	2	0	0	3	0	0	0	1	0	0	0	0	0	0	0	0	0	0	3	1	0	1	1	0	1	0.314554	0.5458	0	0	1	Module_4	Peripherals	Verrucomicrobiota	Omnitrophaceae	Candidatus_Omnitrophus	Candidatus_Omnitrophus
bOTU1553	0	0	0	3	0	3	3	1	0	0	0	0	0	0	0	1	0	0	0	2	0	4	0	3	1	0	0	0	0.349941	0.4188	0	0	1	Module_5	Peripherals	Bacteroidota	env.OPS_17	norank_env.OPS_17	norank_env.OPS_17
bOTU1568	2	0	0	0	0	0	3	0	1	0	0	0	1	0	3	0	0	0	0	0	2	2	0	1	1	0	1	0	0.159349	0.893	0	0	1	Module_153	Peripherals	Proteobacteria	Geminicoccaceae	Candidatus_Alysiosphaera	Candidatus_Alysiosphaera
bOTU1575	0	1	1	1	6	4	3	0	1	1	6	0	0	2	1	0	0	2	2	1	0	1	0	2	0	1	0	1	0.268307	0.6269	0	0	1	Module_123	Peripherals	Acidobacteriota	norank_Vicinamibacterales	norank_Vicinamibacterales	norank_Vicinamibacterales
bOTU1581	0	1	4	1	0	0	4	0	0	0	1	0	4	0	0	0	0	2	0	2	3	0	0	0	0	0	1	0	0.181344	0.9128	0	0	1	Module_88	Peripherals	Bdellovibrionota	norank_0319-6G20	norank_0319-6G20	norank_0319-6G20
bOTU1588	4	2	1	3	4	4	3	3	1	3	1	1	4	1	3	3	9	5	3	4	1	4	3	4	0	0	1	0	0.508904	0.0579	0	0	1	Module_359	Peripherals	Actinobacteriota	norank_Actinomarinales	norank_Actinomarinales	norank_Actinomarinales
bOTU1592	0	1	3	0	2	0	1	0	0	0	0	0	0	0	0	0	0	1	0	2	2	1	0	0	1	0	0	1	0.456044	0.1185	0	0	1	Module_20	Peripherals	Planctomycetota	Gemmataceae	0	0
bOTU1605	1	1	1	3	7	2	3	0	0	1	3	1	0	2	0	3	3	4	3	2	1	2	2	8	1	0	1	1	0.296989	0.5425	0	0	1	Module_1	Peripherals	Actinobacteriota	Nocardioidaceae	Nocardioides	Nocardioides
bOTU1623	1	0	1	1	5	1	3	2	1	0	1	0	1	0	0	0	2	0	0	0	0	0	0	1	0	1	0	1	0.363382	0.3334	0	0	1	Module_1	Peripherals	Actinobacteriota	Ilumatobacteraceae	norank_Ilumatobacteraceae	norank_Ilumatobacteraceae
bOTU1653	1	0	1	0	3	1	4	2	0	0	0	1	0	0	0	0	0	0	0	0	1	2	0	0	0	1	0	1	0.38215	0.2602	0	0	1	Module_104	Peripherals	0	0	0	0
bOTU1705	0	0	0	1	2	0	1	3	4	0	4	0	0	1	0	0	3	0	0	0	0	2	0	1	0	1	0	0	0.453185	0.1272	0	0	1	Module_421	Peripherals	Bacteroidota	env.OPS_17	norank_env.OPS_17	norank_env.OPS_17
bOTU1718	0	0	0	0	0	3	0	3	0	0	3	0	0	0	0	0	0	2	0	0	0	0	0	0	0	1	0	0	0.303623	0.4778	0	0	1	Module_6	Peripherals	GAL15	norank_GAL15	norank_GAL15	norank_GAL15
bOTU1744	0	1	2	2	0	1	2	2	1	0	0	0	3	0	5	0	0	1	2	0	2	0	0	0	0	0	1	0	0.356901	0.3513	0	0	1	Module_442	Peripherals	Proteobacteria	Hyphomicrobiaceae	Hyphomicrobium	Hyphomicrobium
bOTU1803	0	0	0	0	0	1	2	2	2	1	0	0	0	0	3	1	0	0	2	1	0	2	1	4	1	1	0	0	0.407614	0.2158	0	0	1	Module_412	Peripherals	Firmicutes	Ruminococcaceae	Faecalibacterium	Faecalibacterium
bOTU1809	1	0	1	0	4	1	1	3	1	1	0	0	0	0	1	2	3	2	2	0	2	1	2	0	0	0	1	0	0.135754	0.9295	0	0	1	Module_12	Peripherals	Proteobacteria	Azospirillaceae	Skermanella	Skermanella
bOTU1859	1	2	8	9	3	6	5	8	5	5	7	1	0	1	4	6	2	2	9	1	3	5	7	7	1	1	0	1	0.321973	0.4505	0	0	1	Module_6	Peripherals	Acidobacteriota	Vicinamibacteraceae	norank_Vicinamibacteraceae	norank_Vicinamibacteraceae
bOTU1885	1	1	0	5	0	1	1	5	3	0	0	0	0	0	0	2	0	2	3	1	3	1	0	0	1	1	0	1	0.18156	0.8549	0	0	1	Module_457	Peripherals	Bacteroidota	env.OPS_17	norank_env.OPS_17	norank_env.OPS_17
bOTU1896	28	30	72	110	25	61	64	62	58	61	91	38	34	40	43	26	47	43	36	54	90	43	35	39	0	1	0	0	0.250716	0.669	0	0	1	Module_1	Peripherals	Proteobacteria	norank_PLTA13	norank_PLTA13	norank_PLTA13
bOTU1910	11	5	7	15	7	11	5	18	18	7	8	16	10	2	3	6	8	6	3	13	14	9	4	11	0	1	0	0	0.250095	0.6673	0	0	1	Module_463	Peripherals	RCP2-54	norank_RCP2-54	norank_RCP2-54	norank_RCP2-54
bOTU1994	0	1	0	0	1	2	0	2	0	0	4	0	0	0	0	0	0	0	0	0	0	3	0	0	1	1	0	1	0.300245	0.6267	0	0	1	Module_32	Peripherals	Proteobacteria	norank_EV818SWSAP88	norank_EV818SWSAP88	norank_EV818SWSAP88
bOTU2002	0	1	0	2	0	1	0	2	0	0	0	0	0	0	2	0	1	0	0	0	4	0	0	0	1	0	1	1	0.121832	0.9648	0	0	1	Module_436	Peripherals	Proteobacteria	Legionellaceae	Legionella	Legionella
bOTU2012	1	0	4	0	1	4	6	5	0	0	0	0	1	0	0	3	0	4	0	0	1	2	0	6	0	1	0	0	0.0637549	0.9931	0	0	1	Module_110	Peripherals	Verrucomicrobiota	Chthoniobacteraceae	Candidatus_Udaeobacter	Candidatus_Udaeobacter
bOTU2020	3	2	3	0	2	0	0	3	1	0	1	2	0	1	0	0	1	1	4	0	2	0	2	3	1	0	0	1	0.375771	0.3017	0	0	1	Module_7	Peripherals	Planctomycetota	Gemmataceae	norank_Gemmataceae	norank_Gemmataceae
bOTU2028	0	0	0	1	0	0	0	1	1	0	0	1	0	0	3	0	1	2	1	2	0	1	3	1	1	0	1	0	0.464939	0.1101	0	0	1	Module_37	Peripherals	Verrucomicrobiota	Parachlamydiaceae	Neochlamydia	Neochlamydia
bOTU2074	5	3	9	24	12	19	7	15	11	8	7	2	5	3	7	4	4	3	10	3	6	9	5	5	0	0	0	1	0.394585	0.2517	0	0	1	Module_63	Peripherals	Proteobacteria	Dongiaceae	Dongia	Dongia
bOTU2094	5	4	16	20	13	24	17	9	11	8	25	5	0	10	9	1	9	13	8	10	12	5	6	16	0	1	0	1	0.289467	0.5476	0	0	1	Module_25	Peripherals	Actinobacteriota	Gaiellaceae	Gaiella	Gaiella
bOTU2120	2	3	4	8	8	11	5	10	15	13	12	7	2	3	3	1	7	6	5	7	3	13	11	3	1	1	0	0	0.5074	0.0675	0	0	1	Module_1	Peripherals	Firmicutes	Planococcaceae	Lysinibacillus	Lysinibacillus
bOTU2122	13	15	16	36	20	22	27	32	30	31	31	26	5	24	16	11	19	22	17	17	22	17	18	19	0	1	0	0	0.686728	0.0021	0	0	1	Module_1	Peripherals	Myxococcota	norank_bacteriap25	norank_bacteriap25	norank_bacteriap25
bOTU2125	0	1	0	0	0	1	0	0	3	2	1	0	0	2	2	0	0	0	0	3	1	1	0	0	1	1	1	0	0.209694	0.785	0	0	1	Module_21	Peripherals	Acidobacteriota	Vicinamibacteraceae	norank_Vicinamibacteraceae	norank_Vicinamibacteraceae
bOTU2153	0	0	1	3	0	3	1	1	1	1	1	5	0	0	0	1	0	1	0	1	1	6	2	0	1	1	0	0	0.339313	0.3928	0	0	1	Module_9	Peripherals	Elusimicrobiota	norank_MVP-88	norank_MVP-88	norank_MVP-88
bOTU2169	1	0	3	2	2	0	2	0	6	1	4	2	0	1	0	1	1	1	2	2	0	2	1	3	1	1	0	0	0.40553	0.2217	0	0	1	Module_8	Peripherals	Acidobacteriota	norank_Subgroup_25	norank_Subgroup_25	norank_Subgroup_25
bOTU2176	5	17	14	7	6	9	12	14	19	8	12	7	2	5	10	19	7	21	10	11	8	8	7	4	0	1	1	0	0.237943	0.7147	0	0	1	Module_15	Peripherals	Actinobacteriota	Micromonosporaceae	Micromonospora	Micromonospora
bOTU2190	0	0	0	5	0	0	1	4	3	5	1	0	0	0	1	0	2	1	1	0	3	3	1	1	1	1	0	0	0.431868	0.1768	1	0	1	Module_18	Peripherals	Planctomycetota	Gemmataceae	norank_Gemmataceae	norank_Gemmataceae
bOTU2192	1	1	7	3	0	5	0	0	2	2	0	0	1	0	2	0	2	0	2	1	3	0	0	0	0	0	0	1	0.4431	0.1391	0	0	1	Module_10	Peripherals	Proteobacteria	norank_Elsterales	norank_Elsterales	norank_Elsterales
bOTU2203	0	0	2	0	0	0	2	0	1	2	0	0	0	0	0	0	0	1	0	0	0	2	0	0	0	1	0	0	0.321866	0.4523	0	0	1	Module_16	Peripherals	Firmicutes	Thermoactinomycetaceae	norank_Thermoactinomycetaceae	norank_Thermoactinomycetaceae
bOTU2218	0	2	1	2	2	0	0	0	2	0	0	0	0	0	0	1	1	1	0	0	1	1	0	0	0	0	0	1	0.409843	0.2428	0	0	1	Module_434	Peripherals	Acidobacteriota	norank_AT-s3-28	norank_AT-s3-28	norank_AT-s3-28
bOTU2231	14	22	17	21	11	13	17	11	15	10	27	26	16	18	22	9	16	8	14	13	11	10	14	18	0	0	1	0	0.261699	0.6426	0	0	1	Module_4	Peripherals	Actinobacteriota	Micromonosporaceae	Luedemannella	Luedemannella
bOTU2246	0	0	0	3	0	3	1	5	1	0	1	0	0	0	1	3	0	0	0	0	0	0	0	0	0	1	1	1	0.318354	0.5192	0	0	1	Module_13	Peripherals	Planctomycetota	Gemmataceae	norank_Gemmataceae	norank_Gemmataceae
bOTU2248	0	0	0	9	0	0	0	0	2	0	2	1	0	0	0	1	0	3	0	0	1	0	0	2	0	0	0	1	0.113007	0.9958	0	0	1	Module_12	Peripherals	Elusimicrobiota	norank_Lineage_IIa	norank_Lineage_IIa	norank_Lineage_IIa
bOTU2249	0	0	3	0	0	0	2	0	3	1	2	0	0	0	1	3	0	0	0	0	2	0	0	0	0	1	1	0	0.295033	0.5126	0	0	1	Module_16	Peripherals	Acidobacteriota	0	0	0
bOTU2268	4	0	0	1	0	3	0	0	1	1	0	2	0	3	0	0	0	0	0	0	1	1	0	0	0	0	0	1	0.260818	0.6835	0	0	1	Module_13	Peripherals	Myxococcota	Sandaracinaceae	Sandaracinus	Sandaracinus
bOTU2285	3	2	5	9	7	6	3	3	4	8	4	0	0	0	6	5	4	6	2	1	2	2	2	3	0	1	1	1	0.397759	0.2481	0	0	1	Module_12	Peripherals	Firmicutes	Limnochordaceae	norank_Limnochordaceae	norank_Limnochordaceae
bOTU2289	0	0	0	0	3	2	1	2	4	1	0	1	0	0	0	0	0	1	0	0	2	2	1	5	1	1	0	0	0.412786	0.1738	0	0	1	Module_1	Peripherals	Firmicutes	Bacillaceae	Bacillus	Bacillus
bOTU2295	0	0	0	1	0	0	1	0	4	0	2	4	0	1	1	6	0	0	1	0	0	3	2	1	1	1	1	0	0.342434	0.3927	0	0	1	Module_10	Peripherals	Firmicutes	Limnochordaceae	norank_Limnochordaceae	norank_Limnochordaceae
bOTU2298	0	0	1	1	0	0	0	0	2	0	0	0	0	0	0	3	0	2	0	0	2	0	2	0	1	0	1	0	0.264927	0.619	0	0	1	Module_12	Peripherals	Bdellovibrionota	norank_0319-6G20	norank_0319-6G20	norank_0319-6G20
bOTU2304	3	0	2	0	3	0	4	2	3	2	3	5	0	3	0	0	1	0	2	0	0	1	9	0	0	1	0	0	0.329766	0.4348	1	0	1	Module_46	Peripherals	Acidobacteriota	Thermoanaerobaculaceae	Subgroup_10	Subgroup_10
bOTU2325	0	0	7	0	0	3	0	0	5	0	0	0	3	0	2	0	0	0	0	0	2	1	2	0	0	0	1	1	0.153962	0.9063	0	0	1	Module_455	Peripherals	Actinobacteriota	Micromonosporaceae	0	0
bOTU2333	2	0	8	3	0	2	2	3	3	1	0	0	0	0	1	0	0	0	1	1	0	0	0	0	0	1	0	1	0.491504	0.0629	0	0	1	Module_1	Peripherals	Latescibacterota	norank_Latescibacterota	norank_Latescibacterota	norank_Latescibacterota
bOTU2337	1	0	1	2	0	0	2	1	2	0	1	1	0	1	2	3	0	4	1	0	1	0	0	1	0	0	1	0	0.462659	0.1116	0	0	1	Module_12	Peripherals	Actinobacteriota	norank_Gaiellales	norank_Gaiellales	norank_Gaiellales
bOTU2345	0	0	0	1	0	2	0	0	2	5	3	1	0	0	1	1	0	0	0	1	3	1	2	0	1	1	0	0	0.437197	0.1573	0	0	1	Module_71	Peripherals	Gemmatimonadota	Gemmatimonadaceae	Gemmatimonas	Gemmatimonas
bOTU2346	0	0	1	2	1	0	0	1	2	2	1	0	0	1	0	0	0	0	1	1	0	2	2	2	1	1	0	0	0.496185	0.074	0	0	1	Module_6	Peripherals	Planctomycetota	norank_OM190	norank_OM190	norank_OM190
bOTU2359	1	1	1	11	2	0	1	1	3	5	2	1	0	1	4	1	0	10	4	1	0	3	2	5	1	0	1	0	0.122995	0.9576	0	0	1	Module_11	Peripherals	Planctomycetota	Gemmataceae	norank_Gemmataceae	norank_Gemmataceae
bOTU2375	0	0	2	1	2	4	3	5	2	5	6	2	1	5	2	1	0	3	1	1	2	3	2	1	0	1	1	0	0.466745	0.112	0	0	1	Module_14	Peripherals	Proteobacteria	0	0	0
bOTU2378	1	0	2	2	3	1	0	1	2	2	6	0	2	0	0	0	0	0	0	0	0	2	0	2	0	1	0	1	0.301059	0.5324	0	0	1	Module_1	Peripherals	Planctomycetota	Phycisphaeraceae	I-8	I-8
bOTU2393	0	0	0	1	0	1	1	0	2	3	0	0	0	2	0	1	4	0	0	1	2	2	4	1	1	1	1	0	0.367638	0.3079	0	0	1	Module_391	Peripherals	Bdellovibrionota	norank_0319-6G20	norank_0319-6G20	norank_0319-6G20
bOTU2397	0	0	2	5	0	0	0	1	1	0	0	0	0	0	2	0	0	2	0	0	4	0	0	0	1	0	1	1	0.157466	0.9247	0	0	1	Module_1	Peripherals	Patescibacteria	0	0	0
bOTU2401	0	2	2	5	0	1	1	3	1	1	0	2	0	2	2	0	4	5	0	1	0	0	2	5	0	0	1	0	0.274549	0.5952	0	0	1	Module_207	Peripherals	Firmicutes	Symbiobacteraceae	0	0
bOTU2407	8	4	4	18	4	13	10	6	4	12	9	15	12	4	1	4	8	3	2	8	9	0	0	3	0	1	1	1	0.339377	0.4127	0	0	1	Module_1	Peripherals	Acidobacteriota	norank_Subgroup_17	norank_Subgroup_17	norank_Subgroup_17
bOTU2409	0	0	0	0	0	3	0	1	5	1	0	1	0	2	3	0	0	3	4	1	3	0	0	0	1	1	1	0	0.274816	0.6047	0	0	1	Module_408	Peripherals	Patescibacteria	0	0	0
bOTU2410	0	0	1	0	0	0	2	0	1	0	0	0	0	0	1	4	0	3	0	0	2	0	1	0	0	0	1	0	0.409497	0.2026	0	0	1	Module_12	Peripherals	Patescibacteria	norank_Berkelbacteria	norank_Berkelbacteria	norank_Berkelbacteria
bOTU2420	0	0	2	2	7	1	0	3	1	1	5	2	2	1	0	0	0	0	0	0	3	0	4	1	0	1	0	1	0.19745	0.8282	0	0	1	Module_14	Peripherals	Chloroflexi	norank_SBR1031	norank_SBR1031	norank_SBR1031
bOTU2431	0	0	0	0	1	0	0	0	6	3	0	0	0	2	0	1	1	5	0	0	0	1	0	0	0	1	1	0	0.434862	0.1521	0	0	1	Module_11	Peripherals	Proteobacteria	norank_Ga0077536	norank_Ga0077536	norank_Ga0077536
bOTU2444	4	0	0	0	0	0	0	0	5	3	1	2	0	0	0	0	0	0	1	1	0	0	0	3	0	1	0	0	0.351963	0.3545	1	0	1	Module_8	Peripherals	0	0	0	0
bOTU2451	1	1	0	8	3	0	5	0	3	7	7	5	0	0	0	36	5	15	3	0	4	2	4	1	0	0	1	0	0.384021	0.2493	0	0	1	Module_1	Peripherals	Patescibacteria	norank_Candidatus_Kaiserbacteria	norank_Candidatus_Kaiserbacteria	norank_Candidatus_Kaiserbacteria
bOTU2455	0	0	1	0	0	0	0	2	4	0	0	0	0	1	1	0	0	0	0	2	1	0	0	5	1	1	0	0	0.345482	0.3821	0	0	1	Module_4	Peripherals	Dependentiae	Vermiphilaceae	norank_Vermiphilaceae	norank_Vermiphilaceae
bOTU2460	2	0	0	10	2	3	3	3	4	5	3	5	0	1	4	0	9	3	4	3	0	3	8	6	1	1	0	0	0.251326	0.6626	0	0	1	Module_37	Peripherals	Planctomycetota	Gemmataceae	norank_Gemmataceae	norank_Gemmataceae
bOTU2471	5	3	6	1	2	5	5	6	3	3	2	0	10	13	4	10	4	0	4	3	3	3	0	9	0	0	1	0	0.555637	0.0316	0	0	1	Module_4	Peripherals	Actinobacteriota	Iamiaceae	Iamia	Iamia
bOTU2476	4	3	12	20	3	6	6	4	4	7	3	6	2	5	4	2	7	4	8	1	5	2	25	7	1	0	0	1	0.269458	0.6885	0	0	1	Module_73	Peripherals	Firmicutes	Paenibacillaceae	Paenibacillus	Paenibacillus
bOTU2477	0	0	1	4	0	1	0	0	2	0	1	1	0	0	0	0	1	2	0	0	2	0	2	0	1	1	0	1	0.0954002	0.9855	0	0	1	Module_15	Peripherals	Bacteroidota	Chitinophagaceae	Aurantisolimonas	Aurantisolimonas
bOTU2479	0	0	0	2	0	0	0	2	2	0	0	0	1	0	1	1	11	5	0	0	4	5	65	15	1	0	0	0	0.440501	0.0558	1	0	1	Module_6	Peripherals	Bacteroidota	norank_Cytophagales	norank_Cytophagales	norank_Cytophagales
bOTU2480	0	0	0	1	0	0	0	1	3	0	2	2	0	1	2	0	2	0	0	0	1	2	2	3	1	1	1	0	0.449334	0.1414	0	0	1	Module_410	Peripherals	Firmicutes	Bacillaceae	0	0
bOTU2500	0	0	0	0	0	2	0	4	5	0	3	1	1	0	1	4	0	0	1	0	6	1	0	1	1	1	1	0	0.323192	0.4306	0	0	1	Module_61	Peripherals	Firmicutes	Paenibacillaceae	Paenibacillus	Paenibacillus
bOTU2509	3	0	1	0	0	0	3	0	5	1	2	0	1	0	0	0	0	0	0	1	0	0	0	0	0	1	0	0	0.428585	0.1787	1	0	1	Module_1	Peripherals	Latescibacterota	norank_Latescibacterota	norank_Latescibacterota	norank_Latescibacterota
bOTU2517	64	55	95	168	105	120	101	85	106	114	138	97	59	55	52	56	78	96	112	77	78	95	73	84	0	1	0	0	0.361124	0.333	0	0	1	Module_1	Peripherals	Acidobacteriota	Vicinamibacteraceae	norank_Vicinamibacteraceae	norank_Vicinamibacteraceae
bOTU2524	3	0	1	0	0	1	1	1	2	2	0	1	2	5	1	1	2	1	1	4	0	3	1	0	0	0	1	0	0.376852	0.2865	0	0	1	Module_139	Peripherals	Gemmatimonadota	Gemmatimonadaceae	Roseisolibacter	Roseisolibacter
bOTU2536	24	36	28	33	6	17	26	21	15	23	24	28	24	37	15	16	23	18	27	13	23	21	8	15	0	0	1	0	0.307135	0.5186	0	0	1	Module_4	Peripherals	Proteobacteria	Hyphomicrobiaceae	0	0
bOTU2542	0	2	6	6	0	0	3	1	6	4	3	3	0	2	0	1	0	2	0	2	2	0	4	3	0	1	0	0	0.391032	0.2501	0	0	1	Module_5	Peripherals	Myxococcota	Haliangiaceae	Haliangium	Haliangium
bOTU2546	0	0	7	8	1	4	1	5	4	0	2	1	0	0	0	1	3	1	2	0	0	2	8	2	1	1	0	1	0.290999	0.55	0	0	1	Module_6	Peripherals	Methylomirabilota	norank_Rokubacteriales	norank_Rokubacteriales	norank_Rokubacteriales
bOTU2554	0	0	2	0	0	0	2	1	2	0	1	2	0	0	2	0	2	3	2	3	4	0	0	0	1	1	1	0	0.372935	0.306	0	0	1	Module_13	Peripherals	Planctomycetota	Isosphaeraceae	0	0
bOTU2557	0	0	2	0	0	3	2	0	2	0	2	2	0	0	0	0	0	0	0	0	1	1	0	0	0	1	0	1	0.471375	0.1081	0	0	1	Module_15	Peripherals	Gemmatimonadota	norank_S0134_terrestrial_group	norank_S0134_terrestrial_group	norank_S0134_terrestrial_group
bOTU2562	0	0	0	1	3	0	1	0	1	3	0	3	0	1	0	0	0	0	3	4	0	1	1	2	1	1	0	0	0.454513	0.125	0	0	1	Module_11	Peripherals	Bdellovibrionota	norank_Oligoflexales	norank_Oligoflexales	norank_Oligoflexales
bOTU2566	0	0	0	2	0	0	0	1	2	0	0	0	0	0	0	2	0	0	0	0	0	3	0	0	1	1	1	0	0.123862	0.972	0	0	1	Module_105	Peripherals	Patescibacteria	norank_Saccharimonadales	norank_Saccharimonadales	norank_Saccharimonadales
bOTU2572	1	0	3	4	1	0	0	0	2	0	1	2	0	0	1	0	0	0	1	1	1	0	0	2	1	1	0	1	0.374146	0.3149	0	0	1	Module_17	Peripherals	Proteobacteria	Diplorickettsiaceae	norank_Diplorickettsiaceae	norank_Diplorickettsiaceae
bOTU2578	0	0	0	2	0	3	0	0	11	0	0	0	0	0	0	2	5	0	0	0	1	4	0	2	1	1	1	0	0.133056	0.9798	0	0	1	Module_3	Peripherals	Patescibacteria	0	0	0
bOTU2580	2	2	5	0	0	0	2	0	1	4	3	0	1	2	2	0	0	0	0	1	0	1	2	0	0	1	1	1	0.234531	0.7072	0	0	1	Module_4	Peripherals	Planctomycetota	Gemmataceae	norank_Gemmataceae	norank_Gemmataceae
bOTU2583	0	0	3	0	1	1	3	3	5	0	0	2	0	0	0	1	0	1	0	0	0	1	1	1	0	1	0	0	0.554346	0.0272	0	0	1	Module_6	Peripherals	Actinobacteriota	Sporichthyaceae	hgcI_clade	hgcI_clade
bOTU2584	0	0	0	2	3	7	0	2	1	0	0	0	0	0	0	0	2	3	0	1	0	0	0	3	0	0	0	1	0.309548	0.5051	0	0	1	Module_6	Peripherals	Planctomycetota	Gemmataceae	norank_Gemmataceae	norank_Gemmataceae
bOTU2589	1	0	0	8	1	4	0	2	1	1	0	3	0	0	0	3	0	1	1	0	2	0	5	0	0	0	0	1	0.196218	0.8285	0	0	1	Module_148	Peripherals	Firmicutes	Brevibacillaceae	Brevibacillus	Brevibacillus
bOTU2591	0	0	0	7	0	0	0	2	4	0	0	0	0	0	0	0	0	2	0	0	3	0	0	0	0	1	0	1	0.170364	0.8751	0	0	1	Module_1	Peripherals	Planctomycetota	0	0	0
bOTU2598	1	0	4	2	0	2	0	0	4	1	1	0	0	0	0	2	0	2	5	3	1	0	1	1	1	0	0	0	0.285869	0.5729	0	0	1	Module_38	Peripherals	Planctomycetota	Gemmataceae	norank_Gemmataceae	norank_Gemmataceae
bOTU2602	2	1	0	2	7	0	0	0	4	1	3	2	0	3	3	19	8	1	4	4	3	3	4	2	0	0	1	0	0.402342	0.1961	0	0	1	Module_36	Peripherals	Proteobacteria	Sphingomonadaceae	Altererythrobacter	Altererythrobacter
bOTU2612	0	0	2	3	0	0	0	0	1	0	0	1	1	0	2	0	2	0	0	0	0	2	0	0	0	0	1	0	0.31239	0.4815	0	0	1	Module_18	Peripherals	Verrucomicrobiota	Parachlamydiaceae	Candidatus_Protochlamydia	Candidatus_Protochlamydia
bOTU2615	2	0	0	76	0	1	0	0	1	0	0	0	0	0	0	0	0	2	0	0	0	4	0	0	0	0	0	1	0.369382	0.3041	0	0	1	Module_13	Peripherals	Bacteroidota	Chitinophagaceae	Chitinophaga	Chitinophaga
bOTU2622	0	0	0	0	0	0	0	0	2	2	2	2	0	0	0	3	1	0	0	0	0	0	0	0	0	1	1	0	0.520551	0.0658	1	0	1	Module_9	Peripherals	Bdellovibrionota	Bdellovibrionaceae	Bdellovibrio	Bdellovibrio
bOTU2631	1	3	3	0	0	1	1	0	3	0	0	0	1	2	0	0	0	0	0	0	0	0	0	0	0	0	0	1	0.356911	0.3195	0	0	1	Module_4	Peripherals	Actinobacteriota	norank_Acidimicrobiia	norank_Acidimicrobiia	norank_Acidimicrobiia
bOTU2639	0	1	5	3	0	9	2	0	5	7	4	3	2	3	6	0	1	3	0	0	4	2	2	1	0	1	1	1	0.284403	0.5639	0	0	1	Module_351	Peripherals	Acidobacteriota	norank_Acidobacteriales	norank_Acidobacteriales	norank_Acidobacteriales
bOTU2649	2	0	1	4	0	0	2	0	4	1	0	0	0	0	0	1	0	0	0	0	0	3	2	1	1	1	0	1	0.306898	0.5091	0	0	1	Module_5	Peripherals	Proteobacteria	Sphingomonadaceae	Sphingobium	Sphingobium
bOTU2661	0	0	2	0	0	0	0	0	2	0	1	0	0	0	0	2	0	4	0	0	1	2	0	0	0	0	1	0	0.271929	0.655	0	0	1	Module_6	Peripherals	Planctomycetota	Gemmataceae	norank_Gemmataceae	norank_Gemmataceae
bOTU2663	0	1	0	6	0	1	0	0	4	0	1	1	1	2	0	0	3	2	0	2	0	1	0	1	0	0	1	0	0.237542	0.715	0	0	1	Module_126	Peripherals	Myxococcota	Myxococcaceae	P3OB-42	P3OB-42
bOTU2666	0	0	1	0	0	1	0	1	1	3	0	0	0	1	1	1	2	0	0	0	2	0	0	3	1	1	1	0	0.272721	0.5914	0	0	1	Module_3	Peripherals	Firmicutes	Lachnospiraceae	Ruminococcus_torques_group	Ruminococcus_torques_group
bOTU2680	0	0	0	2	0	2	0	0	2	0	2	0	0	0	0	0	0	0	0	0	1	2	0	0	1	1	0	1	0.323322	0.5134	0	0	1	Module_13	Peripherals	Planctomycetota	norank_Planctomycetes	norank_Planctomycetes	norank_Planctomycetes
bOTU2691	2	0	2	2	0	0	0	0	4	0	2	0	0	0	1	0	0	1	0	0	4	0	0	0	1	1	0	1	0.171382	0.8721	0	0	1	Module_337	Peripherals	Gemmatimonadota	norank_S0134_terrestrial_group	norank_S0134_terrestrial_group	norank_S0134_terrestrial_group
bOTU2693	0	0	4	0	0	2	3	2	1	2	0	0	1	1	0	0	0	0	0	0	0	0	0	0	0	1	0	1	0.377379	0.2946	0	0	1	Module_406	Peripherals	Gemmatimonadota	norank_AKAU4049	norank_AKAU4049	norank_AKAU4049
bOTU2700	1	0	0	4	5	1	0	0	1	3	3	1	0	2	1	3	2	2	1	0	1	0	1	3	0	0	1	1	0.259008	0.6586	0	0	1	Module_6	Peripherals	Verrucomicrobiota	Opitutaceae	Opitutus	Opitutus
bOTU2703	1	1	0	2	1	2	2	2	8	2	0	2	0	2	1	0	0	3	0	0	4	0	1	0	0	1	0	0	0.394914	0.2428	0	0	1	Module_1	Peripherals	Proteobacteria	Xanthomonadaceae	Lysobacter	Lysobacter
bOTU2704	2	8	10	18	20	10	9	18	13	14	7	10	2	3	0	8	4	9	5	11	7	7	14	11	1	1	0	1	0.493816	0.0809	0	0	1	Module_1	Peripherals	Myxococcota	Myxococcaceae	0	0
bOTU2717	0	0	1	4	0	2	3	0	2	0	0	0	0	0	0	3	0	3	0	1	3	0	0	0	0	0	1	0	0.10962	0.973	0	0	1	Module_6	Peripherals	Myxococcota	0	0	0
bOTU2718	0	4	9	5	3	4	1	0	3	3	2	1	0	3	3	7	3	4	4	0	4	2	5	5	1	0	1	1	0.408933	0.2235	0	0	1	Module_6	Peripherals	Firmicutes	norank_Desulfotomaculales	Pelotomaculum	Pelotomaculum
bOTU2729	0	0	1	0	0	0	4	1	4	0	0	0	0	0	2	0	0	0	0	0	0	0	0	2	0	1	0	0	0.435846	0.1436	0	0	1	Module_13	Peripherals	Bacteroidota	Bacteroidaceae	Bacteroides	Bacteroides
bOTU2734	0	0	0	0	1	4	3	0	2	1	2	0	0	0	1	1	3	1	0	0	0	1	1	5	1	1	1	0	0.136385	0.9272	0	0	1	Module_6	Peripherals	Chloroflexi	norank_JG30-KF-CM66	norank_JG30-KF-CM66	norank_JG30-KF-CM66
bOTU2735	0	0	2	0	0	0	0	0	4	2	0	3	0	0	1	0	0	1	1	0	0	0	1	0	0	1	0	0	0.475019	0.1049	0	0	1	Module_8	Peripherals	Proteobacteria	Xanthobacteraceae	norank_Xanthobacteraceae	norank_Xanthobacteraceae
bOTU2737	12	12	23	24	8	28	22	14	20	14	28	7	3	8	5	15	18	16	20	10	10	13	8	18	0	1	0	1	0.325297	0.4363	0	0	1	Module_17	Peripherals	Chloroflexi	norank_JG30-KF-CM66	norank_JG30-KF-CM66	norank_JG30-KF-CM66
bOTU2740	5	0	2	8	0	0	3	0	1	0	0	1	0	4	0	2	1	0	3	1	0	0	7	16	1	0	0	0	0.359487	0.3236	0	0	1	Module_444	Peripherals	Myxococcota	Polyangiaceae	Sorangium	Sorangium
bOTU2741	0	0	1	1	3	2	0	0	3	2	0	0	0	1	2	0	1	0	0	0	1	0	0	1	0	1	1	1	0.247217	0.6984	0	0	1	Module_3	Peripherals	Firmicutes	0	0	0
bOTU2742	1	1	0	0	0	3	0	0	1	2	1	1	0	0	0	0	0	0	0	2	2	0	0	0	1	1	0	1	0.401632	0.2378	0	0	1	Module_1	Peripherals	Proteobacteria	unclassified_Gammaproteobacteria_Incertae_Sedis	Candidatus_Ovatusbacter	Candidatus_Ovatusbacter
bOTU2757	0	0	0	0	0	2	2	1	5	0	0	0	0	0	2	0	0	0	0	0	0	0	0	0	0	1	0	0	0.40766	0.2139	0	0	1	Module_13	Peripherals	Planctomycetota	Gemmataceae	norank_Gemmataceae	norank_Gemmataceae
bOTU2758	0	1	2	4	1	1	3	2	2	3	0	1	0	1	0	0	0	0	1	5	4	0	0	0	1	1	0	1	0.399398	0.2337	0	0	1	Module_8	Peripherals	0	0	0	0
bOTU2761	0	0	0	3	8	3	4	0	2	1	0	0	0	5	0	0	0	6	0	0	0	3	2	1	0	0	1	1	0.221899	0.7678	0	0	1	Module_1	Peripherals	Planctomycetota	Gemmataceae	norank_Gemmataceae	norank_Gemmataceae
bOTU2764	0	1	0	0	2	2	0	0	2	1	1	4	0	0	0	0	1	1	0	0	0	0	0	4	0	1	0	0	0.264352	0.6437	0	0	1	Module_1	Peripherals	Acidobacteriota	Thermoanaerobaculaceae	Subgroup_10	Subgroup_10
bOTU2765	0	0	2	1	0	2	0	3	1	0	0	1	0	0	0	1	0	3	0	0	0	3	0	6	1	0	0	0	0.217209	0.7811	0	0	1	Module_6	Peripherals	Planctomycetota	Gemmataceae	norank_Gemmataceae	norank_Gemmataceae
bOTU2770	0	0	2	1	1	1	2	1	4	3	1	1	0	1	0	3	2	0	0	1	4	0	1	2	0	1	0	0	0.289311	0.5523	0	0	1	Module_10	Peripherals	Planctomycetota	Phycisphaeraceae	SM1A02	SM1A02
bOTU2774	3	15	7	22	3	10	3	6	12	18	8	16	0	7	2	7	37	13	14	1	0	9	30	8	0	0	1	0	0.0868252	0.9846	0	0	1	Module_18	Peripherals	Gemmatimonadota	Longimicrobiaceae	YC-ZSS-LKJ147	YC-ZSS-LKJ147
bOTU2778	9	2	9	1	15	16	19	13	4	22	6	19	2	7	9	7	6	10	6	7	12	11	9	19	1	1	0	0	0.363339	0.3214	0	0	1	Module_367	Peripherals	Firmicutes	Alicyclobacillaceae	Tumebacillus	Tumebacillus
bOTU2789	0	0	0	2	0	1	2	0	1	0	0	1	0	0	0	1	0	0	4	0	0	2	0	0	1	1	0	0	0.280428	0.6232	0	0	1	Module_152	Peripherals	Verrucomicrobiota	Pedosphaeraceae	norank_Pedosphaeraceae	norank_Pedosphaeraceae
bOTU2809	0	0	0	7	0	0	0	0	1	0	0	0	0	2	4	0	1	0	0	0	0	0	1	5	1	0	1	1	0.241909	0.717	0	0	1	Module_6	Peripherals	0	0	0	0
bOTU2815	0	0	1	4	4	0	0	1	2	0	0	2	4	0	0	0	3	0	2	0	0	6	0	7	1	0	1	0	0.23937	0.7173	0	0	1	Module_23	Peripherals	Myxococcota	norank_mle1-27	norank_mle1-27	norank_mle1-27
bOTU2817	0	0	0	3	0	0	0	0	2	0	0	4	0	0	0	0	0	3	0	2	0	1	0	0	0	1	0	0	0.203288	0.8517	0	0	1	Module_7	Peripherals	Myxococcota	Myxococcaceae	P3OB-42	P3OB-42
bOTU2824	0	0	0	2	0	4	0	0	2	0	1	0	0	0	0	0	0	0	0	0	2	0	0	0	0	0	0	1	0.263792	0.6679	0	0	1	Module_13	Peripherals	Bdellovibrionota	Silvanigrellaceae	Silvanigrella	Silvanigrella
bOTU2834	0	0	0	0	0	2	0	1	21	0	0	0	0	0	0	2	5	1	0	2	3	0	2	0	0	1	0	0	0.269902	0.8785	0	0	1	Module_12	Peripherals	Patescibacteria	norank_Saccharimonadales	norank_Saccharimonadales	norank_Saccharimonadales
bOTU2851	8	10	11	9	9	9	14	4	15	8	13	4	8	14	6	16	13	13	7	8	13	8	15	8	0	0	1	0	0.528177	0.0473	0	0	1	Module_4	Peripherals	Actinobacteriota	Micromonosporaceae	Actinoplanes	Actinoplanes
bOTU2864	0	0	0	0	0	0	0	0	2	2	2	0	0	0	0	1	0	1	0	2	0	1	0	1	1	1	0	0	0.411395	0.1929	0	0	1	Module_9	Peripherals	Actinobacteriota	Micrococcaceae	0	0
bOTU2868	2	2	4	2	0	1	1	3	3	2	0	3	2	0	3	0	0	1	0	3	1	2	0	1	0	1	0	1	0.192529	0.8165	0	0	1	Module_4	Peripherals	Planctomycetota	norank_OM190	norank_OM190	norank_OM190
bOTU2872	0	2	3	3	0	1	2	0	2	0	0	0	0	0	0	0	0	0	0	0	0	0	0	0	0	1	0	1	0.545745	0.0524	1	0	1	Module_10	Peripherals	Planctomycetota	Gemmataceae	norank_Gemmataceae	norank_Gemmataceae
bOTU2874	0	0	2	23	0	9	1	1	5	2	1	0	1	6	6	2	3	8	1	1	4	0	0	0	0	0	1	1	0.442591	0.1373	1	0	1	Module_34	Peripherals	GAL15	norank_GAL15	norank_GAL15	norank_GAL15
bOTU2902	1	1	0	1	0	1	0	3	1	0	1	3	4	0	0	0	0	1	0	1	0	0	3	2	0	1	1	0	0.15867	0.9662	0	0	1	Module_7	Peripherals	Proteobacteria	Diplorickettsiaceae	norank_Diplorickettsiaceae	norank_Diplorickettsiaceae
bOTU2905	0	3	0	5	0	1	0	0	3	3	3	0	0	0	0	1	0	0	4	1	0	0	0	0	1	1	0	1	0.303781	0.5422	0	0	1	Module_19	Peripherals	Acidobacteriota	norank_Subgroup_17	norank_Subgroup_17	norank_Subgroup_17
bOTU2912	0	0	2	1	1	2	1	0	2	0	0	1	0	0	1	3	1	1	1	0	2	0	0	0	0	0	1	0	0.229299	0.748	0	0	1	Module_11	Peripherals	Actinobacteriota	Propionibacteriaceae	0	0
bOTU2916	0	0	2	1	0	0	1	0	1	0	0	0	2	0	2	2	1	1	1	0	1	1	0	0	0	0	1	0	0.603553	0.0143	0	0	1	Module_31	Peripherals	Firmicutes	Hungateiclostridiaceae	Acetivibrio	Acetivibrio
bOTU2923	7	1	11	2	7	8	4	4	8	5	3	2	0	6	1	2	2	6	3	2	1	3	2	4	0	0	0	1	0.390674	0.2515	0	0	1	Module_19	Peripherals	Acidobacteriota	Pyrinomonadaceae	RB41	RB41
bOTU2937	0	0	0	0	3	1	2	1	0	2	0	0	0	0	0	0	1	1	3	1	3	0	0	0	1	0	0	0	0.260117	0.593	0	0	1	Module_15	Peripherals	Firmicutes	Peptostreptococcaceae	Clostridioides	Clostridioides
bOTU2939	0	1	0	8	3	4	1	3	4	3	1	2	0	2	0	0	1	1	2	0	0	2	10	5	1	1	0	1	0.331727	0.4342	0	0	1	Module_1	Peripherals	Bacteroidota	Chitinophagaceae	Segetibacter	Segetibacter
bOTU2943	2	0	2	1	0	3	3	2	1	1	1	1	0	0	1	1	0	0	3	1	0	0	0	2	1	1	0	1	0.356202	0.3516	0	0	1	Module_1	Peripherals	Proteobacteria	unclassified_Gammaproteobacteria_Incertae_Sedis	Acidibacter	Acidibacter
bOTU2945	2	6	5	0	0	2	3	2	0	0	0	0	0	1	8	3	10	0	16	0	0	2	5	6	1	0	1	1	0.325912	0.4466	0	0	1	Module_6	Peripherals	Acidobacteriota	Thermoanaerobaculaceae	Subgroup_10	Subgroup_10
bOTU2953	0	0	0	0	1	0	0	0	0	4	0	0	0	0	2	1	1	2	2	0	0	1	0	0	0	0	1	0	0.292773	0.5695	0	0	1	Module_11	Peripherals	Actinobacteriota	norank_Acidimicrobiia	norank_Acidimicrobiia	norank_Acidimicrobiia
bOTU2957	16	26	77	42	24	35	27	32	32	43	57	43	20	17	31	16	31	45	21	32	21	40	23	30	0	1	1	1	0.223094	0.7566	0	0	1	Module_1	Peripherals	Chloroflexi	norank_SBR1031	norank_SBR1031	norank_SBR1031
bOTU2958	0	0	2	7	2	7	1	1	0	0	0	1	0	0	9	1	12	5	1	1	3	3	10	14	1	0	1	0	0.441666	0.1501	1	0	1	Module_1	Peripherals	Planctomycetota	norank_vadinHA49	norank_vadinHA49	norank_vadinHA49
bOTU2959	1	2	7	3	2	3	6	3	0	1	1	0	0	0	0	2	3	2	3	0	2	0	9	6	1	0	0	1	0.325593	0.4473	0	0	1	Module_10	Peripherals	Proteobacteria	TRA3-20	norank_TRA3-20	norank_TRA3-20
bOTU2964	0	0	0	0	3	0	0	0	0	3	3	1	0	0	0	3	2	2	2	1	0	1	0	1	1	1	1	0	0.216956	0.7647	0	0	1	Module_18	Peripherals	Chloroflexi	norank_SBR1031	norank_SBR1031	norank_SBR1031
bOTU2968	29	9	11	36	16	24	15	15	12	10	13	13	11	29	8	14	18	16	19	18	13	9	25	13	1	0	1	1	0.363281	0.3282	0	0	1	Module_432	Peripherals	Chloroflexi	JG30-KF-CM45	norank_JG30-KF-CM45	norank_JG30-KF-CM45
bOTU2977	0	2	1	4	5	0	0	0	1	3	4	1	0	0	1	0	2	1	3	0	0	0	4	5	1	1	0	1	0.277058	0.5914	0	0	1	Module_11	Peripherals	Verrucomicrobiota	Opitutaceae	Lacunisphaera	Lacunisphaera
bOTU2978	0	1	2	0	0	0	0	0	0	0	0	0	0	1	0	6	4	1	2	0	0	0	2	2	0	0	1	0	0.460381	0.095	1	0	1	Module_6	Peripherals	Bacteroidota	Rhodothermaceae	norank_Rhodothermaceae	norank_Rhodothermaceae
bOTU2984	1	3	4	8	0	0	2	0	0	9	3	3	0	0	0	0	0	0	2	2	10	0	0	1	1	1	0	1	0.404353	0.2231	1	0	1	Module_1	Peripherals	Myxococcota	Sandaracinaceae	norank_Sandaracinaceae	norank_Sandaracinaceae
bOTU2986	1	0	1	1	0	0	2	0	0	4	7	1	1	0	0	1	4	0	2	0	0	3	4	1	1	1	0	0	0.323214	0.4539	0	0	1	Module_373	Peripherals	Patescibacteria	norank_Parcubacteria	norank_Parcubacteria	norank_Parcubacteria
bOTU2988	1	0	0	5	0	0	0	0	0	0	0	0	1	2	0	2	1	0	5	0	0	1	0	7	1	0	1	0	0.387551	0.2722	0	0	1	Module_40	Peripherals	Actinobacteriota	Sporichthyaceae	0	0
bOTU2993	0	2	1	4	3	0	0	0	0	0	0	0	0	1	0	0	1	0	2	0	0	0	0	2	0	0	0	1	0.510653	0.0623	0	0	1	Module_54	Peripherals	Patescibacteria	norank_Candidatus_Magasanikbacteria	norank_Candidatus_Magasanikbacteria	norank_Candidatus_Magasanikbacteria
bOTU2998	0	3	2	2	3	4	2	0	3	4	1	1	0	0	0	1	0	8	1	2	0	0	0	0	0	1	1	1	0.292779	0.5715	0	0	1	Module_1	Peripherals	Proteobacteria	norank_Alphaproteobacteria	norank_Alphaproteobacteria	norank_Alphaproteobacteria
bOTU3003	0	2	0	0	0	2	0	2	0	0	0	0	0	0	8	0	0	1	1	0	0	2	10	9	1	0	0	0	0.374793	0.3199	1	0	1	Module_6	Peripherals	Myxococcota	Haliangiaceae	Haliangium	Haliangium
bOTU3007	5	3	21	24	4	4	10	8	9	11	16	6	4	7	5	11	9	17	7	10	8	7	26	17	1	0	0	0	0.268228	0.6256	0	0	1	Module_6	Peripherals	Myxococcota	norank_mle1-27	norank_mle1-27	norank_mle1-27
bOTU3011	1	0	0	3	0	3	1	0	1	8	1	5	0	0	2	0	0	0	4	1	1	1	0	1	0	1	0	0	0.389403	0.2581	0	0	1	Module_13	Peripherals	Patescibacteria	norank_Candidatus_Peribacteria	norank_Candidatus_Peribacteria	norank_Candidatus_Peribacteria
bOTU3016	0	1	0	2	0	2	0	2	2	0	1	0	0	0	0	0	1	1	2	0	0	1	0	0	0	1	0	1	0.232165	0.6971	0	0	1	Module_35	Peripherals	Chloroflexi	AKIW781	norank_AKIW781	norank_AKIW781
bOTU3021	0	0	4	3	0	1	0	0	0	0	0	1	0	0	0	0	2	3	2	0	1	1	0	2	1	0	1	1	0.326181	0.4861	0	0	1	Module_17	Peripherals	Verrucomicrobiota	Pedosphaeraceae	norank_Pedosphaeraceae	norank_Pedosphaeraceae
bOTU3024	3	1	4	0	3	0	3	0	3	7	3	3	0	1	2	0	1	4	1	0	1	1	1	0	0	1	0	0	0.438358	0.1502	0	0	1	Module_7	Peripherals	Myxococcota	Anaeromyxobacteraceae	Anaeromyxobacter	Anaeromyxobacter
bOTU3029	0	2	0	7	1	2	2	0	0	1	4	1	0	1	0	0	1	0	7	0	2	0	3	0	1	1	0	1	0.307944	0.506	0	0	1	Module_146	Peripherals	Gemmatimonadota	Longimicrobiaceae	norank_Longimicrobiaceae	norank_Longimicrobiaceae
bOTU3036	2	2	0	1	1	0	2	1	0	0	4	0	1	0	0	0	0	0	4	0	2	0	0	0	1	1	0	1	0.257022	0.6635	0	0	1	Module_186	Peripherals	Acidobacteriota	norank_Elev-16S-573	norank_Elev-16S-573	norank_Elev-16S-573
bOTU3037	4	1	0	2	0	4	1	4	3	8	5	7	0	0	0	0	1	3	4	1	0	6	8	0	1	1	0	0	0.496886	0.0784	0	0	1	Module_1	Peripherals	Verrucomicrobiota	Pedosphaeraceae	ADurb.Bin063-1	ADurb.Bin063-1
bOTU3038	0	0	2	2	0	0	0	0	0	4	18	0	0	0	0	1	1	5	1	0	0	0	0	1	0	1	0	0	0.342027	0.4329	0	0	1	Module_6	Peripherals	Proteobacteria	Comamonadaceae	Hydrogenophaga	Hydrogenophaga
bOTU3047	1	0	0	6	0	2	0	3	1	0	0	1	0	1	0	1	0	0	2	0	2	0	1	0	1	1	0	1	0.20141	0.8159	0	0	1	Module_148	Peripherals	Gemmatimonadota	norank_S0134_terrestrial_group	norank_S0134_terrestrial_group	norank_S0134_terrestrial_group
bOTU3048	3	0	4	1	0	2	1	1	1	2	2	4	1	1	1	0	2	5	1	1	0	1	0	0	0	1	1	1	0.391575	0.2539	0	0	1	Module_80	Peripherals	Verrucomicrobiota	norank_S-BQ2-57_soil_group	norank_S-BQ2-57_soil_group	norank_S-BQ2-57_soil_group
bOTU3051	0	0	0	2	2	0	0	0	0	0	0	0	0	0	0	1	1	0	3	0	0	0	4	2	1	0	0	0	0.467638	0.1134	0	0	1	Module_1	Peripherals	SAR324_cladeMarine_group_B	norank_SAR324_cladeMarine_group_B	norank_SAR324_cladeMarine_group_B	norank_SAR324_cladeMarine_group_B
bOTU3067	1	2	0	0	0	0	0	4	0	0	0	0	3	1	6	0	0	0	3	0	3	0	1	0	0	0	1	0	0.341678	0.4006	0	0	1	Module_14	Peripherals	Patescibacteria	norank_WWE3	norank_WWE3	norank_WWE3
bOTU3069	1	1	6	3	2	1	5	5	2	3	4	1	0	1	4	2	1	4	12	2	1	3	3	8	1	0	0	0	0.398067	0.2409	0	0	1	Module_127	Peripherals	Proteobacteria	Devosiaceae	norank_Devosiaceae	norank_Devosiaceae
bOTU3071	2	1	0	0	0	0	0	0	0	0	0	0	4	7	2	0	0	0	1	2	4	0	1	0	0	0	1	0	0.457052	0.1552	1	0	1	Module_2	Peripherals	Gemmatimonadota	Longimicrobiaceae	norank_Longimicrobiaceae	norank_Longimicrobiaceae
bOTU3074	0	0	0	0	0	0	1	2	1	0	1	0	0	0	0	2	3	2	2	0	0	0	0	4	1	1	1	0	0.3866	0.3071	0	0	1	Module_6	Peripherals	Latescibacterota	Latescibacteraceae	norank_Latescibacteraceae	norank_Latescibacteraceae
bOTU3082	0	0	0	0	1	4	1	1	1	1	0	3	0	0	0	0	1	0	2	0	0	0	3	7	1	1	0	0	0.347044	0.3548	0	0	1	Module_1	Peripherals	Myxococcota	Sandaracinaceae	norank_Sandaracinaceae	norank_Sandaracinaceae
bOTU3084	0	1	3	0	3	1	2	1	1	1	7	3	0	0	0	1	1	0	3	0	0	1	0	4	0	1	0	0	0.384942	0.2651	0	0	1	Module_1	Peripherals	Gemmatimonadota	Gemmatimonadaceae	norank_Gemmatimonadaceae	norank_Gemmatimonadaceae
bOTU3088	1	0	0	3	2	3	3	1	2	0	0	0	0	0	1	0	3	1	2	0	5	3	2	4	1	0	0	0	0.49161	0.0836	0	0	1	Module_1	Peripherals	Patescibacteria	LWQ8	norank_LWQ8	norank_LWQ8
bOTU3093	0	1	0	5	8	8	4	2	3	5	0	0	1	0	1	2	0	1	2	1	1	2	1	4	0	0	0	1	0.316582	0.4793	0	0	1	Module_3	Peripherals	Verrucomicrobiota	Verrucomicrobiaceae	Prosthecobacter	Prosthecobacter
bOTU3101	28	13	35	60	25	42	33	18	24	29	40	26	12	19	20	21	36	23	22	27	29	32	20	31	0	0	0	1	0.249899	0.6651	0	0	1	Module_20	Peripherals	Chloroflexi	norank_TK10	norank_TK10	norank_TK10
bOTU3103	0	0	1	0	0	0	5	6	2	1	0	0	2	0	0	1	0	4	4	2	3	0	1	3	1	1	1	0	0.44177	0.1519	0	0	1	Module_8	Peripherals	Patescibacteria	norank_Berkelbacteria	norank_Berkelbacteria	norank_Berkelbacteria
bOTU3107	1	1	5	4	1	1	0	3	6	5	4	3	0	0	1	0	5	2	6	0	0	2	0	4	0	1	0	0	0.352538	0.3559	0	0	1	Module_1	Peripherals	Planctomycetota	Pirellulaceae	Pirellula	Pirellula
bOTU3108	0	0	0	0	4	0	2	0	0	0	5	0	0	0	1	1	2	3	3	0	0	0	18	0	1	0	0	0	0.298156	0.711	0	0	1	Module_5	Peripherals	Bacteroidota	Microscillaceae	Ohtaekwangia	Ohtaekwangia
bOTU3111	0	0	2	0	0	0	0	0	0	0	1	2	0	0	0	0	2	0	3	0	0	1	0	0	1	1	0	0	0.162017	0.8886	0	0	1	Module_13	Peripherals	Planctomycetota	Rubinisphaeraceae	Planctomicrobium	Planctomicrobium
bOTU3112	6	0	10	5	9	6	12	6	6	14	7	6	0	2	3	6	8	1	13	0	7	9	5	6	1	1	0	0	0.37152	0.3065	0	0	1	Module_12	Peripherals	Chloroflexi	norank_SBR1031	norank_SBR1031	norank_SBR1031
bOTU3117	0	5	1	0	5	2	0	2	0	3	0	0	0	0	0	0	0	0	3	0	2	0	0	0	0	0	0	1	0.449761	0.1363	0	0	1	Module_15	Peripherals	Chloroflexi	norank_RBG-13-54-9	norank_RBG-13-54-9	norank_RBG-13-54-9
bOTU3121	0	0	0	6	0	1	0	0	1	2	2	0	0	1	0	0	0	2	1	0	1	0	0	1	0	1	0	1	0.13598	0.9487	0	0	1	Module_1	Peripherals	Armatimonadota	Fimbriimonadaceae	norank_Fimbriimonadaceae	norank_Fimbriimonadaceae
bOTU3122	2	4	8	5	10	5	15	10	7	10	20	3	0	7	4	2	1	9	9	17	5	6	3	3	1	1	0	0	0.410715	0.2163	0	0	1	Module_123	Peripherals	Planctomycetota	norank_Pla4_lineage	norank_Pla4_lineage	norank_Pla4_lineage
bOTU3124	1	0	0	1	4	2	0	3	0	2	4	1	0	0	0	0	0	0	4	0	0	2	0	0	1	1	0	1	0.40827	0.2382	0	0	1	Module_1	Peripherals	Chloroflexi	0	0	0
bOTU3125	1	1	2	0	0	0	3	0	4	0	0	0	1	0	0	0	0	0	1	0	0	1	2	0	0	1	0	0	0.225888	0.7706	0	0	1	Module_13	Peripherals	Bdellovibrionota	norank_0319-6G20	norank_0319-6G20	norank_0319-6G20
bOTU3130	2	0	2	0	1	0	0	0	0	0	4	3	0	0	1	2	2	2	1	0	1	3	4	1	1	0	0	0	0.205589	0.7866	0	0	1	Module_6	Peripherals	Bdellovibrionota	norank_0319-6G20	norank_0319-6G20	norank_0319-6G20
bOTU3134	5	6	9	11	10	13	7	5	12	17	14	12	6	15	18	18	12	9	11	7	10	8	39	11	1	0	1	0	0.412995	0.185	0	0	1	Module_2	Peripherals	Firmicutes	Brevibacillaceae	Brevibacillus	Brevibacillus
bOTU3140	0	0	0	1	0	0	3	0	2	3	0	0	0	0	0	0	0	0	2	0	0	0	0	0	0	1	0	0	0.532612	0.073	1	0	1	Module_1	Peripherals	Planctomycetota	Phycisphaeraceae	SM1A02	SM1A02
bOTU3155	1	5	8	14	14	6	4	5	9	14	8	6	7	1	9	11	4	14	9	6	7	7	11	15	1	0	1	0	0.285972	0.5582	0	0	1	Module_24	Peripherals	Verrucomicrobiota	Opitutaceae	Opitutus	Opitutus
bOTU3156	2	5	6	2	3	2	6	0	7	1	4	5	0	0	0	0	3	7	9	5	3	8	2	3	1	1	0	1	0.384084	0.2706	0	0	1	Module_15	Peripherals	Myxococcota	Haliangiaceae	Haliangium	Haliangium
bOTU3162	0	1	6	4	0	1	0	0	1	0	1	0	1	1	1	5	1	2	2	0	2	4	0	2	1	0	1	1	0.416136	0.197	0	0	1	Module_31	Peripherals	Chloroflexi	norank_TK10	norank_TK10	norank_TK10
bOTU3164	0	1	0	6	1	1	0	2	1	4	2	1	3	0	1	3	7	6	4	0	1	2	20	7	1	0	1	0	0.410123	0.1812	0	0	1	Module_6	Peripherals	Myxococcota	Sandaracinaceae	Sandaracinus	Sandaracinus
bOTU3172	0	2	5	8	2	1	5	3	2	3	0	1	0	1	1	2	6	5	1	0	1	6	3	7	1	0	1	0	0.0976138	0.9719	0	0	1	Module_1	Peripherals	Patescibacteria	LWQ8	norank_LWQ8	norank_LWQ8
bOTU3174	2	1	1	1	5	2	2	2	0	0	2	0	0	0	0	0	0	2	2	1	0	0	0	1	0	0	0	1	0.493052	0.0693	0	0	1	Module_15	Peripherals	Verrucomicrobiota	Pedosphaeraceae	Ellin516	Ellin516
bOTU3182	2	0	0	0	0	0	0	5	0	0	0	0	1	2	2	1	0	0	1	0	0	0	3	0	0	0	1	0	0.248463	0.6841	0	0	1	Module_14	Peripherals	Myxococcota	Eel-36e1D6	norank_Eel-36e1D6	norank_Eel-36e1D6
bOTU3185	0	0	0	0	1	2	1	0	0	0	0	1	0	0	2	1	3	1	3	3	0	1	4	0	1	0	1	0	0.479973	0.0932	0	0	1	Module_6	Peripherals	Firmicutes	Hungateiclostridiaceae	Ruminiclostridium	Ruminiclostridium
bOTU3188	1	1	1	8	0	0	4	6	2	0	1	0	1	0	0	4	1	0	1	2	2	1	0	0	0	1	0	0	0.194503	0.8264	0	0	1	Module_457	Peripherals	Acidobacteriota	norank_Subgroup_22	norank_Subgroup_22	norank_Subgroup_22
bOTU3196	1	0	1	0	0	0	1	5	2	2	0	1	0	0	0	0	0	3	2	3	3	0	0	3	1	1	0	0	0.508827	0.0697	1	0	1	Module_8	Peripherals	Patescibacteria	norank_WWE3	norank_WWE3	norank_WWE3
bOTU3204	2	0	0	0	1	0	0	0	1	2	0	0	0	0	0	3	4	0	1	0	1	2	7	8	1	0	0	0	0.470068	0.1036	0	0	1	Module_18	Peripherals	Myxococcota	Sandaracinaceae	norank_Sandaracinaceae	norank_Sandaracinaceae
bOTU3210	1	0	2	1	2	2	1	0	1	2	2	1	3	4	1	0	1	3	2	0	4	2	2	6	1	0	1	0	0.454692	0.1234	0	0	1	Module_6	Peripherals	Myxococcota	Polyangiaceae	Pajaroellobacter	Pajaroellobacter
bOTU3213	1	0	0	4	0	1	0	0	0	3	0	0	1	0	0	1	0	0	2	0	0	0	0	3	1	0	0	1	0.143311	0.9302	0	0	1	Module_40	Peripherals	Bacteroidota	0	0	0
bOTU3229	1	0	4	0	0	0	0	0	0	0	0	0	1	0	1	0	2	0	2	1	1	0	1	3	1	0	1	1	0.42631	0.2091	1	0	1	Module_282	Peripherals	Verrucomicrobiota	Parachlamydiaceae	Neochlamydia	Neochlamydia
bOTU3232	1	0	1	1	0	6	2	2	0	3	1	3	0	0	0	0	0	0	1	2	3	0	4	0	1	1	0	1	0.473274	0.1029	1	0	1	Module_5	Peripherals	Chloroflexi	norank_SBR1031	norank_SBR1031	norank_SBR1031
bOTU3233	0	1	6	3	1	6	6	2	1	6	0	4	0	3	0	0	0	4	3	1	3	4	1	1	1	1	0	1	0.273248	0.5906	0	0	1	Module_180	Peripherals	Acidobacteriota	norank_Subgroup_7	norank_Subgroup_7	norank_Subgroup_7
bOTU3234	0	0	2	0	1	3	0	0	0	2	2	0	0	0	1	0	0	0	2	0	0	1	0	0	1	1	0	1	0.24164	0.7289	0	0	1	Module_5	Peripherals	Myxococcota	Myxococcaceae	KD3-10	KD3-10
bOTU3252	0	1	5	0	0	0	4	1	5	0	3	1	0	0	1	1	1	0	3	1	3	0	0	0	0	1	0	0	0.379181	0.2903	0	0	1	Module_15	Peripherals	Verrucomicrobiota	norank_Omnitrophales	norank_Omnitrophales	norank_Omnitrophales
bOTU3253	0	3	0	4	1	4	1	2	0	2	5	0	1	1	4	4	6	3	4	3	0	1	1	4	0	0	1	0	0.435766	0.1586	0	0	1	Module_276	Peripherals	Gemmatimonadota	Gemmatimonadaceae	0	0
bOTU3259	9	1	7	30	18	20	2	9	2	9	13	11	4	17	8	10	19	8	16	5	3	24	5	12	1	0	1	1	0.325555	0.4421	0	0	1	Module_6	Peripherals	Actinobacteriota	norank_Gaiellales	norank_Gaiellales	norank_Gaiellales
bOTU3260	0	0	0	1	0	1	2	2	0	1	1	1	0	0	0	0	1	1	3	2	2	2	1	1	1	1	0	0	0.686045	0.0018	0	0	1	Module_3	Peripherals	Patescibacteria	0	0	0
bOTU3273	0	0	1	0	0	2	0	0	2	0	1	1	0	0	0	0	1	0	1	3	0	2	0	3	1	0	0	0	0.501748	0.0626	0	0	1	Module_15	Peripherals	Chloroflexi	Roseiflexaceae	0	0
bOTU3275	0	0	0	0	0	0	0	3	2	0	0	0	0	0	0	1	1	1	3	0	1	2	0	0	1	1	1	0	0.357511	0.4005	0	0	1	Module_6	Peripherals	Chloroflexi	norank_S085	norank_S085	norank_S085
bOTU3279	0	2	11	5	7	4	2	6	3	3	1	4	1	2	5	3	18	8	6	0	4	9	32	10	1	0	1	0	0.357695	0.3367	0	0	1	Module_1	Peripherals	Bacteroidota	Microscillaceae	norank_Microscillaceae	norank_Microscillaceae
bOTU3283	0	3	2	4	1	1	4	1	0	6	4	0	0	0	0	2	3	4	7	1	1	0	2	4	1	1	0	0	0.19446	0.8227	0	0	1	Module_19	Peripherals	Bacteroidota	Hymenobacteraceae	Rufibacter	Rufibacter
bOTU3288	8	16	13	16	4	8	3	9	4	10	15	7	1	2	6	6	12	9	7	5	4	7	7	22	0	0	0	1	0.28281	0.5817	0	0	1	Module_30	Peripherals	Acidobacteriota	norank_DS-100	norank_DS-100	norank_DS-100
bOTU3291	0	3	0	0	0	0	0	0	2	2	0	0	0	0	2	0	0	0	1	1	1	0	0	0	0	1	0	1	0.0941246	0.9855	0	0	1	Module_21	Peripherals	Verrucomicrobiota	Parachlamydiaceae	0	0
bOTU3292	0	0	0	0	0	1	0	2	0	3	0	5	0	0	0	0	0	0	5	2	0	0	3	0	1	1	0	0	0.512905	0.0603	1	0	1	Module_5	Peripherals	Patescibacteria	norank_Berkelbacteria	norank_Berkelbacteria	norank_Berkelbacteria
bOTU3294	3	4	7	5	2	9	2	0	4	1	13	1	0	0	4	1	1	9	2	4	3	4	25	14	1	0	0	0	0.416296	0.1843	0	0	1	Module_6	Peripherals	Bacteroidota	Microscillaceae	Ohtaekwangia	Ohtaekwangia
bOTU3296	2	1	4	1	0	7	1	1	0	6	0	0	1	0	0	0	2	0	5	0	0	1	4	2	1	0	0	1	0.314901	0.485	0	0	1	Module_206	Peripherals	Myxococcota	Myxococcaceae	norank_Myxococcaceae	norank_Myxococcaceae
bOTU3299	10	5	2	9	3	7	5	4	7	3	9	7	5	5	6	10	0	5	3	2	4	7	4	8	0	0	1	1	0.221935	0.7502	0	0	1	Module_4	Peripherals	Proteobacteria	Geminicoccaceae	norank_Geminicoccaceae	norank_Geminicoccaceae
bOTU3301	3	2	1	2	3	0	2	0	0	0	1	2	2	4	5	2	2	1	6	2	1	0	1	0	0	0	1	0	0.465853	0.1108	0	0	1	Module_14	Peripherals	Armatimonadota	norank_Armatimonadales	norank_Armatimonadales	norank_Armatimonadales
bOTU3304	1	0	0	6	2	0	2	1	2	3	3	0	0	2	0	0	5	3	3	0	0	0	4	6	1	1	1	0	0.163462	0.8867	0	0	1	Module_10	Peripherals	Chloroflexi	Chloroflexaceae	FFCH7168	FFCH7168
bOTU3310	1	2	0	2	0	0	0	1	0	0	0	0	1	11	2	0	0	0	2	1	0	0	2	2	0	0	1	0	0.359903	0.38	0	0	1	Module_4	Peripherals	Actinobacteriota	norank_Acidimicrobiia	norank_Acidimicrobiia	norank_Acidimicrobiia
bOTU3314	1	2	0	3	0	1	2	1	0	0	0	1	0	0	4	0	1	5	2	0	1	5	0	0	1	0	1	1	0.205386	0.8015	0	0	1	Module_18	Peripherals	Gemmatimonadota	Longimicrobiaceae	norank_Longimicrobiaceae	norank_Longimicrobiaceae
bOTU3317	0	1	1	0	0	3	2	0	0	3	2	1	0	0	0	5	0	3	2	0	1	0	0	7	1	1	1	0	0.154318	0.9271	0	0	1	Module_45	Peripherals	Chloroflexi	norank_Ardenticatenales	norank_Ardenticatenales	norank_Ardenticatenales
bOTU3322	0	0	1	4	0	0	0	0	2	1	3	1	0	0	0	0	2	0	5	0	2	0	0	0	1	1	0	0	0.262381	0.6569	0	0	1	Module_8	Peripherals	0	0	0	0
bOTU3323	0	0	4	0	0	3	0	0	0	0	0	0	0	0	6	0	0	0	2	0	2	0	0	0	1	0	1	1	0.250579	0.793	0	0	1	Module_10	Peripherals	Acidobacteriota	Pyrinomonadaceae	RB41	RB41
bOTU3324	4	1	8	1	7	2	2	1	1	4	0	1	1	5	1	2	1	0	1	1	1	0	9	4	0	0	0	1	0.275674	0.6036	0	0	1	Module_124	Peripherals	Chloroflexi	AKIW781	norank_AKIW781	norank_AKIW781
bOTU3325	5	6	6	7	3	5	4	2	4	1	2	1	2	10	8	6	6	2	6	2	0	0	17	5	1	0	1	1	0.38358	0.2781	0	0	1	Module_106	Peripherals	Gemmatimonadota	Gemmatimonadaceae	Gemmatimonas	Gemmatimonas
bOTU3328	2	0	2	2	2	2	1	3	3	0	1	4	0	3	0	0	0	5	6	4	2	1	5	2	1	0	0	0	0.428111	0.1762	0	0	1	Module_431	Peripherals	Myxococcota	Myxococcaceae	P3OB-42	P3OB-42
bOTU3329	1	0	2	0	0	0	0	3	0	0	0	1	1	0	2	0	0	0	1	4	0	0	0	0	1	0	0	0	0.124219	0.9735	0	0	1	Module_4	Peripherals	Acidobacteriota	norank_Vicinamibacterales	norank_Vicinamibacterales	norank_Vicinamibacterales
bOTU3331	0	0	0	0	0	0	0	0	0	3	1	2	0	0	0	0	0	0	4	2	0	0	0	0	1	1	0	0	0.463214	0.1416	0	0	1	Module_11	Peripherals	Patescibacteria	0	0	0
bOTU3335	4	1	3	10	7	9	5	5	3	2	8	3	1	0	2	2	6	9	9	1	2	7	3	10	1	0	0	1	0.241272	0.6789	0	0	1	Module_1	Peripherals	Verrucomicrobiota	Pedosphaeraceae	norank_Pedosphaeraceae	norank_Pedosphaeraceae
bOTU3337	5	0	2	6	5	0	3	3	1	2	3	3	1	0	0	1	2	2	9	1	3	4	2	8	1	0	0	0	0.448988	0.1342	0	0	1	Module_42	Peripherals	Sumerlaeota	Sumerlaeaceae	Sumerlaea	Sumerlaea
bOTU3341	4	1	3	2	2	5	0	0	2	3	0	0	3	0	0	1	1	0	2	0	4	0	0	0	0	0	0	1	0.409813	0.2092	1	0	1	Module_7	Peripherals	Dependentiae	Babeliaceae	norank_Babeliaceae	norank_Babeliaceae
bOTU3346	0	0	1	1	5	0	2	2	2	0	5	5	0	0	0	0	2	0	2	0	3	0	2	0	0	1	0	0	0.451321	0.1353	1	0	1	Module_8	Peripherals	Planctomycetota	norank_vadinHA49	norank_vadinHA49	norank_vadinHA49
bOTU3352	0	0	0	0	2	3	0	0	0	0	2	0	0	0	1	0	0	0	2	1	3	1	0	0	1	0	0	1	0.393536	0.2345	0	0	1	Module_26	Peripherals	Planctomycetota	Gemmataceae	norank_Gemmataceae	norank_Gemmataceae
bOTU3354	11	4	6	17	4	7	5	6	9	6	5	9	1	1	1	2	5	6	2	0	3	12	14	1	1	1	0	1	0.38164	0.2823	0	0	1	Module_1	Peripherals	Acidobacteriota	Vicinamibacteraceae	Luteitalea	Luteitalea
bOTU3355	0	2	3	4	3	6	0	4	2	0	7	3	0	0	2	0	3	3	6	2	0	3	3	0	1	1	0	1	0.26574	0.6108	0	0	1	Module_5	Peripherals	Firmicutes	Limnochordaceae	norank_Limnochordaceae	norank_Limnochordaceae
bOTU3357	0	0	0	1	0	2	3	1	0	0	4	2	0	0	0	1	0	0	3	0	1	0	1	0	0	1	0	0	0.433743	0.1559	0	0	1	Module_9	Peripherals	Gemmatimonadota	norank_S0134_terrestrial_group	norank_S0134_terrestrial_group	norank_S0134_terrestrial_group
bOTU3360	4	5	5	3	4	8	16	7	6	3	0	6	0	1	0	9	11	6	17	2	3	4	5	2	1	1	0	0	0.116708	0.9576	0	0	1	Module_19	Peripherals	Actinobacteriota	norank_0319-7L14	norank_0319-7L14	norank_0319-7L14
bOTU3362	0	0	0	2	1	0	2	1	9	0	0	4	0	0	1	0	1	0	4	1	0	0	0	5	1	1	0	0	0.423613	0.1858	0	0	1	Module_13	Peripherals	Planctomycetota	Gemmataceae	norank_Gemmataceae	norank_Gemmataceae
bOTU3365	0	0	0	0	1	0	1	1	3	0	0	0	0	0	2	0	0	0	3	0	0	2	0	1	1	1	0	0	0.322202	0.4871	0	0	1	Module_412	Peripherals	Firmicutes	Aneurinibacillaceae	Aneurinibacillus	Aneurinibacillus
bOTU3367	0	0	0	3	8	2	0	1	0	2	1	1	0	0	0	3	2	0	3	0	0	0	2	2	0	0	0	1	0.235639	0.7853	0	0	1	Module_1	Peripherals	Abditibacteriota	Abditibacteriaceae	Abditibacterium	Abditibacterium
bOTU3373	4	1	4	2	8	1	2	3	2	1	1	1	0	4	4	3	4	1	4	1	0	5	4	3	1	0	1	1	0.328187	0.428	0	0	1	Module_6	Peripherals	Planctomycetota	Gemmataceae	norank_Gemmataceae	norank_Gemmataceae
bOTU3375	0	0	0	6	1	1	1	0	0	3	0	1	0	0	6	0	1	0	1	1	0	0	0	4	0	0	1	0	0.109781	0.9837	0	0	1	Module_72	Peripherals	Verrucomicrobiota	Pedosphaeraceae	norank_Pedosphaeraceae	norank_Pedosphaeraceae
bOTU3379	47	66	54	80	31	56	48	42	48	53	54	29	33	40	34	21	18	35	32	34	48	36	21	54	0	0	0	1	0.396589	0.2469	0	0	1	Module_4	Peripherals	Methylomirabilota	WX65	norank_WX65	norank_WX65
bOTU3385	3	1	0	0	5	0	3	1	1	0	0	0	0	0	0	10	0	0	2	1	4	0	4	1	1	0	1	1	0.174673	0.9389	0	0	1	Module_8	Peripherals	Acidobacteriota	norank_11-24	norank_11-24	norank_11-24
bOTU3388	1	0	2	0	2	7	3	10	0	0	0	0	0	2	8	18	23	3	21	4	4	0	4	5	1	0	1	0	0.447857	0.1245	1	0	1	Module_6	Peripherals	Actinobacteriota	0	0	0
bOTU3394	1	5	0	3	3	1	1	1	0	0	1	1	0	4	1	3	0	0	2	0	2	0	0	2	0	0	1	1	0.345211	0.3823	0	0	1	Module_11	Peripherals	Bdellovibrionota	norank_0319-6G20	norank_0319-6G20	norank_0319-6G20
bOTU3408	17	12	8	10	15	13	11	3	11	6	6	8	9	9	5	5	5	4	11	9	12	11	6	11	1	0	0	1	0.402963	0.2332	0	0	1	Module_8	Peripherals	Proteobacteria	0	0	0
bOTU3413	0	0	4	1	4	4	0	2	1	3	3	2	0	0	4	2	0	1	3	1	0	0	0	5	0	1	0	1	0.119679	0.9492	0	0	1	Module_48	Peripherals	Verrucomicrobiota	Pedosphaeraceae	norank_Pedosphaeraceae	norank_Pedosphaeraceae
bOTU3415	0	1	1	2	1	1	0	0	0	0	0	0	0	0	1	1	2	1	1	0	0	0	2	3	1	0	1	1	0.501221	0.0805	0	0	1	Module_1	Peripherals	Bdellovibrionota	Bdellovibrionaceae	OM27_clade	OM27_clade
bOTU3417	23	36	61	77	23	32	43	23	40	50	53	55	57	29	38	24	25	33	46	38	21	21	23	52	0	1	1	0	0.22133	0.8328	0	0	1	Module_456	Peripherals	Chloroflexi	norank_Gitt-GS-136	norank_Gitt-GS-136	norank_Gitt-GS-136
bOTU3421	0	0	0	2	8	4	0	1	6	1	1	1	0	0	1	0	1	0	4	3	1	2	1	4	1	1	0	1	0.371468	0.3087	0	0	1	Module_1	Peripherals	Chloroflexi	norank_SBR1031	norank_SBR1031	norank_SBR1031
bOTU3422	1	2	4	0	2	2	2	0	2	2	3	6	0	0	1	0	3	2	3	0	0	3	5	4	1	1	0	1	0.321687	0.4501	0	0	1	Module_6	Peripherals	Verrucomicrobiota	Pedosphaeraceae	norank_Pedosphaeraceae	norank_Pedosphaeraceae
bOTU3429	1	0	9	4	13	7	4	0	3	27	6	11	1	2	5	10	9	4	6	4	2	9	3	8	0	1	0	0	0.207797	0.8437	0	0	1	Module_18	Peripherals	Acidobacteriota	norank_Subgroup_7	norank_Subgroup_7	norank_Subgroup_7
bOTU3430	0	0	1	0	0	0	1	1	0	1	0	0	0	0	0	3	7	0	6	3	0	1	2	1	1	0	1	0	0.446774	0.1301	0	0	1	Module_6	Peripherals	Proteobacteria	Diplorickettsiaceae	norank_Diplorickettsiaceae	norank_Diplorickettsiaceae
bOTU3434	3	0	0	12	1	2	2	1	0	6	2	4	0	1	2	1	1	1	3	2	2	3	3	3	1	1	0	1	0.315151	0.4852	0	0	1	Module_13	Peripherals	Patescibacteria	LWQ8	norank_LWQ8	norank_LWQ8
bOTU3440	0	0	0	2	5	3	5	0	1	2	1	3	3	6	1	3	2	3	5	4	3	2	4	2	1	0	1	0	0.485422	0.0865	0	0	1	Module_2	Peripherals	Verrucomicrobiota	Pedosphaeraceae	norank_Pedosphaeraceae	norank_Pedosphaeraceae
bOTU3448	0	1	1	2	3	2	4	0	1	1	0	0	0	2	2	1	2	1	3	2	0	0	0	0	0	0	1	1	0.22298	0.7356	0	0	1	Module_54	Peripherals	Chloroflexi	Kallotenuaceae	Kallotenue	Kallotenue
bOTU3451	0	0	0	6	0	0	0	0	1	2	0	0	2	0	0	1	2	0	4	0	0	0	0	4	1	0	1	0	0.229109	0.7505	0	0	1	Module_40	Peripherals	Chloroflexi	norank_RBG-13-54-9	norank_RBG-13-54-9	norank_RBG-13-54-9
bOTU3452	0	0	1	10	0	0	0	0	0	2	2	2	1	0	1	0	0	0	3	3	1	0	3	1	1	0	0	0	0.273805	0.6265	0	0	1	Module_1	Peripherals	Bdellovibrionota	norank_0319-6G20	norank_0319-6G20	norank_0319-6G20
bOTU3453	0	0	3	1	0	0	2	0	1	0	5	2	0	0	0	0	0	2	1	2	1	0	0	1	0	1	0	0	0.36878	0.3007	0	0	1	Module_15	Peripherals	Actinobacteriota	norank_IMCC26256	norank_IMCC26256	norank_IMCC26256
bOTU3460	1	1	5	4	6	1	0	7	2	3	0	5	0	0	0	3	6	0	6	0	3	2	3	4	1	1	0	1	0.231454	0.712	0	0	1	Module_5	Peripherals	Planctomycetota	Gemmataceae	norank_Gemmataceae	norank_Gemmataceae
bOTU3468	0	0	2	2	2	0	5	5	0	2	0	2	0	0	2	4	2	5	1	3	0	2	1	0	0	1	1	0	0.365641	0.3241	0	0	1	Module_16	Peripherals	Actinobacteriota	norank_0319-7L14	norank_0319-7L14	norank_0319-7L14
bOTU3473	1	1	2	4	2	2	2	1	6	3	1	1	1	3	4	2	4	3	2	4	5	5	1	2	1	0	1	0	0.448856	0.1386	0	0	1	Module_2	Peripherals	Actinobacteriota	0	0	0
bOTU3474	0	0	0	2	0	0	1	3	0	1	0	2	1	1	0	0	2	0	1	0	1	1	1	3	1	1	1	0	0.389547	0.2693	0	0	1	Module_5	Peripherals	Myxococcota	Sandaracinaceae	Sandaracinus	Sandaracinus
bOTU3478	0	0	2	2	0	3	0	0	0	2	0	2	3	0	2	0	0	0	3	2	2	0	0	0	1	0	1	0	0.177702	0.8695	0	0	1	Module_1	Peripherals	Zixibacteria	norank_Zixibacteria	norank_Zixibacteria	norank_Zixibacteria
bOTU3479	28	31	52	61	33	30	50	37	43	42	36	33	13	19	28	18	41	43	36	19	33	32	52	40	1	1	0	1	0.294319	0.5292	0	0	1	Module_5	Peripherals	Myxococcota	norank_bacteriap25	norank_bacteriap25	norank_bacteriap25
bOTU3480	0	0	0	0	3	0	0	1	0	2	0	1	0	0	1	1	3	0	2	0	0	0	1	3	1	0	1	0	0.180315	0.8414	0	0	1	Module_1	Peripherals	Actinobacteriota	norank_Gaiellales	norank_Gaiellales	norank_Gaiellales
bOTU3488	0	1	0	1	2	1	4	0	0	1	1	1	0	7	0	0	0	1	6	0	2	0	1	0	1	0	1	0	0.149615	0.9776	0	0	1	Module_146	Peripherals	Proteobacteria	Oxalobacteraceae	Massilia	Massilia
bOTU3490	0	0	1	0	6	0	1	0	0	0	0	0	0	0	0	0	0	0	7	2	0	1	1	2	1	0	0	1	0.439406	0.1697	1	0	1	Module_62	Peripherals	Proteobacteria	Sphingomonadaceae	Sphingoaurantiacus	Sphingoaurantiacus
bOTU3492	2	0	0	2	0	0	1	1	0	1	0	2	0	0	0	2	1	3	3	0	2	0	2	0	1	0	1	0	0.185276	0.8364	0	0	1	Module_17	Peripherals	Chloroflexi	Roseiflexaceae	norank_Roseiflexaceae	norank_Roseiflexaceae
bOTU3493	0	2	3	2	4	1	2	1	1	2	0	0	2	5	3	0	0	1	3	0	2	1	0	0	0	0	1	1	0.36506	0.3295	0	0	1	Module_4	Peripherals	FCPU426	norank_FCPU426	norank_FCPU426	norank_FCPU426
bOTU3499	10	5	5	4	8	11	1	3	4	7	3	1	3	5	1	3	2	2	5	2	8	3	7	6	1	0	0	1	0.506375	0.0663	0	0	1	Module_4	Peripherals	Acidobacteriota	norank_Subgroup_17	norank_Subgroup_17	norank_Subgroup_17
bOTU3508	1	3	4	8	3	2	0	2	3	7	5	5	0	0	0	0	2	0	4	5	3	0	0	0	1	1	0	1	0.5208	0.0568	1	0	1	Module_1	Peripherals	Chloroflexi	0	0	0
bOTU3513	0	0	2	4	1	5	2	1	1	26	17	5	1	1	3	1	3	10	13	0	2	5	6	9	1	1	0	0	0.383196	0.2628	0	0	1	Module_11	Peripherals	Proteobacteria	Comamonadaceae	0	0
bOTU3516	0	0	0	0	2	0	2	0	0	0	0	3	0	0	0	0	0	2	4	0	2	3	1	2	1	0	0	0	0.524474	0.0546	1	0	1	Module_3	Peripherals	Verrucomicrobiota	norank_UA11	norank_UA11	norank_UA11
bOTU3520	1	1	3	13	15	6	1	2	2	2	3	3	0	0	7	1	6	5	2	0	1	5	12	17	1	0	0	1	0.345651	0.3826	0	0	1	Module_1	Peripherals	Bacteroidota	Chitinophagaceae	0	0
bOTU3524	18	3	11	11	6	7	2	5	6	8	2	9	1	5	4	4	9	5	3	2	11	8	3	9	0	0	0	1	0.371762	0.3063	0	0	1	Module_4	Peripherals	Planctomycetota	Gemmataceae	norank_Gemmataceae	norank_Gemmataceae
bOTU3525	0	0	1	1	1	3	0	0	0	0	2	0	0	0	0	1	2	5	4	0	0	0	0	0	0	0	1	0	0.246974	0.7252	0	0	1	Module_6	Peripherals	Bdellovibrionota	Bacteriovoracaceae	Peredibacter	Peredibacter
bOTU3529	0	0	6	1	1	0	1	2	1	0	1	1	0	0	1	0	1	3	2	1	0	0	1	5	1	0	0	0	0.159293	0.9131	0	0	1	Module_1	Peripherals	Actinobacteriota	Cryptosporangiaceae	Cryptosporangium	Cryptosporangium
bOTU3531	0	1	2	1	1	2	4	0	3	3	1	0	0	0	0	1	1	3	2	2	2	3	3	2	1	1	0	0	0.469823	0.1122	0	0	1	Module_16	Peripherals	Acidobacteriota	norank_Subgroup_17	norank_Subgroup_17	norank_Subgroup_17
bOTU3533	0	0	0	0	4	0	0	0	1	1	0	0	1	2	0	0	1	0	2	0	1	4	0	0	1	0	1	0	0.239436	0.7266	0	0	1	Module_133	Peripherals	Myxococcota	Haliangiaceae	Haliangium	Haliangium
bOTU3535	0	4	0	0	0	0	2	0	2	1	0	0	0	2	0	0	0	0	1	2	0	0	0	0	0	1	0	1	0.132531	0.9689	0	0	1	Module_26	Peripherals	Myxococcota	BIrii41	norank_BIrii41	norank_BIrii41
bOTU3536	2	2	0	4	0	1	2	3	1	3	0	0	1	1	1	4	3	1	3	2	0	3	3	1	1	0	1	0	0.27175	0.599	0	0	1	Module_12	Peripherals	Patescibacteria	norank_Saccharimonadales	norank_Saccharimonadales	norank_Saccharimonadales
bOTU3547	0	1	9	16	5	3	5	8	1	11	6	15	0	1	1	3	2	9	3	4	6	5	4	5	0	1	0	0	0.401447	0.2373	0	0	1	Module_1	Peripherals	Acidobacteriota	Vicinamibacteraceae	Luteitalea	Luteitalea
bOTU3550	1	1	1	0	0	2	1	0	4	1	2	1	0	0	0	1	0	3	4	1	0	0	0	4	1	1	0	0	0.261802	0.6417	0	0	1	Module_10	Peripherals	Proteobacteria	Caulobacteraceae	Caulobacter	Caulobacter
bOTU3551	0	4	1	0	3	2	0	0	0	3	1	1	0	3	0	0	0	1	2	2	0	3	4	1	1	0	0	1	0.359962	0.3439	0	0	1	Module_132	Peripherals	Planctomycetota	Gemmataceae	norank_Gemmataceae	norank_Gemmataceae
bOTU3555	5	3	2	14	16	14	5	4	2	5	5	5	1	2	2	8	16	12	13	2	7	9	4	3	1	0	1	1	0.319606	0.4589	0	0	1	Module_1	Peripherals	Firmicutes	Brevibacillaceae	Brevibacillus	Brevibacillus
bOTU3557	0	0	0	0	0	0	0	0	0	0	0	0	3	2	2	3	0	0	1	1	15	0	0	0	1	0	1	0	0.414013	0.1765	1	0	1	Module_2	Peripherals	Bacteroidota	Microscillaceae	norank_Microscillaceae	norank_Microscillaceae
bOTU3563	0	0	0	2	1	0	2	0	0	0	6	1	0	0	0	0	2	0	3	0	0	2	3	1	1	1	0	0	0.403955	0.2393	0	0	1	Module_109	Peripherals	Gemmatimonadota	norank_S0134_terrestrial_group	norank_S0134_terrestrial_group	norank_S0134_terrestrial_group
bOTU3565	1	1	1	4	2	3	0	3	1	5	4	2	3	3	6	2	6	4	7	5	4	5	2	3	1	0	1	0	0.67163	0.003	0	0	1	Module_2	Peripherals	Chloroflexi	Caldilineaceae	norank_Caldilineaceae	norank_Caldilineaceae
bOTU3569	0	0	0	2	3	4	0	2	0	2	0	4	0	0	2	0	1	5	1	0	0	1	1	0	0	1	1	1	0.247526	0.6867	0	0	1	Module_10	Peripherals	Planctomycetota	Gemmataceae	norank_Gemmataceae	norank_Gemmataceae
bOTU3577	2	0	1	3	3	0	1	0	0	1	1	0	0	0	0	0	0	3	1	4	2	3	0	0	1	0	0	1	0.421683	0.1771	0	0	1	Module_150	Peripherals	Bdellovibrionota	norank_0319-6G20	norank_0319-6G20	norank_0319-6G20
bOTU3579	5	1	5	4	5	1	1	1	0	1	3	9	3	2	2	0	0	3	4	2	5	1	0	1	0	0	0	1	0.186731	0.8427	0	0	1	Module_389	Peripherals	Myxococcota	Haliangiaceae	Haliangium	Haliangium
bOTU3581	0	0	4	0	1	7	2	0	0	1	6	1	1	0	2	1	1	1	3	2	0	0	0	1	0	1	0	1	0.13831	0.9381	0	0	1	Module_388	Peripherals	Chloroflexi	Roseiflexaceae	norank_Roseiflexaceae	norank_Roseiflexaceae
bOTU3586	0	0	2	0	0	0	0	0	0	1	0	0	0	0	0	0	4	1	4	0	0	0	0	2	1	0	1	0	0.294233	0.5001	0	0	1	Module_10	Peripherals	Myxococcota	Myxococcaceae	norank_Myxococcaceae	norank_Myxococcaceae
bOTU3587	0	1	0	3	2	0	2	2	0	1	0	1	0	0	0	4	2	0	3	0	0	0	4	3	1	0	0	0	0.184027	0.8553	0	0	1	Module_1	Peripherals	Bdellovibrionota	Bacteriovoracaceae	Peredibacter	Peredibacter
bOTU3589	0	1	6	9	17	8	4	0	0	0	4	2	0	0	0	0	6	2	4	2	0	0	2	2	0	0	0	1	0.53068	0.0242	0	0	1	Module_25	Peripherals	Dependentiae	Vermiphilaceae	norank_Vermiphilaceae	norank_Vermiphilaceae
bOTU3591	1	0	0	3	0	0	0	2	0	1	0	0	0	1	0	6	0	0	3	0	2	0	1	1	1	0	1	0	0.248136	0.7685	0	0	1	Module_148	Peripherals	Elusimicrobiota	norank_Lineage_IIa	norank_Lineage_IIa	norank_Lineage_IIa
bOTU3595	0	0	6	5	1	1	2	2	6	2	4	3	0	0	0	2	1	5	1	1	3	0	4	7	1	1	0	0	0.326573	0.4401	0	0	1	Module_1	Peripherals	Planctomycetota	Rubinisphaeraceae	SH-PL14	SH-PL14
bOTU3596	0	0	0	0	0	0	0	0	10	0	0	0	0	0	0	6	1	3	3	0	0	3	2	0	1	1	1	0	0.284462	0.6682	1	0	1	Module_6	Peripherals	Patescibacteria	S32	TM7	TM7
bOTU3600	3	0	1	9	1	5	4	2	7	3	0	0	1	0	0	1	0	1	5	4	3	2	0	0	1	1	0	1	0.384899	0.2754	0	0	1	Module_1	Peripherals	Firmicutes	Symbiobacteraceae	0	0
bOTU3606	0	0	4	5	3	0	0	0	0	1	1	0	0	0	0	0	0	5	1	0	1	1	0	1	0	0	0	1	0.326829	0.4183	0	0	1	Module_58	Peripherals	Planctomycetota	Gemmataceae	norank_Gemmataceae	norank_Gemmataceae
bOTU3615	1	3	4	23	9	7	7	5	4	3	3	6	3	1	0	8	3	35	17	2	0	2	5	7	0	0	1	0	0.218538	0.8454	0	0	1	Module_1	Peripherals	Chloroflexi	Herpetosiphonaceae	Herpetosiphon	Herpetosiphon
bOTU3622	2	0	1	0	1	2	2	0	2	1	4	0	0	0	0	1	0	5	3	0	1	4	0	2	1	1	0	0	0.179942	0.8483	0	0	1	Module_58	Peripherals	Chloroflexi	JG30-KF-CM45	norank_JG30-KF-CM45	norank_JG30-KF-CM45
bOTU3633	0	0	3	1	1	2	0	0	0	0	0	1	0	0	0	0	4	0	1	0	0	2	1	1	1	0	1	1	0.281865	0.6208	0	0	1	Module_17	Peripherals	Elusimicrobiota	norank_Lineage_IIa	norank_Lineage_IIa	norank_Lineage_IIa
bOTU3636	3	2	4	2	4	2	1	0	2	0	1	6	0	2	1	0	0	0	5	0	1	3	3	6	1	0	0	1	0.461436	0.1227	1	0	1	Module_6	Peripherals	Patescibacteria	norank_Parcubacteria	norank_Parcubacteria	norank_Parcubacteria
bOTU3637	0	0	3	4	2	0	1	2	2	2	2	3	0	0	1	0	1	0	1	0	1	1	2	1	0	1	0	0	0.483793	0.0903	0	0	1	Module_1	Peripherals	Planctomycetota	norank_OM190	norank_OM190	norank_OM190
bOTU3640	0	1	3	4	3	4	2	2	2	2	0	0	0	0	1	0	2	1	3	0	1	1	0	0	0	0	0	1	0.463602	0.1196	0	0	1	Module_1	Peripherals	Proteobacteria	Solimonadaceae	Polycyclovorans	Polycyclovorans
bOTU3641	0	0	1	4	0	0	0	0	0	2	1	2	0	1	0	0	0	1	2	0	0	0	0	1	0	1	0	0	0.160262	0.9059	0	0	1	Module_366	Peripherals	Myxococcota	norank_bacteriap25	norank_bacteriap25	norank_bacteriap25
bOTU3644	1	4	0	0	1	5	0	2	0	1	3	1	0	0	2	3	0	1	3	0	0	1	0	2	0	0	0	1	0.260941	0.6382	0	0	1	Module_9	Peripherals	Armatimonadota	Fimbriimonadaceae	norank_Fimbriimonadaceae	norank_Fimbriimonadaceae
bOTU3649	0	0	0	2	0	2	0	0	1	2	2	10	0	0	0	0	0	0	6	0	1	0	0	0	0	1	0	0	0.355428	0.2906	0	0	1	Module_1	Peripherals	Chloroflexi	Anaerolineaceae	norank_Anaerolineaceae	norank_Anaerolineaceae
bOTU3650	1	0	1	3	2	2	1	0	0	8	14	1	0	0	3	0	2	3	11	0	0	1	2	2	1	1	0	0	0.272464	0.6293	0	0	1	Module_11	Peripherals	Bacteroidota	Chitinophagaceae	Lacibacter	Lacibacter
bOTU3652	13	3	9	18	17	16	11	8	16	13	9	17	2	4	1	7	3	6	22	14	5	10	11	3	1	1	0	1	0.550454	0.0322	0	0	1	Module_15	Peripherals	Acidobacteriota	norank_Vicinamibacterales	norank_Vicinamibacterales	norank_Vicinamibacterales
bOTU3659	7	3	19	23	9	17	15	12	10	7	17	7	8	4	8	9	10	13	12	1	10	5	13	13	0	1	1	1	0.22314	0.7408	0	0	1	Module_3	Peripherals	Actinobacteriota	Mycobacteriaceae	Mycobacterium	Mycobacterium
bOTU3664	5	3	15	8	5	10	10	3	19	2	14	9	4	4	1	2	5	4	13	5	15	2	6	5	1	1	0	1	0.353128	0.3599	0	0	1	Module_1	Peripherals	Gemmatimonadota	Gemmatimonadaceae	norank_Gemmatimonadaceae	norank_Gemmatimonadaceae
bOTU3669	0	0	2	3	1	0	2	0	0	0	0	0	0	0	0	0	0	0	7	4	0	0	0	1	1	0	0	0	0.448747	0.1579	1	0	1	Module_62	Peripherals	Patescibacteria	0	0	0
bOTU3673	0	0	1	0	2	0	0	0	0	2	0	0	0	0	0	0	2	1	1	0	0	0	0	2	1	0	1	1	0.098764	0.9775	0	0	1	Module_10	Peripherals	Firmicutes	Paenibacillaceae	Thermobacillus	Thermobacillus
bOTU3674	1	0	5	0	0	2	1	0	2	0	3	4	0	4	0	0	0	1	5	1	0	0	0	5	1	1	0	0	0.155304	0.8944	0	0	1	Module_4	Peripherals	Acidobacteriota	Thermoanaerobaculaceae	Subgroup_10	Subgroup_10
bOTU3675	2	0	0	1	1	0	4	0	0	2	0	0	0	0	0	0	0	1	3	1	1	1	0	0	1	1	0	1	0.296766	0.5448	0	0	1	Module_150	Peripherals	Myxococcota	Haliangiaceae	Haliangium	Haliangium
bOTU3681	21	21	52	45	58	33	49	34	22	41	56	34	13	24	44	42	34	29	54	42	67	37	42	41	1	0	0	0	0.43574	0.1634	0	0	1	Module_8	Peripherals	Proteobacteria	Nitrosomonadaceae	MND1	MND1
bOTU3691	2	0	1	1	0	3	1	0	3	0	1	3	0	0	0	0	0	1	1	0	1	0	0	1	0	1	0	1	0.440903	0.1644	0	0	1	Module_459	Peripherals	Proteobacteria	Legionellaceae	Legionella	Legionella
bOTU3700	0	0	3	0	0	4	3	0	1	1	1	0	0	0	0	0	0	0	1	0	3	0	0	1	1	1	0	1	0.363178	0.3546	0	0	1	Module_1	Peripherals	Planctomycetota	Phycisphaeraceae	SM1A02	SM1A02
bOTU3706	1	1	1	1	4	5	0	0	0	0	1	1	4	3	0	0	1	0	3	0	1	1	0	3	1	0	1	1	0.344218	0.3815	0	0	1	Module_8	Peripherals	Actinobacteriota	norank_IMCC26256	norank_IMCC26256	norank_IMCC26256
bOTU3708	16	7	4	4	10	3	3	0	0	5	8	14	1	3	5	1	3	0	7	10	9	9	2	7	1	0	0	1	0.421062	0.1941	0	0	1	Module_93	Peripherals	Chloroflexi	norank_SBR1031	norank_SBR1031	norank_SBR1031
bOTU3714	0	0	0	0	0	0	0	0	0	0	0	2	1	0	3	0	2	0	3	0	0	0	0	0	0	0	1	0	0.397655	0.2381	1	0	1	Module_61	Peripherals	0	0	0	0
bOTU3718	6	6	16	22	9	12	15	18	15	22	19	17	6	6	17	14	14	12	16	20	17	8	16	10	1	1	1	0	0.474451	0.101	0	0	1	Module_15	Peripherals	Acidobacteriota	norank_Subgroup_5	norank_Subgroup_5	norank_Subgroup_5
bOTU3722	1	0	0	0	3	4	2	1	1	3	3	0	0	0	0	0	0	1	2	0	2	3	0	1	1	1	0	1	0.446627	0.1561	0	0	1	Module_15	Peripherals	Acidobacteriota	Vicinamibacteraceae	0	0
bOTU3725	112	113	172	368	272	198	117	146	97	249	265	172	75	195	194	259	248	171	158	95	144	189	280	267	0	0	1	0	0.369559	0.3145	0	0	1	Module_6	Peripherals	Proteobacteria	Sphingomonadaceae	Ellin6055	Ellin6055
bOTU3730	0	0	1	1	1	1	4	1	2	1	1	0	1	3	0	0	0	1	2	0	2	0	0	1	0	1	1	0	0.269768	0.6185	0	0	1	Module_14	Peripherals	Bdellovibrionota	norank_0319-6G20	norank_0319-6G20	norank_0319-6G20
bOTU3739	0	2	0	8	0	0	0	0	0	0	3	0	0	0	0	0	1	0	4	0	0	0	1	0	1	0	0	1	0.27949	0.6628	0	0	1	Module_146	Peripherals	Proteobacteria	Rhodocyclaceae	norank_Rhodocyclaceae	norank_Rhodocyclaceae
bOTU3742	0	0	1	3	2	4	0	0	0	1	2	0	0	0	0	0	0	0	3	0	0	0	0	0	0	0	0	1	0.448507	0.136	1	0	1	Module_1	Peripherals	Latescibacterota	norank_Latescibacterota	norank_Latescibacterota	norank_Latescibacterota
bOTU3744	0	0	5	2	5	6	3	7	0	1	2	4	2	1	0	1	6	1	2	0	3	3	7	1	1	1	0	1	0.0807614	0.9844	0	0	1	Module_1	Peripherals	Chloroflexi	norank_SBR1031	norank_SBR1031	norank_SBR1031
bOTU3753	0	0	0	0	0	3	1	0	1	0	0	0	0	0	0	3	2	0	1	1	0	0	3	1	1	0	1	0	0.28451	0.5717	0	0	1	Module_6	Peripherals	Planctomycetota	WD2101_soil_group	norank_WD2101_soil_group	norank_WD2101_soil_group
bOTU3758	2	1	2	4	2	10	1	3	2	12	7	4	1	2	1	1	2	7	4	3	1	0	3	6	0	1	0	0	0.271485	0.6252	0	0	1	Module_1	Peripherals	Myxococcota	Myxococcaceae	P3OB-42	P3OB-42
bOTU3772	1	4	7	10	1	6	2	5	12	11	8	6	2	0	6	0	2	4	8	5	5	3	0	11	1	1	0	0	0.407357	0.2229	0	0	1	Module_1	Peripherals	Acidobacteriota	norank_Subgroup_5	norank_Subgroup_5	norank_Subgroup_5
bOTU3777	1	0	9	4	0	4	0	3	7	2	0	6	2	0	1	0	0	0	5	0	2	2	0	1	0	1	0	1	0.311656	0.4736	0	0	1	Module_1	Peripherals	Planctomycetota	norank_Pla4_lineage	norank_Pla4_lineage	norank_Pla4_lineage
bOTU3781	0	0	3	6	0	0	2	0	1	3	0	0	1	2	6	2	0	0	3	1	0	0	1	1	0	0	1	0	0.346201	0.3849	0	0	1	Module_14	Peripherals	Planctomycetota	Phycisphaeraceae	SM1A02	SM1A02
bOTU3783	1	0	4	2	0	1	0	1	1	1	2	2	0	0	0	0	0	0	1	1	0	2	0	1	1	1	0	1	0.513835	0.0588	0	0	1	Module_1	Peripherals	Planctomycetota	norank_OM190	norank_OM190	norank_OM190
bOTU3792	0	0	4	0	0	2	2	0	0	0	0	0	0	0	0	2	0	0	1	0	0	0	0	0	0	0	0	1	0.250393	0.7927	0	0	1	Module_5	Peripherals	Firmicutes	Bacillaceae	Virgibacillus	Virgibacillus
bOTU3793	0	2	7	0	0	1	0	0	2	0	0	2	2	0	0	0	0	1	3	1	1	0	0	0	0	0	0	1	0.225247	0.7754	0	0	1	Module_1	Peripherals	Acidobacteriota	norank_AT-s3-28	norank_AT-s3-28	norank_AT-s3-28
bOTU3807	2	0	0	0	0	3	5	0	1	2	2	0	0	1	2	4	4	4	3	0	3	0	3	0	0	0	1	0	0.378763	0.2969	0	0	1	Module_12	Peripherals	Myxococcota	Myxococcaceae	P3OB-42	P3OB-42
bOTU3808	0	1	5	2	12	1	0	0	0	1	4	0	1	4	0	15	3	5	5	4	2	4	2	1	0	0	1	0	0.344936	0.3852	1	0	1	Module_217	Peripherals	Gemmatimonadota	Longimicrobiaceae	norank_Longimicrobiaceae	norank_Longimicrobiaceae
bOTU3809	0	1	1	1	0	0	0	0	0	3	1	1	0	0	0	3	1	0	1	0	4	2	1	0	1	0	0	0	0.245376	0.7166	0	0	1	Module_9	Peripherals	Actinobacteriota	Nocardiopsaceae	Nocardiopsis	Nocardiopsis
bOTU3811	0	0	0	1	2	5	0	0	0	1	0	0	0	0	1	2	0	4	3	0	0	1	0	0	0	0	1	1	0.305305	0.5257	0	0	1	Module_11	Peripherals	Actinobacteriota	Nocardiaceae	Rhodococcus	Rhodococcus
bOTU3813	0	0	0	0	0	0	3	0	0	2	1	4	0	2	0	0	0	0	3	0	1	5	1	0	1	1	0	0	0.480173	0.089	1	0	1	Module_50	Peripherals	Patescibacteria	norank_Candidatus_Kaiserbacteria	norank_Candidatus_Kaiserbacteria	norank_Candidatus_Kaiserbacteria
bOTU3815	1	0	0	0	0	0	0	0	1	0	0	0	6	4	5	0	0	1	1	5	1	0	0	0	0	0	1	0	0.521776	0.0649	1	0	1	Module_2	Peripherals	Patescibacteria	norank_Saccharimonadales	norank_Saccharimonadales	norank_Saccharimonadales
bOTU3817	4	3	6	5	2	7	5	3	2	5	2	3	4	0	0	3	4	1	5	6	7	6	2	3	1	0	0	1	0.3812	0.2846	0	0	1	Module_151	Peripherals	Actinobacteriota	Gaiellaceae	Gaiella	Gaiella
bOTU3832	1	0	0	0	0	3	1	0	0	0	0	0	0	2	0	2	1	0	2	1	0	0	0	1	1	0	1	1	0.291264	0.542	0	0	1	Module_381	Peripherals	Bdellovibrionota	norank_Oligoflexales	0	0
bOTU3834	3	3	3	1	4	1	1	3	2	4	3	3	2	0	2	0	1	4	8	0	6	3	0	4	1	0	0	0	0.250331	0.6727	0	0	1	Module_458	Peripherals	Gemmatimonadota	norank_BD2-11_terrestrial_group	norank_BD2-11_terrestrial_group	norank_BD2-11_terrestrial_group
bOTU3838	2	1	0	1	0	0	2	1	0	1	0	1	0	0	0	0	0	0	3	2	0	0	0	1	1	1	0	1	0.41028	0.2172	0	0	1	Module_13	Peripherals	Elusimicrobiota	norank_Lineage_IIa	norank_Lineage_IIa	norank_Lineage_IIa
bOTU3844	0	1	4	0	4	0	1	0	0	1	3	0	0	0	0	1	0	3	2	0	1	2	0	2	1	0	0	1	0.238627	0.7045	0	0	1	Module_58	Peripherals	Bdellovibrionota	norank_0319-6G20	norank_0319-6G20	norank_0319-6G20
bOTU3848	0	0	0	0	0	0	0	0	0	0	3	0	0	0	0	0	0	0	2	0	0	2	2	0	1	0	0	0	0.467115	0.1475	1	0	1	Module_109	Peripherals	Verrucomicrobiota	Chthoniobacteraceae	Chthoniobacter	Chthoniobacter
bOTU3852	14	15	9	30	9	10	17	10	9	8	7	13	10	25	27	8	17	20	11	5	15	11	24	25	0	0	1	0	0.514141	0.0584	0	0	1	Module_2	Peripherals	Proteobacteria	Acetobacteraceae	Roseomonas	Roseomonas
bOTU3853	0	0	0	3	0	0	0	0	1	5	0	0	0	0	2	1	2	7	2	0	0	1	1	2	0	0	1	0	0.34645	0.3869	0	0	1	Module_11	Peripherals	Patescibacteria	norank_Saccharimonadales	norank_Saccharimonadales	norank_Saccharimonadales
bOTU3856	0	1	1	3	0	2	1	1	1	1	0	1	0	0	1	3	2	3	7	0	5	2	0	4	1	0	0	0	0.450368	0.1309	0	0	1	Module_18	Peripherals	Proteobacteria	Paracaedibacteraceae	Candidatus_Paracaedibacter	Candidatus_Paracaedibacter
bOTU3858	0	3	0	2	0	0	0	0	0	5	1	0	0	0	0	2	0	1	3	0	0	0	0	0	0	1	0	1	0.137062	0.9255	0	0	1	Module_19	Peripherals	Verrucomicrobiota	Chthoniobacteraceae	Chthoniobacter	Chthoniobacter
bOTU3859	1	1	0	1	2	1	1	0	0	0	0	0	0	1	1	3	0	6	1	0	4	0	0	0	0	0	1	0	0.391778	0.2516	0	0	1	Module_11	Peripherals	Bacteroidota	norank_Chitinophagales	norank_Chitinophagales	norank_Chitinophagales
bOTU3860	0	0	2	0	2	5	0	0	0	1	0	1	0	0	0	0	2	0	1	0	1	0	0	0	0	0	0	1	0.418851	0.1866	0	0	1	Module_10	Peripherals	Bacteroidota	norank_Bacteroidetes_VC2.1_Bac22	norank_Bacteroidetes_VC2.1_Bac22	norank_Bacteroidetes_VC2.1_Bac22
bOTU3871	4	0	7	8	1	7	2	1	8	5	2	0	0	3	0	1	1	6	6	2	3	1	2	2	0	0	0	1	0.246424	0.6668	0	0	1	Module_38	Peripherals	Gemmatimonadota	norank_BD2-11_terrestrial_group	norank_BD2-11_terrestrial_group	norank_BD2-11_terrestrial_group
bOTU3887	1	0	1	3	2	0	0	0	0	0	3	4	0	1	0	0	1	0	2	0	2	0	0	2	1	1	0	1	0.248138	0.6916	0	0	1	Module_8	Peripherals	Chloroflexi	norank_SBR1031	norank_SBR1031	norank_SBR1031
bOTU3893	0	0	0	1	1	3	0	0	1	0	2	0	0	0	1	0	0	0	2	3	0	0	0	0	1	0	0	1	0.258739	0.6867	0	0	1	Module_15	Peripherals	Patescibacteria	norank_WWE3	norank_WWE3	norank_WWE3
bOTU3894	0	0	2	0	1	4	3	1	0	2	8	1	1	0	0	0	0	5	3	1	2	5	5	3	1	1	0	0	0.425966	0.1739	0	0	1	Module_6	Peripherals	Planctomycetota	Gemmataceae	norank_Gemmataceae	norank_Gemmataceae
bOTU3896	0	0	0	4	1	4	0	1	0	0	4	0	0	0	0	0	1	1	3	0	1	0	0	0	0	0	0	1	0.229823	0.7511	0	0	1	Module_1	Peripherals	Bacteroidota	Chitinophagaceae	Niveitalea	Niveitalea
bOTU3901	37	32	44	92	51	67	43	54	42	55	64	43	18	18	33	31	45	40	69	32	35	46	49	49	1	1	0	1	0.508743	0.0571	0	0	1	Module_1	Peripherals	Acidobacteriota	Blastocatellaceae	0	0
bOTU3902	0	0	0	3	2	3	0	2	2	3	0	1	1	1	0	1	0	3	6	1	1	0	0	0	1	1	1	0	0.0656687	0.9947	0	0	1	Module_1	Peripherals	Firmicutes	Peptostreptococcaceae	norank_Peptostreptococcaceae	norank_Peptostreptococcaceae
bOTU3916	61	47	90	164	86	123	67	85	106	82	107	48	31	44	48	42	64	73	86	68	82	50	55	95	1	1	0	1	0.465186	0.1192	0	0	1	Module_1	Peripherals	Acidobacteriota	Vicinamibacteraceae	norank_Vicinamibacteraceae	norank_Vicinamibacteraceae
bOTU3917	0	2	1	2	2	0	4	2	1	2	5	0	0	0	0	0	2	2	4	0	5	1	2	4	1	1	0	0	0.477786	0.101	0	0	1	Module_18	Peripherals	Myxococcota	Haliangiaceae	Haliangium	Haliangium
bOTU3921	6	3	10	12	7	13	10	10	4	9	13	2	4	10	21	11	18	11	12	4	8	4	16	4	0	0	1	0	0.604656	0.0099	0	0	1	Module_2	Peripherals	Armatimonadota	norank_Armatimonadota	norank_Armatimonadota	norank_Armatimonadota
bOTU3924	3	1	3	2	1	0	2	1	1	1	0	0	0	1	2	0	1	0	1	0	0	1	5	3	1	0	0	1	0.33146	0.434	0	0	1	Module_6	Peripherals	Chloroflexi	Ardenticatenaceae	norank_Ardenticatenaceae	norank_Ardenticatenaceae
bOTU3925	1	0	2	1	1	6	0	0	0	2	2	0	0	0	3	1	1	2	3	1	0	2	2	5	1	0	1	1	0.328554	0.4417	0	0	1	Module_10	Peripherals	Proteobacteria	Rhizobiales_Incertae_Sedis	norank_Rhizobiales_Incertae_Sedis	norank_Rhizobiales_Incertae_Sedis
bOTU3929	1	1	3	10	3	4	2	3	4	5	6	5	1	3	0	2	4	3	5	1	3	4	8	6	1	1	0	0	0.385354	0.2685	0	0	1	Module_1	Peripherals	Myxococcota	Myxococcaceae	norank_Myxococcaceae	norank_Myxococcaceae
bOTU3938	0	0	3	2	0	1	2	1	0	3	2	0	0	1	0	2	1	0	2	0	1	1	0	3	1	1	0	0	0.195376	0.8156	0	0	1	Module_12	Peripherals	Elusimicrobiota	0	0	0
bOTU3943	1	2	1	10	2	1	0	0	4	1	0	2	1	1	0	0	5	3	2	1	1	4	5	5	1	0	0	1	0.320007	0.4448	0	0	1	Module_23	Peripherals	Firmicutes	Paenibacillaceae	Paenibacillus	Paenibacillus
bOTU3945	42	44	38	40	41	51	50	28	32	35	38	29	21	56	28	21	28	33	33	33	37	40	24	51	0	0	1	1	0.237806	0.7328	0	0	1	Module_8	Peripherals	Chloroflexi	norank_KD4-96	norank_KD4-96	norank_KD4-96
bOTU3948	0	1	2	0	0	3	0	2	0	4	2	2	0	1	0	4	0	0	2	2	0	0	0	1	0	1	0	0	0.192127	0.8407	0	0	1	Module_184	Peripherals	Myxococcota	Haliangiaceae	Haliangium	Haliangium
bOTU3954	13	7	14	26	16	38	20	17	20	19	38	26	8	12	16	9	16	23	50	20	20	9	16	19	1	1	0	0	0.316188	0.4849	0	0	1	Module_1	Peripherals	Gemmatimonadota	Gemmatimonadaceae	norank_Gemmatimonadaceae	norank_Gemmatimonadaceae
bOTU3958	0	4	6	5	9	3	0	1	2	1	4	4	1	7	2	8	9	0	1	5	3	2	3	2	0	0	1	1	0.412914	0.214	0	0	1	Module_191	Peripherals	Myxococcota	27F-1492R	norank_27F-1492R	norank_27F-1492R
bOTU3959	3	2	3	1	0	0	0	0	0	1	0	1	0	0	3	0	0	0	4	0	0	0	0	0	0	0	0	1	0.346208	0.3423	0	0	1	Module_101	Peripherals	Bacteroidota	Microscillaceae	0	0
bOTU3962	1	2	7	1	5	6	3	7	4	7	4	4	1	0	4	8	3	2	11	1	6	4	4	2	1	1	0	0	0.212376	0.7736	0	0	1	Module_15	Peripherals	Myxococcota	Myxococcaceae	0	0
bOTU3975	0	0	0	6	2	0	3	2	0	0	0	0	0	0	1	4	0	2	4	0	1	0	0	1	0	0	1	0	0.12313	0.9532	0	0	1	Module_3	Peripherals	Firmicutes	Symbiobacteraceae	Symbiobacterium	Symbiobacterium
bOTU3980	1	0	3	1	2	1	1	2	0	1	0	2	0	0	1	0	1	1	4	0	2	1	3	1	1	0	0	0	0.384935	0.2699	0	0	1	Module_419	Peripherals	Bdellovibrionota	norank_0319-6G20	norank_0319-6G20	norank_0319-6G20
bOTU3993	1	0	2	14	0	7	0	1	4	5	2	0	0	0	3	1	7	5	2	0	4	0	0	2	0	0	1	1	0.258491	0.6542	0	0	1	Module_1	Peripherals	Firmicutes	norank_Limnochordia	Hydrogenispora	Hydrogenispora
bOTU3995	0	0	1	0	0	0	0	0	0	0	0	0	0	0	0	2	0	0	2	0	0	2	0	3	1	0	0	0	0.466916	0.1761	1	0	1	Module_6	Peripherals	Bdellovibrionota	norank_0319-6G20	norank_0319-6G20	norank_0319-6G20
bOTU3998	3	2	3	14	8	4	5	3	3	8	28	5	3	0	6	5	5	13	5	5	3	5	4	15	0	1	0	0	0.188941	0.8797	0	0	1	Module_3	Peripherals	Actinobacteriota	norank_IMCC26256	norank_IMCC26256	norank_IMCC26256
bOTU4002	1	0	0	2	3	1	4	4	0	0	0	5	0	2	0	1	1	1	1	0	1	1	0	4	0	1	0	0	0.318645	0.4624	0	0	1	Module_174	Peripherals	Myxococcota	Haliangiaceae	Haliangium	Haliangium
bOTU4004	2	0	0	0	1	1	1	0	1	0	1	0	0	5	1	0	8	2	1	0	3	1	1	5	1	0	1	0	0.427114	0.1663	0	0	1	Module_23	Peripherals	Proteobacteria	Rhodobacteraceae	0	0
bOTU4006	0	0	0	5	0	3	0	2	1	1	4	2	3	0	0	0	0	0	1	1	0	1	1	2	0	1	0	0	0.160222	0.9134	0	0	1	Module_332	Peripherals	Planctomycetota	norank_OM190	norank_OM190	norank_OM190
bOTU4011	1	0	4	12	9	13	2	8	3	3	3	7	1	0	1	1	5	3	3	0	2	7	4	1	0	1	0	1	0.384764	0.2727	0	0	1	Module_1	Peripherals	Bdellovibrionota	norank_0319-6G20	norank_0319-6G20	norank_0319-6G20
bOTU4012	0	0	1	0	2	0	1	1	2	0	0	0	1	0	1	0	1	1	2	2	1	0	1	0	1	0	1	0	0.25671	0.6279	0	0	1	Module_2	Peripherals	Verrucomicrobiota	cvE6	norank_cvE6	norank_cvE6
bOTU4018	0	0	3	2	2	3	1	3	0	1	9	3	6	0	0	2	0	1	4	3	2	1	1	0	0	1	1	0	0.169868	0.9346	0	0	1	Module_446	Peripherals	Acidobacteriota	Thermoanaerobaculaceae	Subgroup_10	Subgroup_10
bOTU4026	1	3	3	6	6	2	5	4	1	5	4	3	0	10	13	4	8	3	3	2	0	4	8	16	1	0	1	0	0.368015	0.3205	0	0	1	Module_6	Peripherals	Proteobacteria	Rhodobacteraceae	Rubellimicrobium	Rubellimicrobium
bOTU4031	0	0	2	2	11	5	5	5	3	0	10	1	1	1	2	1	6	7	4	3	4	4	2	1	0	1	0	0	0.0908166	0.9791	0	0	1	Module_198	Peripherals	Planctomycetota	Pirellulaceae	norank_Pirellulaceae	norank_Pirellulaceae
bOTU4033	0	0	0	0	0	1	0	0	0	7	1	7	1	0	10	0	1	5	6	0	1	0	0	1	0	1	1	0	0.345966	0.3384	0	0	1	Module_137	Peripherals	Bacteroidota	Chitinophagaceae	Sediminibacterium	Sediminibacterium
bOTU4034	0	0	2	4	6	1	2	0	2	1	5	1	0	1	0	1	2	5	2	0	4	1	2	2	1	0	0	1	0.0635303	0.9914	0	0	1	Module_12	Peripherals	Firmicutes	Symbiobacteraceae	Symbiobacterium	Symbiobacterium
bOTU4038	2	0	0	1	0	0	0	2	0	2	0	0	0	0	1	2	2	0	3	0	0	4	1	0	1	0	1	0	0.239404	0.7114	0	0	1	Module_12	Peripherals	Chloroflexi	0	0	0
bOTU4040	8	4	9	9	2	6	4	8	1	6	2	5	4	8	7	8	15	5	21	3	5	6	10	14	1	0	1	0	0.517192	0.0504	0	0	1	Module_6	Peripherals	Actinobacteriota	Geodermatophilaceae	0	0
bOTU4041	6	0	1	0	0	1	4	5	1	0	2	0	0	2	2	0	0	0	3	0	3	2	0	1	1	1	0	1	0.18224	0.8681	0	0	1	Module_291	Peripherals	Patescibacteria	LWQ8	norank_LWQ8	norank_LWQ8
bOTU4046	1	1	3	2	0	1	2	0	1	0	0	2	3	1	2	1	0	0	3	2	0	0	1	3	1	0	1	0	0.23825	0.7428	0	0	1	Module_456	Peripherals	Firmicutes	Limnochordaceae	norank_Limnochordaceae	norank_Limnochordaceae
bOTU4121	4	4	9	11	10	8	9	12	8	11	6	15	1	2	4	7	4	12	14	10	15	10	9	11	1	1	0	0	0.618248	0.01	0	0	1	Module_3	Peripherals	Acidobacteriota	Bryobacteraceae	Bryobacter	Bryobacter
bOTU4146	21	6	27	35	8	24	15	12	15	6	39	11	12	5	13	13	20	12	16	10	16	13	17	13	0	0	0	1	0.199052	0.8123	0	0	1	Module_81	Peripherals	Acidobacteriota	norank_Vicinamibacterales	norank_Vicinamibacterales	norank_Vicinamibacterales
bOTU4150	2	1	0	2	2	4	2	7	5	2	3	1	2	5	8	4	3	3	1	7	6	4	1	0	0	0	1	0	0.40861	0.2121	0	0	1	Module_24	Peripherals	Planctomycetota	Isosphaeraceae	Singulisphaera	Singulisphaera
bOTU4177	1	0	3	2	0	1	1	0	2	0	0	4	0	0	1	0	1	1	1	3	1	3	0	2	1	0	0	0	0.319451	0.4487	0	0	1	Module_17	Peripherals	Proteobacteria	unclassified_Gammaproteobacteria_Incertae_Sedis	Acidibacter	Acidibacter
bOTU4204	0	1	0	0	1	2	0	0	0	1	2	1	0	1	0	1	2	2	3	2	0	1	3	3	1	0	0	0	0.525471	0.0573	0	0	1	Module_23	Peripherals	Acidobacteriota	0	0	0
bOTU4216	2	0	1	3	4	4	1	0	1	6	3	4	0	0	0	3	0	1	5	3	1	0	1	0	1	1	0	1	0.313558	0.4702	0	0	1	Module_15	Peripherals	Bacteroidota	Microscillaceae	norank_Microscillaceae	norank_Microscillaceae
bOTU4241	0	2	0	0	3	0	2	2	0	0	0	0	1	1	7	2	1	2	0	4	3	0	3	0	1	0	1	0	0.390197	0.2479	0	0	1	Module_2	Peripherals	Chloroflexi	0	0	0
bOTU4244	1	0	2	0	0	2	0	2	0	5	2	2	0	0	3	2	0	1	1	7	1	0	0	1	1	1	0	0	0.219943	0.8308	0	0	1	Module_15	Peripherals	Planctomycetota	norank_OM190	norank_OM190	norank_OM190
bOTU4270	1	0	0	13	7	25	1	0	3	1	0	0	1	0	1	3	1	5	0	0	4	2	0	3	0	0	0	1	0.467108	0.0762	0	0	1	Module_3	Peripherals	Bacteroidota	Spirosomaceae	Dyadobacter	Dyadobacter
bOTU4279	0	0	2	0	1	2	0	0	0	0	0	0	0	0	0	0	0	0	2	0	3	0	0	0	1	0	0	1	0.475746	0.1567	0	0	1	Module_10	Peripherals	Actinobacteriota	Micromonosporaceae	Micromonospora	Micromonospora
bOTU4289	0	1	0	0	0	1	0	0	0	2	0	0	0	0	0	1	5	0	2	0	2	0	0	0	1	0	1	0	0.222069	0.8326	0	0	1	Module_18	Peripherals	Proteobacteria	Hyphomicrobiaceae	0	0
bOTU4384	1	0	4	4	0	10	2	1	1	0	2	1	2	2	2	0	1	1	2	1	4	0	3	0	0	0	0	1	0.249894	0.7231	0	0	1	Module_357	Peripherals	Methylomirabilota	norank_Rokubacteriales	norank_Rokubacteriales	norank_Rokubacteriales
bOTU4385	3	2	6	4	3	1	4	1	1	6	4	1	0	0	1	1	2	5	7	3	5	2	8	0	1	0	0	0	0.380283	0.2866	0	0	1	Module_10	Peripherals	Actinobacteriota	Streptomycetaceae	Streptomyces	Streptomyces
bOTU4390	2	0	0	1	5	1	0	1	0	1	0	0	0	3	0	1	0	2	1	0	2	3	0	0	1	0	1	1	0.290012	0.5667	0	0	1	Module_11	Peripherals	Firmicutes	Symbiobacteraceae	norank_Symbiobacteraceae	norank_Symbiobacteraceae
bOTU4395	0	1	0	0	0	0	0	0	0	0	0	0	0	1	0	3	2	0	0	0	4	3	0	1	1	0	1	0	0.460563	0.1287	1	0	1	Module_29	Peripherals	Proteobacteria	Geminicoccaceae	norank_Geminicoccaceae	norank_Geminicoccaceae
bOTU4403	0	3	0	0	1	0	0	0	1	1	1	0	0	1	0	3	0	0	3	1	4	6	0	1	1	0	0	0	0.467718	0.1067	1	0	1	Module_147	Peripherals	Actinobacteriota	Nocardioidaceae	Nocardioides	Nocardioides
bOTU4441	3	0	0	0	0	0	0	0	1	2	0	0	0	0	0	0	0	0	0	2	4	0	2	1	1	0	0	0	0.436167	0.1536	1	0	1	Module_134	Peripherals	Proteobacteria	Geminicoccaceae	Candidatus_Alysiosphaera	Candidatus_Alysiosphaera
bOTU4453	0	0	0	2	2	0	0	0	0	3	0	0	0	0	0	0	0	0	0	0	2	2	1	0	1	1	0	1	0.314105	0.6038	0	0	1	Module_11	Peripherals	Myxococcota	Polyangiaceae	Pajaroellobacter	Pajaroellobacter
bOTU4454	1	0	2	0	1	1	0	0	1	1	1	1	0	1	2	0	0	3	1	1	2	2	2	1	1	0	1	0	0.372617	0.2964	0	0	1	Module_386	Peripherals	Firmicutes	0	0	0
bOTU4456	0	0	0	1	2	3	0	0	1	0	1	0	2	0	1	0	0	1	3	0	3	0	2	1	1	0	1	1	0.302902	0.5121	0	0	1	Module_414	Peripherals	Acidobacteriota	norank_Vicinamibacterales	norank_Vicinamibacterales	norank_Vicinamibacterales
bOTU4512	0	1	0	0	0	0	3	0	0	5	0	0	0	0	0	0	0	0	1	0	2	2	0	1	1	1	0	0	0.433534	0.1525	0	0	1	Module_18	Peripherals	Bdellovibrionota	Bdellovibrionaceae	Bdellovibrio	Bdellovibrio
bOTU4519	1	8	12	9	11	16	12	6	9	2	27	6	2	6	13	8	11	15	5	10	18	7	12	9	1	0	1	0	0.136989	0.9337	0	0	1	Module_365	Peripherals	Methylomirabilota	norank_Rokubacteriales	norank_Rokubacteriales	norank_Rokubacteriales
bOTU4543	0	0	1	0	0	0	0	0	0	0	0	0	1	4	4	0	0	2	0	5	2	0	0	0	1	0	1	0	0.490149	0.0826	1	0	1	Module_2	Peripherals	Myxococcota	norank_Blfdi19	norank_Blfdi19	norank_Blfdi19
bOTU4576	1	0	1	2	3	5	7	0	2	6	4	1	0	2	4	1	5	5	3	2	3	6	3	3	1	1	1	0	0.322124	0.4389	0	0	1	Module_16	Peripherals	Proteobacteria	Steroidobacteraceae	Steroidobacter	Steroidobacter
bOTU4582	0	2	1	0	1	1	0	0	0	0	0	1	0	0	0	1	0	2	2	0	3	1	0	1	1	0	0	1	0.373601	0.3127	0	0	1	Module_193	Peripherals	Proteobacteria	Xanthobacteraceae	norank_Xanthobacteraceae	norank_Xanthobacteraceae
bOTU4591	0	1	0	0	1	3	0	0	1	2	2	1	0	2	0	0	5	3	2	3	4	1	3	4	1	0	0	0	0.498276	0.0688	0	0	1	Module_23	Peripherals	Proteobacteria	norank_PLTA13	norank_PLTA13	norank_PLTA13
bOTU4595	0	0	0	0	2	5	1	0	1	1	0	2	0	0	0	0	1	1	0	2	3	0	2	0	1	1	0	1	0.262417	0.6534	0	0	1	Module_5	Peripherals	Acidobacteriota	Vicinamibacteraceae	norank_Vicinamibacteraceae	norank_Vicinamibacteraceae
bOTU4604	1	0	1	0	1	2	0	0	2	0	0	2	0	0	2	0	2	3	3	6	3	0	1	0	1	0	0	0	0.391285	0.2399	0	0	1	Module_13	Peripherals	Acidobacteriota	Vicinamibacteraceae	norank_Vicinamibacteraceae	norank_Vicinamibacteraceae
bOTU4620	4	7	17	24	9	14	16	19	24	16	14	7	0	6	4	5	12	25	12	9	12	13	5	14	0	1	0	0	0.373563	0.3124	0	0	1	Module_1	Peripherals	Acidobacteriota	norank_Vicinamibacterales	norank_Vicinamibacterales	norank_Vicinamibacterales
bOTU4623	6	3	4	25	5	18	4	11	13	11	5	8	2	0	5	2	11	11	4	8	1	3	10	11	0	1	0	1	0.284346	0.5555	0	0	1	Module_6	Peripherals	Verrucomicrobiota	Pedosphaeraceae	ADurb.Bin063-1	ADurb.Bin063-1
bOTU4626	0	0	4	0	0	0	0	0	2	3	5	0	0	2	0	1	2	4	0	1	3	0	4	4	1	1	1	0	0.314927	0.4679	0	0	1	Module_6	Peripherals	Planctomycetota	Gemmataceae	norank_Gemmataceae	norank_Gemmataceae
bOTU4629	6	0	0	5	0	2	0	0	1	0	1	2	0	0	0	1	2	0	2	0	1	0	0	0	0	0	0	1	0.401851	0.2181	0	0	1	Module_17	Peripherals	Acidobacteriota	Thermoanaerobaculaceae	Subgroup_10	Subgroup_10
bOTU4630	12	10	12	30	15	32	11	10	12	13	26	16	9	13	4	16	11	12	14	7	17	14	16	25	1	0	0	1	0.229714	0.7217	0	0	1	Module_2	Peripherals	Actinobacteriota	Propionibacteriaceae	Microlunatus	Microlunatus
bOTU4631	3	1	4	8	8	2	0	5	1	0	3	0	0	1	0	1	5	2	3	3	1	3	1	12	1	0	0	1	0.443018	0.1387	0	0	1	Module_17	Peripherals	Myxococcota	Haliangiaceae	Haliangium	Haliangium
bOTU4632	0	0	0	1	0	4	0	1	0	0	0	0	2	0	1	0	1	1	0	0	0	0	5	4	1	0	1	0	0.300328	0.4622	0	0	1	Module_6	Peripherals	Planctomycetota	Gemmataceae	norank_Gemmataceae	norank_Gemmataceae
bOTU4633	11	7	31	26	18	12	13	13	10	15	24	14	1	3	4	14	31	21	16	10	11	13	12	29	1	0	0	1	0.135432	0.9336	0	0	1	Module_6	Peripherals	Gemmatimonadota	Gemmatimonadaceae	0	0
bOTU4635	1	0	4	7	4	1	2	5	1	0	4	0	0	1	0	0	5	2	5	0	1	2	0	3	0	0	0	1	0.155108	0.9026	0	0	1	Module_17	Peripherals	Gemmatimonadota	Longimicrobiaceae	norank_Longimicrobiaceae	norank_Longimicrobiaceae
bOTU4637	1	2	1	0	2	3	2	0	0	1	0	0	0	1	0	1	0	6	0	1	0	6	0	6	1	0	1	1	0.28088	0.5981	0	0	1	Module_4	Peripherals	Myxococcota	Sandaracinaceae	0	0
bOTU4642	2	0	2	3	3	1	3	1	1	4	1	0	1	1	8	7	0	3	0	0	1	5	0	3	0	0	1	0	0.440763	0.1465	0	0	1	Module_24	Peripherals	Actinobacteriota	Sporichthyaceae	Sporichthya	Sporichthya
bOTU4645	0	0	0	3	0	1	1	0	0	3	2	0	0	0	0	1	0	3	0	0	0	3	8	3	1	0	0	0	0.385681	0.2596	0	0	1	Module_1	Peripherals	Verrucomicrobiota	Chthoniobacteraceae	Chthoniobacter	Chthoniobacter
bOTU4647	0	2	5	1	0	6	1	1	4	3	0	3	0	0	0	0	2	0	0	1	1	1	0	6	1	1	0	1	0.377614	0.2923	0	0	1	Module_27	Peripherals	Elusimicrobiota	norank_Lineage_IIa	norank_Lineage_IIa	norank_Lineage_IIa
bOTU4658	11	11	39	84	33	28	27	43	29	28	60	29	10	14	25	24	26	26	38	12	29	34	40	41	1	1	0	0	0.29627	0.5309	0	0	1	Module_6	Peripherals	Myxococcota	norank_bacteriap25	norank_bacteriap25	norank_bacteriap25
bOTU4661	9	7	8	14	9	6	10	4	4	7	9	7	2	7	0	6	5	4	14	8	14	8	3	11	1	0	0	1	0.507304	0.0645	0	0	1	Module_8	Peripherals	Chloroflexi	norank_SBR1031	norank_SBR1031	norank_SBR1031
bOTU4662	2	2	3	3	9	5	1	2	1	0	5	12	0	0	0	2	1	3	1	2	1	1	5	3	0	1	0	1	0.352537	0.3652	0	0	1	Module_113	Peripherals	Actinobacteriota	Streptomycetaceae	Streptomyces	Streptomyces
bOTU4663	0	2	0	0	3	0	1	0	0	0	2	0	0	0	1	0	0	0	0	0	2	0	0	0	0	0	0	1	0.294959	0.6439	0	0	1	Module_409	Peripherals	Chloroflexi	Roseiflexaceae	norank_Roseiflexaceae	norank_Roseiflexaceae
bOTU4666	1	0	2	1	0	0	0	3	0	1	0	1	0	0	0	0	0	2	3	1	1	1	4	0	1	0	0	0	0.438923	0.1534	0	0	1	Module_66	Peripherals	Myxococcota	Haliangiaceae	Haliangium	Haliangium
bOTU4686	0	1	11	2	1	1	2	2	0	10	8	0	0	0	0	0	1	4	1	0	0	7	7	2	1	1	0	1	0.286053	0.5846	0	0	1	Module_1	Peripherals	Planctomycetota	Gemmataceae	norank_Gemmataceae	norank_Gemmataceae
bOTU4687	0	0	0	9	0	1	1	3	4	3	1	0	0	0	2	0	0	2	2	1	1	0	1	3	0	1	0	0	0.237501	0.732	0	0	1	Module_1	Peripherals	Proteobacteria	Hyphomonadaceae	SWB02	SWB02
bOTU4696	1	2	4	8	6	1	4	0	0	7	16	5	0	0	1	1	7	6	2	3	2	6	0	4	0	1	0	0	0.26993	0.6272	0	0	1	Module_9	Peripherals	Chloroflexi	norank_SBR1031	norank_SBR1031	norank_SBR1031
bOTU4700	0	1	2	1	0	2	0	1	1	3	2	0	6	1	1	47	20	4	4	0	2	2	29	8	0	0	1	0	0.440222	0.1056	1	0	1	Module_6	Peripherals	Chloroflexi	Chloroflexaceae	0	0
bOTU4708	1	0	5	5	6	2	2	2	2	3	3	6	0	2	5	1	0	1	5	2	6	5	3	2	1	0	0	0	0.324356	0.4298	0	0	1	Module_135	Peripherals	Armatimonadota	norank_Armatimonadota	norank_Armatimonadota	norank_Armatimonadota
bOTU4709	9	8	8	18	8	5	3	6	8	10	13	6	1	5	10	2	14	3	10	2	7	11	14	5	1	0	0	1	0.216944	0.7512	0	0	1	Module_6	Peripherals	Planctomycetota	Gemmataceae	norank_Gemmataceae	norank_Gemmataceae
bOTU4712	3	0	1	4	0	0	1	0	0	3	5	3	0	1	0	0	1	0	3	0	1	0	0	3	1	1	0	1	0.309776	0.4759	0	0	1	Module_8	Peripherals	Acidobacteriota	norank_Subgroup_7	norank_Subgroup_7	norank_Subgroup_7
bOTU4713	0	0	11	6	0	2	3	0	0	0	4	6	0	2	2	3	4	4	5	0	1	0	4	2	0	0	1	1	0.129971	0.9392	0	0	1	Module_6	Peripherals	Planctomycetota	Gemmataceae	norank_Gemmataceae	norank_Gemmataceae
bOTU4717	0	0	4	2	1	6	1	4	1	3	4	3	0	1	2	4	5	6	2	2	5	0	2	1	0	0	1	0	0.270937	0.6017	0	0	1	Module_34	Peripherals	Planctomycetota	WD2101_soil_group	norank_WD2101_soil_group	norank_WD2101_soil_group
bOTU4722	20	4	10	22	14	19	9	11	16	5	15	8	2	9	8	4	5	8	7	7	7	6	8	13	0	0	0	1	0.500748	0.0639	0	0	1	Module_13	Peripherals	Acidobacteriota	norank_Subgroup_17	norank_Subgroup_17	norank_Subgroup_17
bOTU4737	2	0	1	5	1	0	0	2	2	4	1	6	0	1	0	0	0	0	1	0	0	1	1	6	1	1	0	1	0.372334	0.3049	0	0	1	Module_1	Peripherals	Patescibacteria	0	0	0
bOTU4747	3	0	3	0	4	0	0	0	0	3	1	0	2	1	0	0	0	0	6	0	0	2	0	1	1	0	0	1	0.24502	0.6946	0	0	1	Module_14	Peripherals	Planctomycetota	Gemmataceae	norank_Gemmataceae	norank_Gemmataceae
bOTU4749	1	0	4	9	1	0	6	3	3	4	10	2	0	0	4	2	1	2	4	3	4	0	3	1	0	1	0	0	0.447927	0.1419	0	0	1	Module_15	Peripherals	Firmicutes	Limnochordaceae	norank_Limnochordaceae	norank_Limnochordaceae
bOTU4750	12	14	26	28	11	11	11	14	23	16	30	11	5	3	18	8	18	10	18	2	16	14	11	15	0	1	0	1	0.329218	0.4256	0	0	1	Module_13	Peripherals	Proteobacteria	Xanthobacteraceae	Pseudorhodoplanes	Pseudorhodoplanes
bOTU4751	1	0	4	0	2	1	0	1	0	0	1	1	0	0	1	0	0	0	2	0	0	0	0	5	1	0	0	1	0.352632	0.3834	0	0	1	Module_6	Peripherals	Myxococcota	norank_mle1-27	norank_mle1-27	norank_mle1-27
bOTU4752	0	4	5	0	16	8	8	7	7	11	12	3	2	5	7	3	3	5	6	8	4	4	2	5	0	1	0	0	0.292396	0.5457	0	0	1	Module_123	Peripherals	Proteobacteria	Nitrosomonadaceae	MND1	MND1
bOTU4757	0	0	0	1	1	1	0	2	0	0	1	1	0	0	0	0	2	1	1	1	2	0	0	2	1	0	0	0	0.294564	0.51	0	0	1	Module_9	Peripherals	Myxococcota	Haliangiaceae	Haliangium	Haliangium
bOTU4759	5	1	4	8	0	7	2	5	3	3	11	3	1	0	5	1	4	1	4	12	14	5	3	2	1	0	0	0	0.434226	0.1636	0	0	1	Module_13	Peripherals	Myxococcota	norank_bacteriap25	norank_bacteriap25	norank_bacteriap25
bOTU4761	0	0	1	2	3	1	3	3	0	0	0	1	0	0	2	1	0	3	1	0	1	0	0	0	0	1	1	1	0.293953	0.5303	0	0	1	Module_3	Peripherals	Verrucomicrobiota	Pedosphaeraceae	norank_Pedosphaeraceae	norank_Pedosphaeraceae
bOTU4764	0	0	0	0	0	0	0	0	0	12	24	10	0	0	0	0	1	0	0	0	0	7	13	6	1	1	0	0	0.513298	0.0681	1	0	1	Module_1	Peripherals	Patescibacteria	norank_Saccharimonadales	norank_Saccharimonadales	norank_Saccharimonadales
bOTU4768	2	1	0	3	1	2	0	0	0	2	2	0	0	0	1	1	2	1	7	0	0	2	4	4	1	0	0	0	0.481482	0.0808	0	0	1	Module_1	Peripherals	Verrucomicrobiota	Pedosphaeraceae	norank_Pedosphaeraceae	norank_Pedosphaeraceae
bOTU4772	4	1	3	2	1	3	1	5	5	12	1	1	0	0	3	7	5	1	3	0	0	0	2	1	0	1	1	0	0.335367	0.409	0	0	1	Module_12	Peripherals	0	0	0	0
bOTU4776	2	0	0	2	0	0	0	2	1	1	0	0	0	0	1	1	2	0	1	0	0	0	3	0	0	0	1	0	0.0456324	0.9969	0	0	1	Module_12	Peripherals	Actinobacteriota	Iamiaceae	Iamia	Iamia
bOTU4777	3	1	4	10	4	10	2	3	0	7	7	2	1	1	1	0	2	0	2	10	2	5	1	3	1	1	0	1	0.437376	0.1501	0	0	1	Module_13	Peripherals	Acidobacteriota	norank_Subgroup_17	norank_Subgroup_17	norank_Subgroup_17
bOTU4781	5	1	1	7	3	17	6	2	8	9	8	11	2	0	2	5	14	7	8	7	8	4	9	7	1	1	0	0	0.247275	0.6736	0	0	1	Module_5	Peripherals	Firmicutes	Bacillaceae	Cerasibacillus	Cerasibacillus
bOTU4785	15	11	11	8	14	6	8	6	8	6	9	9	8	2	5	6	12	17	3	7	6	6	0	6	0	0	1	1	0.49597	0.0783	0	0	1	Module_36	Peripherals	Acidobacteriota	Vicinamibacteraceae	Luteitalea	Luteitalea
bOTU4786	13	5	13	16	9	21	7	17	12	7	18	9	11	14	25	9	4	13	5	8	12	9	8	10	0	0	1	0	0.439834	0.1491	0	0	1	Module_107	Peripherals	Acidobacteriota	norank_Subgroup_17	norank_Subgroup_17	norank_Subgroup_17
bOTU4789	2	0	1	5	3	1	0	0	1	4	0	0	0	3	2	5	1	1	3	0	0	0	1	1	0	0	1	1	0.388662	0.2697	0	0	1	Module_6	Peripherals	Firmicutes	Paenibacillaceae	Paenibacillus	Paenibacillus
bOTU4791	3	0	6	11	12	5	4	5	3	7	2	5	0	1	1	4	4	5	10	2	0	7	1	7	1	1	0	1	0.280418	0.5814	0	0	1	Module_3	Peripherals	Verrucomicrobiota	Pedosphaeraceae	norank_Pedosphaeraceae	norank_Pedosphaeraceae
bOTU4795	1	1	1	4	1	4	1	1	0	0	1	1	1	1	1	2	5	7	2	0	0	4	13	2	1	0	1	0	0.384013	0.2524	0	0	1	Module_6	Peripherals	Proteobacteria	unclassified_Alphaproteobacteria_Incertae_Sedis	Acuticoccus	Acuticoccus
bOTU4796	1	2	1	1	2	0	2	0	1	2	4	2	0	6	0	0	3	0	1	0	0	2	0	2	0	1	1	0	0.212642	0.8426	0	0	1	Module_6	Peripherals	Patescibacteria	LWQ8	norank_LWQ8	norank_LWQ8
bOTU4799	0	0	0	0	0	3	2	1	0	0	2	1	0	0	1	0	0	0	0	0	0	1	5	1	1	1	0	0	0.316206	0.4963	0	0	1	Module_6	Peripherals	Planctomycetota	Rubinisphaeraceae	SH-PL14	SH-PL14
bOTU4801	1	0	4	2	0	0	4	1	0	2	1	0	0	0	1	0	0	1	4	0	0	0	0	1	1	1	0	1	0.233268	0.7457	0	0	1	Module_3	Peripherals	Planctomycetota	WD2101_soil_group	norank_WD2101_soil_group	norank_WD2101_soil_group
bOTU4807	2	2	6	0	0	1	3	0	0	1	1	3	2	0	5	3	1	4	4	0	1	6	2	1	1	0	1	0	0.29846	0.5236	0	0	1	Module_170	Peripherals	0	0	0	0
bOTU4812	8	1	3	4	4	2	6	8	1	4	6	4	4	0	4	3	1	1	4	2	2	7	6	5	1	1	0	0	0.224185	0.7447	0	0	1	Module_199	Peripherals	Sumerlaeota	Sumerlaeaceae	Sumerlaea	Sumerlaea
bOTU4816	0	0	0	15	3	9	1	1	2	5	0	1	2	1	0	5	16	7	3	1	0	3	20	7	1	0	1	0	0.31186	0.4851	0	0	1	Module_6	Peripherals	Bacteroidota	Cytophagaceae	Rhodocytophaga	Rhodocytophaga
bOTU4818	0	0	1	0	0	4	2	1	4	0	1	0	0	0	0	0	4	1	0	0	0	0	1	0	0	1	1	1	0.267746	0.6743	0	0	1	Module_5	Peripherals	Planctomycetota	Rubinisphaeraceae	SH-PL14	SH-PL14
bOTU4821	0	5	0	5	2	2	2	4	0	6	1	5	0	3	3	2	1	3	8	1	1	3	0	5	1	1	0	0	0.136878	0.9261	0	0	1	Module_424	Peripherals	Armatimonadota	norank_Armatimonadota	norank_Armatimonadota	norank_Armatimonadota
bOTU4829	3	2	12	10	2	16	4	9	1	4	3	6	0	9	2	8	15	6	10	4	9	6	117	35	1	0	0	0	0.451182	0.0587	0	0	1	Module_6	Peripherals	Proteobacteria	Beijerinckiaceae	norank_Beijerinckiaceae	norank_Beijerinckiaceae
bOTU4835	38	24	45	83	40	38	50	38	26	45	44	36	28	31	49	39	58	60	35	33	43	76	66	96	1	0	1	0	0.573007	0.0213	0	0	1	Module_6	Peripherals	Proteobacteria	Sphingomonadaceae	Sphingomonas	Sphingomonas
bOTU4836	0	1	1	2	2	4	3	0	1	0	1	0	1	1	2	2	0	0	1	0	1	0	5	7	1	0	0	0	0.268445	0.6338	0	0	1	Module_197	Peripherals	Verrucomicrobiota	norank_UA11	norank_UA11	norank_UA11
bOTU4837	2	16	1	10	2	3	3	5	5	7	4	4	0	0	0	2	12	5	5	3	2	7	12	5	1	0	0	1	0.221008	0.8053	0	0	1	Module_18	Peripherals	Gemmatimonadota	Gemmatimonadaceae	Gemmatimonas	Gemmatimonas
bOTU4847	5	4	0	5	10	12	11	9	8	4	1	2	0	2	2	1	5	7	13	0	0	6	8	5	1	1	0	1	0.295544	0.5216	0	0	1	Module_33	Peripherals	Proteobacteria	Comamonadaceae	Rhizobacter	Rhizobacter
bOTU4848	1	0	0	2	0	2	0	2	1	1	4	2	0	0	0	0	1	2	1	0	0	1	0	1	0	1	0	0	0.472666	0.0995	0	0	1	Module_1	Peripherals	SAR324_cladeMarine_group_B	norank_SAR324_cladeMarine_group_B	norank_SAR324_cladeMarine_group_B	norank_SAR324_cladeMarine_group_B
bOTU4851	4	0	6	11	12	11	0	7	8	7	3	2	2	4	6	9	3	7	0	8	3	4	10	8	1	0	1	1	0.237761	0.6997	0	0	1	Module_9	Peripherals	Bdellovibrionota	Bacteriovoracaceae	Peredibacter	Peredibacter
bOTU4856	2	1	3	3	5	4	6	5	9	8	5	4	3	3	11	6	3	11	11	7	22	6	9	3	1	0	1	0	0.484835	0.077	1	0	1	Module_47	Peripherals	Firmicutes	Bacillaceae	0	0
bOTU4857	0	0	4	0	3	0	0	0	1	0	1	1	1	0	0	0	0	4	0	0	0	0	5	0	1	0	1	1	0.144158	0.9074	0	0	1	Module_39	Peripherals	Chloroflexi	AKIW781	norank_AKIW781	norank_AKIW781
bOTU4862	3	2	5	0	2	3	3	3	6	4	3	3	1	3	0	1	6	5	3	3	4	2	4	2	1	1	1	0	0.20333	0.7928	0	0	1	Module_349	Peripherals	Planctomycetota	Gemmataceae	Fimbriiglobus	Fimbriiglobus
bOTU4866	0	1	4	7	0	3	0	0	2	0	1	3	0	0	0	0	4	1	1	1	2	3	6	2	1	0	0	1	0.406574	0.219	0	0	1	Module_15	Peripherals	Planctomycetota	Gemmataceae	norank_Gemmataceae	norank_Gemmataceae
bOTU4869	3	8	17	13	13	23	13	10	31	15	11	7	4	2	7	3	7	21	6	15	13	2	1	1	0	1	0	1	0.373866	0.3086	0	0	1	Module_1	Peripherals	Planctomycetota	norank_Pla4_lineage	norank_Pla4_lineage	norank_Pla4_lineage
bOTU4870	0	0	1	0	11	2	6	2	2	15	3	3	0	2	1	0	0	3	3	4	17	0	1	1	1	1	0	0	0.339963	0.4153	0	0	1	Module_1	Peripherals	Patescibacteria	norank_WWE3	norank_WWE3	norank_WWE3
bOTU4873	2	3	5	7	1	2	6	2	3	4	10	4	5	0	1	2	2	2	5	6	3	2	3	1	0	1	0	0	0.239637	0.7172	0	0	1	Module_1	Peripherals	Proteobacteria	Rhodocyclaceae	Thauera	Thauera
bOTU4882	1	1	8	3	1	5	1	6	2	18	17	6	2	9	14	6	20	2	4	5	8	5	6	11	1	1	1	0	0.439483	0.1493	0	0	1	Module_438	Peripherals	Nitrospirota	Nitrospiraceae	Nitrospira	Nitrospira
bOTU4886	0	0	2	3	1	0	2	0	2	1	2	2	1	0	1	0	1	0	0	2	1	0	1	1	0	1	0	0	0.329167	0.4164	0	0	1	Module_1	Peripherals	Planctomycetota	Gemmataceae	norank_Gemmataceae	norank_Gemmataceae
bOTU4898	0	3	2	0	0	0	0	1	0	1	0	2	2	0	0	0	0	0	0	1	0	0	0	0	0	1	1	1	0.204418	0.8314	0	0	1	Module_97	Peripherals	Acidobacteriota	norank_11-24	norank_11-24	norank_11-24
bOTU4910	0	0	0	2	2	0	0	1	0	0	0	6	0	0	2	0	0	2	0	0	0	0	0	0	0	1	1	1	0.259652	0.7689	0	0	1	Module_10	Peripherals	Bdellovibrionota	norank_0319-6G20	norank_0319-6G20	norank_0319-6G20
bOTU4915	1	2	4	1	0	0	0	0	0	0	0	4	1	2	0	0	0	0	1	1	0	0	0	0	0	0	0	1	0.253206	0.6824	0	0	1	Module_4	Peripherals	Proteobacteria	Diplorickettsiaceae	Aquicella	Aquicella
bOTU4916	5	12	9	9	5	9	7	7	11	8	7	3	7	10	9	3	6	3	4	7	9	5	4	12	0	0	1	1	0.204627	0.8018	0	0	1	Module_4	Peripherals	Actinobacteriota	67-14	norank_67-14	norank_67-14
bOTU4918	1	2	20	4	1	12	3	9	1	0	1	8	1	0	0	0	2	0	1	2	1	0	1	2	0	1	0	1	0.469323	0.109	1	0	1	Module_15	Peripherals	Acidobacteriota	Thermoanaerobaculaceae	Subgroup_10	Subgroup_10
bOTU4919	0	2	4	12	6	6	4	5	6	4	10	1	2	0	3	8	1	3	4	2	5	7	5	5	1	1	0	1	0.158785	0.8952	0	0	1	Module_1	Peripherals	Verrucomicrobiota	Opitutaceae	Opitutus	Opitutus
bOTU4930	1	1	9	5	2	2	3	1	2	4	0	2	0	0	2	0	0	0	0	5	4	0	0	0	1	1	0	1	0.380128	0.2808	1	0	1	Module_8	Peripherals	Chloroflexi	norank_SBR1031	norank_SBR1031	norank_SBR1031
bOTU4931	1	3	0	5	1	0	4	3	0	4	3	3	0	1	2	0	3	0	1	1	0	2	3	2	0	1	0	0	0.393652	0.2466	0	0	1	Module_6	Peripherals	Armatimonadota	norank_Armatimonadota	norank_Armatimonadota	norank_Armatimonadota
bOTU4934	0	0	2	0	0	3	3	0	0	3	1	1	1	0	0	0	0	4	0	1	1	0	2	0	0	1	1	0	0.177914	0.857	0	0	1	Module_15	Peripherals	Armatimonadota	Fimbriimonadaceae	norank_Fimbriimonadaceae	norank_Fimbriimonadaceae
bOTU4936	0	1	3	4	2	2	0	1	2	3	9	0	1	1	1	3	1	2	1	1	3	0	3	6	1	1	0	0	0.133243	0.9514	0	0	1	Module_5	Peripherals	Myxococcota	norank_FFCH16767	norank_FFCH16767	norank_FFCH16767
bOTU4937	23	38	39	106	67	51	139	31	21	39	37	19	6	14	19	34	53	65	44	15	30	36	56	61	0	1	0	1	0.186387	0.8869	0	0	1	Module_1	Peripherals	Myxococcota	Myxococcaceae	norank_Myxococcaceae	norank_Myxococcaceae
bOTU4941	10	2	6	19	14	15	8	7	8	12	18	9	3	3	5	11	11	7	4	3	8	5	5	10	0	1	1	1	0.395398	0.2446	0	0	1	Module_6	Peripherals	Verrucomicrobiota	Opitutaceae	Opitutus	Opitutus
bOTU4942	3	0	0	1	1	1	1	3	1	2	0	0	1	1	4	4	0	1	0	0	1	2	0	0	0	0	1	0	0.432124	0.1584	0	0	1	Module_24	Peripherals	Latescibacterota	norank_Latescibacterota	norank_Latescibacterota	norank_Latescibacterota
bOTU4943	2	0	2	1	5	3	0	0	1	2	6	0	0	0	1	3	0	3	7	4	4	0	0	1	1	0	0	1	0.270791	0.605	0	0	1	Module_200	Peripherals	Myxococcota	BIrii41	norank_BIrii41	norank_BIrii41
bOTU4944	0	1	0	3	2	3	2	0	2	0	0	3	0	0	0	2	2	0	0	0	0	3	2	0	0	1	0	1	0.18917	0.8019	0	0	1	Module_15	Peripherals	Myxococcota	Myxococcaceae	P3OB-42	P3OB-42
bOTU4947	9	2	1	5	5	4	4	2	3	2	6	4	0	2	3	1	1	3	5	4	0	5	6	3	1	1	0	1	0.375556	0.3046	0	0	1	Module_461	Peripherals	Myxococcota	Haliangiaceae	Haliangium	Haliangium
bOTU4951	0	0	3	3	3	0	0	1	0	1	0	1	0	2	2	4	5	3	1	0	0	1	2	5	0	0	1	0	0.520338	0.0557	1	0	1	Module_1	Peripherals	Gemmatimonadota	Gemmatimonadaceae	0	0
bOTU4954	2	1	21	27	29	10	18	24	20	32	32	21	5	22	61	22	44	23	18	11	25	28	31	48	1	1	1	0	0.461443	0.1084	1	0	1	Module_6	Peripherals	0	0	0	0
bOTU4955	0	0	2	4	0	2	0	0	0	2	1	0	0	0	0	0	0	0	0	0	0	0	2	0	0	0	0	1	0.395731	0.2468	1	0	1	Module_5	Peripherals	Planctomycetota	Phycisphaeraceae	CL500-3	CL500-3
bOTU4962	0	0	0	0	0	0	0	0	0	9	0	0	0	1	4	12	2	0	4	0	0	1	16	7	1	0	1	0	0.387819	0.2534	1	0	1	Module_6	Peripherals	Chloroflexi	norank_SBR1031	norank_SBR1031	norank_SBR1031
bOTU4968	1	1	1	3	0	0	0	3	0	3	4	2	0	1	0	1	0	1	1	0	0	2	1	1	0	1	0	0	0.456147	0.1318	0	0	1	Module_13	Peripherals	Planctomycetota	Gemmataceae	norank_Gemmataceae	norank_Gemmataceae
bOTU4974	0	5	1	0	2	0	1	0	2	8	3	3	1	0	0	0	0	0	1	2	2	0	0	0	0	1	0	1	0.375358	0.3077	0	0	1	Module_26	Peripherals	Nitrospirota	Nitrospiraceae	Nitrospira	Nitrospira
bOTU4976	4	0	6	1	5	2	2	0	0	2	10	2	1	6	8	10	1	4	3	1	3	5	3	0	0	0	1	0	0.476822	0.0926	0	0	1	Module_350	Peripherals	Proteobacteria	Micropepsaceae	norank_Micropepsaceae	norank_Micropepsaceae
bOTU4981	3	0	3	6	3	10	1	4	6	4	3	5	2	6	3	10	3	3	3	4	5	1	0	3	0	0	1	0	0.371689	0.3083	0	0	1	Module_49	Peripherals	Actinobacteriota	Nocardiaceae	Nocardia	Nocardia
bOTU4984	2	2	1	0	2	10	0	0	2	0	9	1	0	0	1	1	3	1	4	0	2	5	1	1	1	0	0	1	0.232852	0.7414	0	0	1	Module_369	Peripherals	Planctomycetota	Gemmataceae	norank_Gemmataceae	norank_Gemmataceae
bOTU4989	0	0	1	6	2	5	3	17	1	1	4	5	1	0	2	1	0	3	3	0	5	7	6	5	1	1	0	0	0.432372	0.1395	0	0	1	Module_1	Peripherals	Chloroflexi	norank_JG30-KF-CM66	norank_JG30-KF-CM66	norank_JG30-KF-CM66
bOTU5015	1	0	9	3	1	2	0	2	4	5	2	0	1	5	6	4	8	3	4	4	2	3	0	0	0	0	1	0	0.543445	0.0372	0	0	1	Module_2	Peripherals	Firmicutes	Thermoactinomycetaceae	norank_Thermoactinomycetaceae	norank_Thermoactinomycetaceae
bOTU5016	1	0	0	0	2	0	0	2	0	0	0	0	0	4	2	1	0	0	6	0	2	1	0	0	1	0	1	0	0.330776	0.4229	0	0	1	Module_14	Peripherals	Bdellovibrionota	norank_0319-6G20	norank_0319-6G20	norank_0319-6G20
bOTU5018	2	0	2	4	0	1	1	6	1	1	2	3	0	0	0	2	0	3	0	0	0	0	1	3	0	1	0	0	0.390242	0.2553	0	0	1	Module_13	Peripherals	Elusimicrobiota	norank_Lineage_IIa	norank_Lineage_IIa	norank_Lineage_IIa
bOTU5020	0	0	5	2	1	1	4	3	2	1	1	4	1	0	0	0	0	3	0	3	0	0	0	2	0	1	0	0	0.428403	0.1787	0	0	1	Module_7	Peripherals	Planctomycetota	Phycisphaeraceae	AKYG587	AKYG587
bOTU5021	0	0	0	4	2	0	0	0	0	0	0	0	0	1	1	0	0	0	0	0	0	4	2	8	1	0	0	0	0.463326	0.1034	0	0	1	Module_6	Peripherals	Bacteroidota	Saprospiraceae	Aureispira	Aureispira
bOTU5023	0	0	3	5	3	0	2	0	1	0	0	1	0	2	0	0	1	1	0	0	0	0	1	6	1	0	0	1	0.193549	0.8538	0	0	1	Module_6	Peripherals	Planctomycetota	Isosphaeraceae	norank_Isosphaeraceae	norank_Isosphaeraceae
bOTU5027	0	0	5	7	1	5	5	2	2	1	1	0	1	0	3	2	4	3	2	0	4	1	2	4	1	0	1	1	0.149828	0.9037	0	0	1	Module_3	Peripherals	Proteobacteria	Solimonadaceae	0	0
bOTU5028	1	0	5	4	1	1	0	0	3	5	3	2	0	1	0	1	0	2	2	3	2	2	1	6	1	1	0	1	0.386227	0.2652	0	0	1	Module_1	Peripherals	Entotheonellaeota	Entotheonellaceae	norank_Entotheonellaceae	norank_Entotheonellaceae
bOTU5031	2	2	8	2	15	1	10	7	7	13	11	6	1	2	11	2	9	6	2	2	8	7	5	12	0	1	0	0	0.329786	0.425	0	0	1	Module_15	Peripherals	Planctomycetota	Phycisphaeraceae	AKYG587	AKYG587
bOTU5033	5	0	1	3	3	2	2	1	0	1	1	3	2	0	0	0	0	0	0	1	0	0	1	0	0	0	0	1	0.420569	0.1916	1	0	1	Module_1	Peripherals	Bdellovibrionota	norank_0319-6G20	norank_0319-6G20	norank_0319-6G20
bOTU5036	2	0	3	2	1	2	0	0	0	6	0	0	1	0	0	0	5	0	1	0	0	1	50	10	1	0	0	0	0.391883	0.1952	0	0	1	Module_206	Peripherals	Acidobacteriota	Vicinamibacteraceae	Luteitalea	Luteitalea
bOTU5040	3	0	5	11	3	3	6	4	5	0	1	4	0	0	1	3	0	6	5	3	2	3	17	8	1	0	0	0	0.427555	0.1606	0	0	1	Module_6	Peripherals	Verrucomicrobiota	Chthoniobacteraceae	Chthoniobacter	Chthoniobacter
bOTU5041	0	0	2	6	0	11	1	3	0	7	8	0	2	0	0	102	63	27	2	1	4	2	51	12	0	0	1	0	0.47106	0.065	1	0	1	Module_6	Peripherals	Chloroflexi	Chloroflexaceae	Candidatus_Chloroploca	Candidatus_Chloroploca
bOTU5045	6	4	5	13	1	2	4	3	5	7	7	1	5	8	9	3	12	8	0	3	6	1	9	3	0	0	1	0	0.628542	0.008	0	0	1	Module_460	Peripherals	Gemmatimonadota	Gemmatimonadaceae	norank_Gemmatimonadaceae	norank_Gemmatimonadaceae
bOTU5058	6	3	4	11	4	4	4	6	2	6	2	6	1	0	3	5	8	3	5	0	1	2	3	5	0	1	1	1	0.332413	0.4093	0	0	1	Module_42	Peripherals	Proteobacteria	Sutterellaceae	norank_Sutterellaceae	norank_Sutterellaceae
bOTU5062	0	0	2	4	1	1	1	0	1	2	5	0	0	0	0	0	1	6	0	0	6	3	1	0	1	0	0	0	0.12846	0.9435	0	0	1	Module_12	Peripherals	0	0	0	0
bOTU5063	2	0	8	4	7	13	3	0	3	7	5	7	0	1	1	1	0	0	0	0	3	5	7	8	1	1	0	1	0.495649	0.078	0	0	1	Module_1	Peripherals	Actinobacteriota	norank_Acidimicrobiia	norank_Acidimicrobiia	norank_Acidimicrobiia
bOTU5071	2	0	0	2	0	0	0	0	0	0	0	1	0	0	0	1	2	1	2	0	0	0	0	0	0	0	1	1	0.269533	0.6156	0	0	1	Module_17	Peripherals	Planctomycetota	Phycisphaeraceae	SM1A02	SM1A02
bOTU5072	0	0	1	4	0	2	4	0	3	0	0	1	0	0	2	1	0	0	2	0	0	2	3	0	1	1	0	0	0.202461	0.8069	0	0	1	Module_152	Peripherals	Proteobacteria	0	0	0
bOTU5093	2	2	1	10	0	7	0	1	0	1	3	5	1	0	0	0	0	0	0	0	2	0	1	3	0	0	0	1	0.478466	0.0877	1	0	1	Module_7	Peripherals	Planctomycetota	Isosphaeraceae	Tundrisphaera	Tundrisphaera
bOTU5099	0	0	0	2	0	5	1	0	0	0	0	0	0	0	0	0	0	2	0	6	0	1	1	2	1	0	0	0	0.356646	0.3387	0	0	1	Module_15	Peripherals	Chloroflexi	norank_SBR1031	norank_SBR1031	norank_SBR1031
bOTU5101	1	2	4	40	0	1	3	2	9	2	4	10	1	0	3	3	6	9	1	1	2	3	1	4	0	1	1	1	0.231215	0.8581	0	0	1	Module_12	Peripherals	Chloroflexi	A4b	norank_A4b	norank_A4b
bOTU5102	2	1	0	4	1	0	1	1	1	1	0	0	2	1	2	0	5	1	0	0	3	1	0	0	0	0	1	0	0.45552	0.1261	0	0	1	Module_4	Peripherals	Firmicutes	Thermoactinomycetaceae	norank_Thermoactinomycetaceae	norank_Thermoactinomycetaceae
bOTU5103	0	0	2	3	1	2	1	7	0	6	1	0	0	0	2	1	1	1	0	0	0	3	15	4	1	1	0	0	0.310222	0.5345	0	0	1	Module_20	Peripherals	Proteobacteria	Dongiaceae	Dongia	Dongia
bOTU5110	0	0	0	1	0	0	5	1	1	0	0	1	0	0	0	3	0	2	3	1	0	0	1	7	1	1	1	0	0.326264	0.4522	0	0	1	Module_6	Peripherals	Planctomycetota	Gemmataceae	norank_Gemmataceae	norank_Gemmataceae
bOTU5113	0	0	3	4	1	0	0	3	3	0	0	0	0	0	5	3	1	3	1	0	1	3	2	1	0	0	1	0	0.318708	0.4605	0	0	1	Module_6	Peripherals	Planctomycetota	WD2101_soil_group	norank_WD2101_soil_group	norank_WD2101_soil_group
bOTU5114	6	0	0	6	2	3	2	1	1	10	3	1	0	5	2	3	5	3	2	0	2	2	8	1	0	0	1	0	0.139839	0.9262	0	0	1	Module_449	Peripherals	Gemmatimonadota	Longimicrobiaceae	YC-ZSS-LKJ147	YC-ZSS-LKJ147
bOTU5116	0	0	0	1	0	0	1	2	0	22	7	1	0	0	5	0	13	15	10	0	1	0	2	6	1	1	1	0	0.351799	0.3448	1	0	1	Module_11	Peripherals	Proteobacteria	Comamonadaceae	Hydrogenophaga	Hydrogenophaga
bOTU5117	1	2	3	1	1	1	3	1	5	0	5	1	0	0	1	1	1	3	2	2	2	2	1	1	0	1	0	0	0.317257	0.4625	0	0	1	Module_15	Peripherals	Acidobacteriota	norank_11-24	norank_11-24	norank_11-24
bOTU5126	0	0	0	5	1	0	7	2	0	3	2	1	0	1	5	1	2	1	1	4	2	2	5	5	1	1	1	0	0.393294	0.2429	1	0	1	Module_8	Peripherals	Sumerlaeota	Sumerlaeaceae	Sumerlaea	Sumerlaea
bOTU5127	0	0	4	0	2	2	1	3	1	8	0	0	2	2	0	57	42	9	7	4	2	2	32	12	0	0	1	0	0.45147	0.0839	1	0	1	Module_6	Peripherals	Chloroflexi	Chloroflexaceae	Chloronema	Chloronema
bOTU5128	7	3	18	24	25	10	21	18	15	13	13	12	4	9	13	17	13	18	20	8	8	9	20	10	0	1	1	0	0.188902	0.8286	0	0	1	Module_1	Peripherals	Chloroflexi	Chloroflexaceae	FFCH7168	FFCH7168
bOTU5135	2	0	4	1	0	0	0	1	1	1	2	2	0	0	1	0	0	1	3	0	0	0	0	0	0	1	0	1	0.323238	0.4577	0	0	1	Module_1	Peripherals	Planctomycetota	norank_Pla3_lineage	norank_Pla3_lineage	norank_Pla3_lineage
bOTU5141	0	1	3	2	6	5	1	6	2	4	3	1	2	1	0	2	4	4	4	2	11	1	8	0	1	0	0	0	0.300715	0.5383	0	0	1	Module_395	Peripherals	Desulfobacterota	Geobacteraceae	0	0
bOTU5144	28	39	16	34	17	21	22	28	16	13	18	15	2	26	4	10	33	17	24	14	21	24	20	30	1	0	0	1	0.317187	0.4735	0	0	1	Module_96	Peripherals	Proteobacteria	Rhodobacteraceae	Amaricoccus	Amaricoccus
bOTU5146	0	0	0	0	1	2	0	1	0	1	4	0	1	0	9	1	5	1	3	1	1	0	2	2	0	0	1	0	0.450378	0.1062	0	0	1	Module_2	Peripherals	Chloroflexi	Ardenticatenaceae	norank_Ardenticatenaceae	norank_Ardenticatenaceae
bOTU5150	2	3	0	0	1	0	0	0	0	0	0	0	0	3	0	1	2	0	1	1	1	0	0	0	0	0	1	1	0.395828	0.2218	0	0	1	Module_4	Peripherals	Gemmatimonadota	Gemmatimonadaceae	0	0
bOTU5158	0	0	0	6	4	18	1	0	0	0	0	0	0	0	2	1	1	1	0	0	0	0	0	2	0	0	0	1	0.466926	0.0605	1	0	1	Module_1	Peripherals	Bacteroidota	Spirosomaceae	Dyadobacter	Dyadobacter
bOTU5164	1	3	5	9	6	3	1	6	1	9	9	5	6	5	11	4	3	11	1	4	5	2	2	0	0	0	1	0	0.583809	0.0171	0	0	1	Module_3	Peripherals	Chloroflexi	Roseiflexaceae	norank_Roseiflexaceae	norank_Roseiflexaceae
bOTU5166	12	15	32	24	9	18	19	23	18	19	34	10	6	14	11	16	12	15	13	9	20	18	28	24	1	1	0	0	0.268152	0.6131	0	0	1	Module_6	Peripherals	Actinobacteriota	norank_Gaiellales	norank_Gaiellales	norank_Gaiellales
bOTU5167	12	4	7	2	1	1	1	3	2	2	7	1	3	13	5	1	3	0	1	7	10	2	2	8	1	0	1	1	0.271146	0.625	0	0	1	Module_4	Peripherals	Gemmatimonadota	Gemmatimonadaceae	0	0
bOTU5172	0	0	1	2	1	4	2	3	2	1	3	0	0	0	2	0	3	0	3	1	1	1	2	7	1	1	0	0	0.360181	0.3478	0	0	1	Module_10	Peripherals	Acidobacteriota	Vicinamibacteraceae	norank_Vicinamibacteraceae	norank_Vicinamibacteraceae
bOTU5173	0	1	1	2	0	0	0	2	0	0	0	0	0	0	0	0	0	0	0	2	0	0	0	2	1	0	0	1	0.324424	0.4085	0	0	1	Module_44	Peripherals	Desulfobacterota	norank_PB19	norank_PB19	norank_PB19
bOTU5174	4	0	4	5	2	0	1	6	2	4	1	0	0	0	1	0	4	2	2	1	3	1	0	1	0	1	0	1	0.286775	0.5564	0	0	1	Module_361	Peripherals	Proteobacteria	Nitrosomonadaceae	MND1	MND1
bOTU5178	0	0	0	6	4	1	0	0	0	0	1	3	0	0	0	2	0	3	2	0	0	1	0	2	0	0	0	1	0.215585	0.7696	0	0	1	Module_3	Peripherals	Firmicutes	Erysipelotrichaceae	Turicibacter	Turicibacter
bOTU5180	7	8	6	11	5	3	3	2	10	9	10	3	7	18	2	6	14	7	2	4	5	5	6	6	0	0	1	0	0.514666	0.0453	0	0	1	Module_4	Peripherals	Chloroflexi	norank_JG30-KF-CM66	norank_JG30-KF-CM66	norank_JG30-KF-CM66
bOTU5182	0	3	1	7	0	2	1	1	0	0	4	0	0	0	0	0	1	1	0	1	6	0	0	0	1	0	0	1	0.281433	0.5956	0	0	1	Module_44	Peripherals	NB1-j	norank_NB1-j	norank_NB1-j	norank_NB1-j
bOTU5185	0	1	0	3	2	1	0	0	2	1	0	2	1	1	0	0	0	0	2	0	0	4	1	1	1	0	0	1	0.235847	0.7322	0	0	1	Module_23	Peripherals	Proteobacteria	Rhodobacteraceae	0	0
bOTU5186	0	1	5	8	3	1	3	5	1	1	7	3	0	3	2	0	1	2	1	1	1	2	1	2	0	1	0	1	0.395334	0.2523	0	0	1	Module_13	Peripherals	Bacteroidota	37-13	norank_37-13	norank_37-13
bOTU5187	2	1	2	2	5	0	5	0	0	2	3	3	0	0	0	0	1	2	2	0	0	0	4	2	1	1	0	1	0.360619	0.3356	0	0	1	Module_8	Peripherals	Myxococcota	Nannocystaceae	0	0
bOTU5194	2	3	5	23	0	9	4	2	4	6	3	1	7	1	4	4	2	8	4	2	6	2	2	3	0	0	1	1	0.350912	0.3665	0	0	1	Module_6	Peripherals	Acidobacteriota	norank_Vicinamibacterales	norank_Vicinamibacterales	norank_Vicinamibacterales
bOTU5207	0	0	0	0	2	0	1	3	0	0	1	2	0	0	3	1	5	1	1	1	0	0	0	0	0	1	1	0	0.428452	0.1668	0	0	1	Module_16	Peripherals	Verrucomicrobiota	Methylacidiphilaceae	norank_Methylacidiphilaceae	norank_Methylacidiphilaceae
bOTU5211	3	0	3	11	0	2	3	0	3	2	6	2	1	0	3	4	4	3	2	4	0	9	2	5	1	0	0	0	0.215977	0.7683	0	0	1	Module_300	Peripherals	Proteobacteria	norank_Alphaproteobacteria	norank_Alphaproteobacteria	norank_Alphaproteobacteria
bOTU5213	0	1	0	1	0	0	2	2	0	0	0	0	0	0	2	0	1	2	0	0	1	0	0	3	1	1	1	0	0.181245	0.8532	0	0	1	Module_207	Peripherals	Gemmatimonadota	Gemmatimonadaceae	norank_Gemmatimonadaceae	norank_Gemmatimonadaceae
bOTU5215	1	2	0	2	6	4	3	1	0	9	10	7	0	0	0	3	4	1	0	3	0	3	5	3	0	1	0	0	0.420803	0.1921	0	0	1	Module_1	Peripherals	Actinobacteriota	norank_Acidimicrobiia	norank_Acidimicrobiia	norank_Acidimicrobiia
bOTU5220	1	2	1	2	4	4	0	2	0	6	3	2	2	0	0	0	0	4	6	0	2	1	0	1	0	1	0	1	0.178806	0.8558	0	0	1	Module_458	Peripherals	Bacteroidota	37-13	norank_37-13	norank_37-13
bOTU5221	1	0	2	0	0	4	1	0	1	1	2	2	0	1	1	0	0	0	2	1	0	0	0	4	1	1	0	1	0.274467	0.5934	0	0	1	Module_4	Peripherals	Chloroflexi	JG30-KF-CM45	norank_JG30-KF-CM45	norank_JG30-KF-CM45
bOTU5231	3	2	20	0	0	0	5	1	1	0	0	0	5	0	1	2	3	7	0	0	1	0	0	0	0	0	1	1	0.414071	0.2004	1	0	1	Module_8	Peripherals	Proteobacteria	Rhodocyclaceae	0	0
bOTU5236	2	3	6	6	11	5	1	7	1	9	2	2	0	0	1	4	7	6	4	1	3	3	0	2	0	0	0	1	0.338974	0.3985	0	0	1	Module_20	Peripherals	Gemmatimonadota	Longimicrobiaceae	norank_Longimicrobiaceae	norank_Longimicrobiaceae
bOTU5239	0	1	2	4	3	6	4	1	0	2	1	0	0	3	2	0	4	9	2	3	0	8	11	5	1	0	0	0	0.39351	0.2423	0	0	1	Module_6	Peripherals	Bacteroidota	Chitinophagaceae	Flavisolibacter	Flavisolibacter
bOTU5245	1	1	0	0	0	0	0	1	1	0	0	3	4	6	17	0	0	0	0	2	1	0	0	2	0	0	1	0	0.527467	0.0402	0	0	1	Module_4	Peripherals	Gemmatimonadota	norank_S0134_terrestrial_group	norank_S0134_terrestrial_group	norank_S0134_terrestrial_group
bOTU5247	0	0	0	0	2	2	0	0	2	0	0	0	0	0	0	0	2	0	0	0	0	0	0	1	0	0	0	1	0.207967	0.8465	0	0	1	Module_1	Peripherals	Firmicutes	Alicyclobacillaceae	Tumebacillus	Tumebacillus
bOTU5251	3	0	6	5	1	3	4	3	5	4	5	4	0	8	1	2	1	2	3	0	2	0	1	0	0	1	1	1	0.394912	0.2375	1	0	1	Module_1	Peripherals	Proteobacteria	0	0	0
bOTU5252	1	0	4	1	0	0	2	1	1	0	2	0	0	0	1	3	3	6	4	0	2	0	1	1	0	0	1	0	0.349973	0.3718	0	0	1	Module_12	Peripherals	Myxococcota	Sandaracinaceae	norank_Sandaracinaceae	norank_Sandaracinaceae
bOTU5253	2	1	0	2	8	4	2	3	3	3	3	2	1	2	8	3	3	7	5	3	5	5	4	7	1	0	1	0	0.492082	0.0774	0	0	1	Module_11	Peripherals	Acidobacteriota	norank_Vicinamibacterales	norank_Vicinamibacterales	norank_Vicinamibacterales
bOTU5254	2	0	5	3	1	2	8	0	7	2	1	2	3	2	2	0	1	2	2	4	2	0	0	3	0	1	0	0	0.238405	0.7203	0	0	1	Module_4	Peripherals	Entotheonellaeota	Entotheonellaceae	norank_Entotheonellaceae	norank_Entotheonellaceae
bOTU5257	5	3	9	12	10	16	11	7	7	6	6	3	1	1	2	3	3	6	4	2	1	13	14	11	1	1	0	1	0.481671	0.093	0	0	1	Module_1	Peripherals	Bdellovibrionota	Bacteriovoracaceae	Peredibacter	Peredibacter
bOTU5260	1	3	3	14	8	12	7	2	2	4	5	1	1	8	2	3	7	7	8	2	2	4	4	7	0	0	1	1	0.307618	0.4922	0	0	1	Module_1	Peripherals	Bdellovibrionota	Bacteriovoracaceae	Peredibacter	Peredibacter
bOTU5263	1	4	7	0	0	10	1	2	3	1	3	2	1	3	8	0	2	2	2	0	5	1	0	6	0	0	1	1	0.250828	0.6761	0	0	1	Module_14	Peripherals	Firmicutes	Caloramatoraceae	Fonticella	Fonticella
bOTU5264	0	1	1	1	1	8	3	5	5	3	0	1	0	1	0	0	0	1	1	2	2	2	4	4	1	1	0	1	0.465439	0.1147	1	0	1	Module_8	Peripherals	Acidobacteriota	norank_Vicinamibacterales	norank_Vicinamibacterales	norank_Vicinamibacterales
bOTU5268	1	2	0	2	0	0	0	1	0	2	2	1	0	0	0	0	0	0	1	0	2	0	4	3	1	1	0	1	0.443993	0.157	0	0	1	Module_7	Peripherals	Verrucomicrobiota	Pedosphaeraceae	norank_Pedosphaeraceae	norank_Pedosphaeraceae
bOTU5275	3	2	10	9	6	5	8	8	10	6	10	7	1	3	1	6	7	2	11	5	4	7	17	12	1	1	0	0	0.58625	0.0123	0	0	1	Module_6	Peripherals	Verrucomicrobiota	Chthoniobacteraceae	Chthoniobacter	Chthoniobacter
bOTU5283	2	3	14	4	5	8	9	2	8	9	15	13	2	1	3	3	3	6	6	2	14	1	7	9	0	1	0	0	0.413103	0.2089	0	0	1	Module_1	Peripherals	Actinobacteriota	norank_Microtrichales	norank_Microtrichales	norank_Microtrichales
bOTU5288	0	0	3	1	1	1	0	0	1	0	1	0	0	0	0	2	0	1	2	0	1	0	4	0	1	0	0	1	0.268957	0.6319	0	0	1	Module_12	Peripherals	Firmicutes	Haloplasmataceae	Haloplasma	Haloplasma
bOTU5293	12	4	9	18	6	7	9	9	1	15	13	2	4	10	10	31	15	20	16	9	18	7	6	6	0	0	1	0	0.512775	0.0362	0	0	1	Module_2	Peripherals	Proteobacteria	0	0	0
bOTU5295	1	1	4	1	1	6	4	0	4	5	1	1	0	0	0	0	0	7	6	2	1	1	1	6	1	1	0	1	0.265496	0.6213	0	0	1	Module_10	Peripherals	Acidobacteriota	norank_Subgroup_17	norank_Subgroup_17	norank_Subgroup_17
bOTU5299	4	0	7	10	7	3	4	4	4	2	7	6	0	1	1	1	6	7	0	1	2	15	4	3	1	1	0	1	0.204944	0.8288	0	0	1	Module_1	Peripherals	Myxococcota	27F-1492R	norank_27F-1492R	norank_27F-1492R
bOTU5307	0	0	2	0	0	1	2	0	0	0	3	0	1	0	0	0	0	0	0	0	3	0	1	3	1	1	0	0	0.274837	0.6233	0	0	1	Module_1	Peripherals	Myxococcota	Myxococcaceae	P3OB-42	P3OB-42
bOTU5309	4	3	11	4	9	6	5	9	8	7	4	5	0	1	4	2	6	2	2	2	7	3	0	2	0	1	0	1	0.603287	0.0134	0	0	1	Module_15	Peripherals	Chloroflexi	Chloroflexaceae	FFCH7168	FFCH7168
bOTU5313	3	0	2	1	0	0	1	0	2	1	1	0	0	0	1	0	1	1	0	0	0	0	1	2	0	1	0	1	0.21942	0.8016	0	0	1	Module_10	Peripherals	Bdellovibrionota	norank_0319-6G20	norank_0319-6G20	norank_0319-6G20
bOTU5318	0	0	14	6	2	7	2	0	0	0	2	0	0	0	0	0	1	3	1	4	0	0	0	4	0	0	0	1	0.477021	0.0827	0	0	1	Module_25	Peripherals	Planctomycetota	Phycisphaeraceae	0	0
bOTU5320	0	0	0	0	0	0	7	4	0	0	0	0	0	0	1	62	0	3	0	0	0	0	0	0	0	0	1	0	0.364472	0.3021	1	0	1	Module_16	Peripherals	Patescibacteria	norank_Saccharimonadales	norank_Saccharimonadales	norank_Saccharimonadales
bOTU5331	0	0	0	3	0	1	0	0	0	0	0	1	0	1	1	1	1	2	2	0	0	0	0	2	0	0	1	0	0.392783	0.2536	0	0	1	Module_7	Peripherals	Bdellovibrionota	Bdellovibrionaceae	Bdellovibrio	Bdellovibrio
bOTU5334	0	2	3	1	2	4	4	3	1	11	2	3	0	0	1	0	1	1	1	1	1	2	3	6	0	1	0	0	0.444652	0.1249	0	0	1	Module_6	Peripherals	Proteobacteria	norank_Rhodospirillales	norank_Rhodospirillales	norank_Rhodospirillales
bOTU5338	1	0	2	14	11	9	1	0	1	4	6	5	0	0	1	4	1	4	2	2	8	5	4	3	1	0	0	1	0.385993	0.2694	0	0	1	Module_1	Peripherals	Armatimonadota	norank_Armatimonadota	norank_Armatimonadota	norank_Armatimonadota
bOTU5344	6	5	10	21	3	4	8	9	8	8	6	4	6	5	4	4	2	1	2	2	7	3	7	3	0	1	0	1	0.369628	0.303	0	0	1	Module_130	Peripherals	Acidobacteriota	Thermoanaerobaculaceae	Subgroup_10	Subgroup_10
bOTU5345	1	0	1	2	1	2	0	1	0	0	0	0	0	0	0	0	0	2	3	0	0	0	1	4	1	0	0	1	0.446262	0.1335	0	0	1	Module_448	Peripherals	Myxococcota	Sandaracinaceae	norank_Sandaracinaceae	norank_Sandaracinaceae
bOTU5346	3	0	1	8	0	7	1	1	4	2	1	4	2	1	0	2	4	6	0	1	3	2	1	1	0	0	1	1	0.283541	0.5622	0	0	1	Module_142	Peripherals	0	0	0	0
bOTU5350	3	8	9	6	10	14	2	1	2	1	7	8	8	7	3	7	5	3	6	2	7	7	6	6	0	0	1	1	0.447126	0.1386	0	0	1	Module_8	Peripherals	Actinobacteriota	Streptomycetaceae	Streptomyces	Streptomyces
bOTU5351	0	0	1	4	1	1	0	1	2	0	4	2	2	0	0	1	2	0	3	2	0	1	1	0	1	1	1	0	0.13991	0.9208	0	0	1	Module_417	Peripherals	Proteobacteria	0	0	0
bOTU5353	0	1	1	2	2	1	4	0	3	1	4	2	0	0	6	2	1	0	2	1	3	1	2	1	1	1	1	0	0.227072	0.7781	0	0	1	Module_15	Peripherals	Firmicutes	Clostridiaceae	Clostridium_sensu_stricto_13	Clostridium_sensu_stricto_13
bOTU5355	1	0	6	6	2	7	2	5	4	3	3	2	0	1	0	0	2	3	5	1	2	2	2	0	0	1	0	1	0.427491	0.1765	0	0	1	Module_1	Peripherals	Acidobacteriota	Pyrinomonadaceae	RB41	RB41
bOTU5356	0	0	1	1	0	0	0	0	0	1	1	0	0	0	2	0	0	1	0	2	3	0	0	2	1	0	0	0	0.406068	0.207	0	0	1	Module_402	Peripherals	Verrucomicrobiota	0	0	0
bOTU5362	0	0	0	1	0	1	1	1	2	4	1	1	1	0	2	0	1	3	1	0	2	1	0	1	0	1	1	0	0.468069	0.1113	0	0	1	Module_137	Peripherals	Acidobacteriota	Vicinamibacteraceae	norank_Vicinamibacteraceae	norank_Vicinamibacteraceae
bOTU5364	4	5	28	12	5	7	11	10	7	11	14	4	6	3	5	6	8	18	11	11	11	9	10	7	1	0	0	0	0.117331	0.9659	0	0	1	Module_88	Peripherals	Latescibacterota	norank_Latescibacterota	norank_Latescibacterota	norank_Latescibacterota
bOTU5367	6	3	5	16	1	2	5	1	4	5	5	10	1	0	1	2	0	6	4	2	5	3	5	2	1	1	0	1	0.394323	0.2479	0	0	1	Module_5	Peripherals	Gemmatimonadota	Gemmatimonadaceae	norank_Gemmatimonadaceae	norank_Gemmatimonadaceae
bOTU5371	6	4	8	13	14	6	6	6	7	7	9	4	0	3	3	8	4	13	11	0	7	12	5	16	1	0	0	1	0.288492	0.5552	0	0	1	Module_58	Peripherals	Planctomycetota	Gemmataceae	0	0
bOTU5378	1	2	3	8	1	4	1	0	6	3	1	7	1	0	0	2	2	1	0	3	2	0	0	1	0	1	0	1	0.427085	0.1754	0	0	1	Module_1	Peripherals	Planctomycetota	norank_OM190	norank_OM190	norank_OM190
bOTU5379	2	0	4	5	1	1	3	3	2	2	1	2	0	2	0	0	2	0	1	1	2	0	0	3	0	1	0	1	0.417821	0.1924	0	0	1	Module_13	Peripherals	Bacteroidota	Chitinophagaceae	Parasegetibacter	Parasegetibacter
bOTU5380	4	5	28	22	14	8	5	12	15	17	11	11	0	12	12	7	10	24	18	11	6	15	21	14	1	0	0	0	0.208092	0.7856	0	0	1	Module_11	Peripherals	Planctomycetota	Gemmataceae	norank_Gemmataceae	norank_Gemmataceae
bOTU5382	7	4	7	18	5	7	3	5	20	10	10	4	1	3	7	9	9	17	4	3	4	13	9	6	0	1	1	0	0.172084	0.8732	0	0	1	Module_10	Peripherals	Verrucomicrobiota	Chthoniobacteraceae	Chthoniobacter	Chthoniobacter
bOTU5385	7	8	13	24	12	5	18	13	9	18	6	11	4	3	8	22	12	13	25	7	33	14	4	17	1	0	0	0	0.31511	0.4871	0	0	1	Module_18	Peripherals	Firmicutes	Paenibacillaceae	Paenibacillus	Paenibacillus
bOTU5387	0	2	4	1	0	1	0	1	0	1	0	2	0	1	0	0	0	0	0	2	0	1	10	4	1	0	0	0	0.430755	0.1376	0	0	1	Module_6	Peripherals	Bacteroidota	Cytophagaceae	Sporocytophaga	Sporocytophaga
bOTU5393	1	2	3	15	1	1	0	0	4	4	0	0	0	2	2	0	0	7	5	2	2	7	4	3	1	0	0	1	0.360399	0.3341	0	0	1	Module_11	Peripherals	Proteobacteria	unclassified_Gammaproteobacteria_Incertae_Sedis	Acidibacter	Acidibacter
bOTU5399	1	1	1	3	11	0	6	0	1	5	5	3	0	1	4	1	3	2	0	0	4	2	1	1	0	1	0	1	0.250883	0.7099	0	0	1	Module_116	Peripherals	Methylomirabilota	norank_Rokubacteriales	norank_Rokubacteriales	norank_Rokubacteriales
bOTU5402	0	0	1	2	2	3	2	0	1	0	0	1	0	0	2	2	1	7	2	0	2	1	0	0	0	0	1	0	0.360237	0.3471	0	0	1	Module_11	Peripherals	Bacteroidota	Microscillaceae	norank_Microscillaceae	norank_Microscillaceae
bOTU5403	10	2	10	14	7	9	3	2	10	2	9	3	1	2	4	5	4	6	4	5	4	1	6	13	0	0	0	1	0.434092	0.1673	0	0	1	Module_17	Peripherals	Armatimonadota	norank_Armatimonadota	norank_Armatimonadota	norank_Armatimonadota
bOTU5407	3	6	11	10	1	15	14	5	19	13	18	8	2	5	7	2	3	6	11	6	12	4	4	4	0	1	0	0	0.56098	0.028	0	0	1	Module_1	Peripherals	Chloroflexi	A4b	norank_A4b	norank_A4b
bOTU5414	0	0	0	2	0	16	0	2	0	2	0	0	0	0	0	6	20	1	4	2	0	2	9	4	1	0	1	1	0.260879	0.686	0	0	1	Module_6	Peripherals	Chloroflexi	Chloroflexaceae	Chloronema	Chloronema
bOTU5416	1	2	2	9	11	13	1	5	1	8	5	0	0	3	2	1	1	1	2	2	2	2	1	3	0	0	0	1	0.488263	0.0894	0	0	1	Module_41	Peripherals	Chloroflexi	Caldilineaceae	norank_Caldilineaceae	norank_Caldilineaceae
bOTU5417	1	1	0	0	4	1	2	0	4	6	4	3	0	0	2	2	1	0	2	0	0	2	3	1	0	1	0	0	0.502742	0.0696	0	0	1	Module_15	Peripherals	Planctomycetota	Gemmataceae	norank_Gemmataceae	norank_Gemmataceae
bOTU5418	0	0	0	3	4	3	9	0	3	7	1	0	0	0	0	0	0	0	0	0	0	1	1	0	0	1	0	0	0.500647	0.0781	1	0	1	Module_1	Peripherals	Deinococcota	Deinococcaceae	Deinococcus	Deinococcus
bOTU5420	2	0	0	2	5	6	4	2	10	6	4	2	1	0	11	0	3	4	3	0	4	1	1	2	0	1	1	0	0.324223	0.4635	0	0	1	Module_16	Peripherals	Chloroflexi	JG30-KF-CM45	norank_JG30-KF-CM45	norank_JG30-KF-CM45
bOTU5424	0	4	0	5	0	4	0	3	0	2	4	4	4	5	2	0	1	2	3	4	1	0	0	6	0	0	1	0	0.217651	0.7644	0	0	1	Module_7	Peripherals	Chloroflexi	JG30-KF-CM45	norank_JG30-KF-CM45	norank_JG30-KF-CM45
bOTU5426	12	13	21	32	42	22	22	31	21	22	22	9	5	3	12	11	19	34	8	15	9	17	33	27	0	1	0	1	0.231632	0.7261	0	0	1	Module_1	Peripherals	Planctomycetota	Gemmataceae	norank_Gemmataceae	norank_Gemmataceae
bOTU5427	25	11	21	46	7	12	16	20	11	12	9	14	5	4	13	11	11	9	9	6	8	4	6	14	0	0	0	1	0.512162	0.0549	0	0	1	Module_13	Peripherals	Proteobacteria	norank_R7C24	norank_R7C24	norank_R7C24
bOTU5433	0	0	3	0	0	0	3	0	3	0	3	2	1	0	3	0	0	0	0	0	2	2	0	0	0	1	0	0	0.365851	0.3289	0	0	1	Module_1	Peripherals	Planctomycetota	norank_OM190	norank_OM190	norank_OM190
bOTU5440	2	2	1	3	0	2	3	2	2	4	2	9	2	0	2	0	1	0	0	4	1	2	3	4	1	1	0	0	0.395067	0.2421	0	0	1	Module_7	Peripherals	Planctomycetota	Gemmataceae	norank_Gemmataceae	norank_Gemmataceae
bOTU5441	1	0	3	9	0	2	3	1	2	2	2	3	0	1	2	0	2	2	0	0	1	6	0	2	0	1	0	1	0.182143	0.8667	0	0	1	Module_18	Peripherals	Planctomycetota	Gemmataceae	norank_Gemmataceae	norank_Gemmataceae
bOTU5444	0	1	0	0	0	1	2	0	1	1	2	0	0	0	3	0	3	0	1	0	9	1	1	0	1	0	0	0	0.275207	0.679	0	0	1	Module_18	Peripherals	Chloroflexi	A4b	norank_A4b	norank_A4b
bOTU5446	5	1	2	9	4	16	3	9	12	10	3	9	0	4	1	1	0	4	11	2	6	2	6	7	1	1	0	1	0.481705	0.0932	0	0	1	Module_1	Peripherals	Bacteroidota	Microscillaceae	norank_Microscillaceae	norank_Microscillaceae
bOTU5447	1	1	12	10	6	9	8	4	2	4	2	4	0	1	1	5	1	2	6	2	2	1	4	1	0	1	0	1	0.433864	0.1701	0	0	1	Module_5	Peripherals	Verrucomicrobiota	Opitutaceae	Alterococcus	Alterococcus
bOTU5450	4	7	11	10	8	17	14	9	11	7	8	4	4	4	11	7	33	19	7	3	11	20	49	32	1	0	1	0	0.415937	0.1875	0	0	1	Module_6	Peripherals	Proteobacteria	Beijerinckiaceae	Microvirga	Microvirga
bOTU5454	22	41	62	62	38	33	49	55	40	21	36	18	13	31	22	37	25	52	46	21	12	33	22	39	0	1	1	1	0.277525	0.5823	0	0	1	Module_17	Peripherals	Firmicutes	Paenibacillaceae	Paenibacillus	Paenibacillus
bOTU5455	5	11	20	5	14	7	9	9	7	11	12	5	4	3	6	3	15	14	19	13	27	6	10	11	1	0	0	0	0.443804	0.1482	0	0	1	Module_10	Peripherals	Gemmatimonadota	Gemmatimonadaceae	Gemmatimonas	Gemmatimonas
bOTU5456	1	4	0	0	1	4	0	3	4	1	4	8	1	0	0	2	8	9	2	0	3	0	1	7	0	1	1	0	0.254641	0.6559	0	0	1	Module_318	Peripherals	Chloroflexi	0	0	0
bOTU5459	1	1	0	0	2	1	4	6	0	0	0	0	0	0	0	0	1	1	5	0	7	3	0	0	1	1	0	0	0.358074	0.339	0	0	1	Module_12	Peripherals	Actinobacteriota	norank_0319-7L14	norank_0319-7L14	norank_0319-7L14
bOTU5464	13	3	4	13	8	9	11	14	5	7	6	4	0	0	1	2	4	8	4	5	16	4	5	4	1	1	0	1	0.477525	0.096	0	0	1	Module_1	Peripherals	Acidobacteriota	norank_Vicinamibacterales	norank_Vicinamibacterales	norank_Vicinamibacterales
bOTU5469	0	1	6	4	2	0	1	2	2	5	3	0	0	0	0	0	0	3	0	0	1	1	3	2	0	1	0	1	0.374922	0.299	0	0	1	Module_1	Peripherals	Planctomycetota	Gemmataceae	norank_Gemmataceae	norank_Gemmataceae
bOTU5479	0	0	0	4	0	0	3	0	0	2	0	3	0	0	0	0	0	0	0	1	0	2	1	0	0	1	0	0	0.38277	0.2374	0	0	1	Module_50	Peripherals	Planctomycetota	WD2101_soil_group	norank_WD2101_soil_group	norank_WD2101_soil_group
bOTU5481	6	3	9	12	3	4	1	7	5	0	4	3	0	2	3	1	3	11	11	7	5	4	5	3	1	0	0	1	0.413422	0.211	0	0	1	Module_66	Peripherals	Gemmatimonadota	Gemmatimonadaceae	Gemmatimonas	Gemmatimonas
bOTU5483	4	0	0	1	2	1	1	1	1	2	0	0	0	2	1	0	0	1	1	3	1	0	5	1	1	0	0	1	0.297225	0.5465	0	0	1	Module_334	Peripherals	Actinobacteriota	Euzebyaceae	norank_Euzebyaceae	norank_Euzebyaceae
bOTU5485	5	0	5	0	1	0	1	0	0	0	3	0	0	0	0	4	0	0	0	0	0	0	0	0	0	0	0	1	0.347936	0.3719	0	0	1	Module_102	Peripherals	Proteobacteria	Sphingomonadaceae	0	0
bOTU5486	0	3	3	7	7	6	5	7	0	3	10	4	1	2	5	1	3	4	4	3	1	6	1	2	0	1	0	1	0.264416	0.618	0	0	1	Module_32	Peripherals	Firmicutes	Paenibacillaceae	Paenibacillus	Paenibacillus
bOTU5487	0	2	4	10	5	9	5	0	9	2	4	0	2	1	2	9	10	10	3	3	4	4	17	17	1	0	1	0	0.388772	0.2593	0	0	1	Module_1	Peripherals	Planctomycetota	norank_Tepidisphaerales	norank_Tepidisphaerales	norank_Tepidisphaerales
bOTU5488	0	3	1	2	1	1	2	1	1	3	2	1	0	0	2	0	4	0	1	0	4	0	2	0	0	1	0	1	0.132199	0.9317	0	0	1	Module_18	Peripherals	Proteobacteria	Legionellaceae	Legionella	Legionella
bOTU5492	0	0	1	2	1	2	0	0	2	0	0	0	1	0	1	0	1	3	0	0	1	1	0	0	0	0	1	1	0.401913	0.2279	0	0	1	Module_31	Peripherals	Entotheonellaeota	Entotheonellaceae	norank_Entotheonellaceae	norank_Entotheonellaceae
bOTU5494	0	1	7	2	4	7	0	1	7	8	8	0	0	0	6	2	1	2	6	4	2	2	3	1	1	1	0	1	0.199402	0.7997	0	0	1	Module_5	Peripherals	Planctomycetota	Gemmataceae	norank_Gemmataceae	norank_Gemmataceae
bOTU5497	10	6	3	12	4	8	6	13	17	17	14	12	1	8	3	5	10	2	14	1	6	11	4	10	0	1	0	0	0.551909	0.0352	0	0	1	Module_8	Peripherals	Acidobacteriota	norank_Subgroup_11	norank_Subgroup_11	norank_Subgroup_11
bOTU5501	0	0	0	2	4	0	6	0	0	1	4	3	0	0	1	2	2	0	1	0	1	0	2	2	0	1	0	0	0.360644	0.3275	0	0	1	Module_11	Peripherals	Bdellovibrionota	Bdellovibrionaceae	Bdellovibrio	Bdellovibrio
bOTU5502	5	11	22	25	15	15	10	11	0	25	5	6	8	10	7	17	18	16	9	4	4	14	26	17	1	0	1	1	0.330835	0.4141	0	0	1	Module_4	Peripherals	Acidobacteriota	Blastocatellaceae	Aridibacter	Aridibacter
bOTU5504	0	0	1	0	1	0	2	0	1	2	1	3	0	0	0	1	3	0	0	0	0	0	3	3	1	1	0	0	0.314998	0.49	0	0	1	Module_6	Peripherals	Chloroflexi	AKIW781	norank_AKIW781	norank_AKIW781
bOTU5506	5	1	6	7	2	12	5	2	7	12	15	8	2	0	0	1	3	6	1	2	3	2	6	7	0	1	0	0	0.514034	0.0545	0	0	1	Module_1	Peripherals	Actinobacteriota	norank_Acidimicrobiia	norank_Acidimicrobiia	norank_Acidimicrobiia
bOTU5508	0	0	2	0	2	0	2	1	0	1	2	3	0	0	0	1	0	3	1	0	1	2	4	3	1	1	0	0	0.412799	0.2067	0	0	1	Module_3	Peripherals	Chloroflexi	AKYG1722	norank_AKYG1722	norank_AKYG1722
bOTU5514	4	0	0	1	0	0	1	0	0	3	0	1	0	0	0	0	2	0	0	0	0	4	0	3	1	1	0	1	0.193071	0.8503	0	0	1	Module_9	Peripherals	Actinobacteriota	0	0	0
bOTU5517	7	5	11	26	13	19	10	10	15	9	11	9	1	6	4	6	11	10	9	9	10	11	13	13	1	1	0	1	0.506579	0.0662	0	0	1	Module_1	Peripherals	Proteobacteria	Steroidobacteraceae	norank_Steroidobacteraceae	norank_Steroidobacteraceae
bOTU5518	5	5	18	23	18	24	18	17	0	10	16	10	11	10	15	32	14	28	18	6	10	12	12	13	0	0	1	0	0.5704	0.0157	0	0	1	Module_6	Peripherals	Bacteroidota	norank_Kapabacteriales	norank_Kapabacteriales	norank_Kapabacteriales
bOTU5520	3	2	4	7	7	6	3	6	5	4	5	7	2	1	4	3	2	11	7	1	1	9	2	6	0	1	0	0	0.0728634	0.9879	0	0	1	Module_1	Peripherals	Verrucomicrobiota	Chthoniobacteraceae	Candidatus_Udaeobacter	Candidatus_Udaeobacter
bOTU5530	1	0	0	0	0	3	3	3	1	1	0	0	0	0	0	1	1	2	1	0	0	0	0	1	0	1	0	0	0.333828	0.4367	0	0	1	Module_6	Peripherals	Elusimicrobiota	norank_Lineage_IV	norank_Lineage_IV	norank_Lineage_IV
bOTU5537	0	1	0	0	0	0	0	0	0	10	17	5	0	0	0	3	0	0	0	0	0	0	3	9	0	1	0	0	0.455414	0.116	1	0	1	Module_1	Peripherals	Patescibacteria	0	0	0
bOTU5539	0	0	3	0	2	0	2	4	2	2	4	2	0	0	0	1	1	3	2	5	2	1	0	1	1	1	0	0	0.489133	0.0815	0	0	1	Module_15	Peripherals	Acidobacteriota	Bryobacteraceae	Bryobacter	Bryobacter
bOTU5540	0	0	0	0	0	0	0	3	4	0	0	2	1	3	0	0	0	1	0	0	1	0	0	0	0	1	1	0	0.49022	0.1164	1	0	1	Module_14	Peripherals	Elusimicrobiota	norank_Lineage_IIa	norank_Lineage_IIa	norank_Lineage_IIa
bOTU5541	0	0	0	0	2	0	1	1	0	2	0	1	0	0	4	0	1	4	0	1	0	0	0	1	0	0	1	0	0.387706	0.2497	0	0	1	Module_10	Peripherals	Patescibacteria	norank_WWE3	norank_WWE3	norank_WWE3
bOTU5545	0	0	1	1	2	0	1	3	4	1	0	4	0	0	1	1	4	2	6	1	0	1	0	3	1	1	1	0	0.325085	0.4513	0	0	1	Module_13	Peripherals	Planctomycetota	WD2101_soil_group	norank_WD2101_soil_group	norank_WD2101_soil_group
bOTU5549	2	4	8	2	1	8	6	0	2	9	6	5	1	1	6	2	25	18	2	2	10	13	27	13	1	0	1	0	0.424368	0.1715	0	0	1	Module_6	Peripherals	Chloroflexi	A4b	norank_A4b	norank_A4b
bOTU5553	4	2	5	2	4	1	4	3	1	1	0	0	1	1	2	4	2	4	2	2	0	1	3	4	0	0	1	1	0.38114	0.2799	0	0	1	Module_404	Peripherals	Verrucomicrobiota	Parachlamydiaceae	Candidatus_Protochlamydia	Candidatus_Protochlamydia
bOTU5562	0	0	1	1	1	6	1	0	1	0	0	0	0	0	2	1	1	5	2	1	2	3	2	4	1	0	1	1	0.407485	0.2195	1	0	1	Module_11	Peripherals	Verrucomicrobiota	Pedosphaeraceae	norank_Pedosphaeraceae	norank_Pedosphaeraceae
bOTU5564	0	2	0	6	3	4	2	1	0	5	6	1	0	0	0	5	5	7	1	0	2	4	4	5	1	0	1	0	0.133197	0.9291	0	0	1	Module_1	Peripherals	Proteobacteria	SC-I-84	norank_SC-I-84	norank_SC-I-84
bOTU5566	1	2	1	15	3	7	6	2	4	1	3	6	1	2	3	2	9	5	2	2	2	5	8	0	0	0	1	1	0.122658	0.9505	0	0	1	Module_15	Peripherals	Chloroflexi	Ardenticatenaceae	norank_Ardenticatenaceae	norank_Ardenticatenaceae
bOTU5568	1	3	6	5	0	2	2	0	2	4	3	4	0	0	2	0	3	0	5	0	3	2	1	0	1	1	0	1	0.35369	0.3471	0	0	1	Module_13	Peripherals	Patescibacteria	norank_Dojkabacteria	norank_Dojkabacteria	norank_Dojkabacteria
bOTU5571	0	1	1	3	2	1	0	0	2	1	1	3	1	1	0	0	2	0	1	0	0	2	1	5	1	0	0	0	0.144487	0.9264	0	0	1	Module_23	Peripherals	0	0	0	0
bOTU5576	3	3	7	21	11	8	0	1	0	2	16	2	3	1	9	19	18	11	6	1	1	3	8	26	0	0	1	0	0.365903	0.3204	1	0	1	Module_1	Peripherals	Proteobacteria	Caulobacteraceae	Brevundimonas	Brevundimonas
bOTU5579	2	3	1	12	4	6	0	3	0	7	6	2	0	2	2	1	0	3	7	5	2	3	5	6	1	0	0	1	0.492145	0.0861	0	0	1	Module_11	Peripherals	Myxococcota	Anaeromyxobacteraceae	Anaeromyxobacter	Anaeromyxobacter
bOTU5580	0	0	1	5	4	6	5	3	5	7	1	6	0	0	1	2	1	8	5	0	1	5	2	4	0	1	0	0	0.366962	0.3264	0	0	1	Module_1	Peripherals	Armatimonadota	norank_Armatimonadota	norank_Armatimonadota	norank_Armatimonadota
bOTU5584	1	1	3	14	44	6	10	7	7	1	1	0	0	0	2	1	4	1	1	0	0	12	6	13	0	0	0	1	0.337097	0.4473	0	0	1	Module_1	Peripherals	Verrucomicrobiota	Rubritaleaceae	Luteolibacter	Luteolibacter
bOTU5587	0	2	3	7	4	3	3	5	1	2	3	9	3	1	1	2	0	5	1	0	5	7	4	4	1	1	0	0	0.201401	0.8082	0	0	1	Module_1	Peripherals	Planctomycetota	Gemmataceae	norank_Gemmataceae	norank_Gemmataceae
bOTU5588	20	5	10	22	6	5	16	6	6	10	15	11	2	12	8	3	5	8	6	6	10	12	4	13	0	1	0	1	0.230419	0.7396	0	0	1	Module_333	Peripherals	Myxococcota	Haliangiaceae	Haliangium	Haliangium
bOTU5591	2	2	0	3	3	4	5	0	4	4	5	1	0	0	0	1	1	5	2	0	0	0	2	4	0	1	0	1	0.406977	0.2209	0	0	1	Module_19	Peripherals	Acidobacteriota	norank_Subgroup_25	norank_Subgroup_25	norank_Subgroup_25
bOTU5595	5	1	2	7	7	13	2	7	4	5	5	3	6	1	5	6	4	8	9	7	8	6	3	10	1	0	1	0	0.367834	0.3182	0	0	1	Module_397	Peripherals	Firmicutes	norank_Limnochordia	Hydrogenispora	Hydrogenispora
bOTU5597	0	0	0	0	1	0	0	0	0	1	0	4	0	0	0	0	0	2	2	0	2	1	0	0	1	1	0	0	0.296312	0.5449	0	0	1	Module_3	Peripherals	Dependentiae	Vermiphilaceae	norank_Vermiphilaceae	norank_Vermiphilaceae
bOTU5599	0	0	3	2	9	4	1	0	2	2	0	2	0	0	0	0	1	3	1	0	1	0	1	0	0	0	0	1	0.441412	0.1313	0	0	1	Module_10	Peripherals	Myxococcota	Myxococcaceae	P3OB-42	P3OB-42
bOTU5602	8	10	8	6	2	7	6	4	5	7	9	19	6	3	5	1	7	1	8	14	9	4	0	6	1	1	0	1	0.207584	0.7919	0	0	1	Module_7	Peripherals	Acidobacteriota	Thermoanaerobaculaceae	Subgroup_10	Subgroup_10
bOTU5605	2	1	10	10	7	11	11	7	5	7	10	6	0	7	2	10	10	14	2	0	17	7	7	10	1	1	1	0	0.165041	0.8833	0	0	1	Module_6	Peripherals	Bacteroidota	Chitinophagaceae	Niastella	Niastella
bOTU5606	0	2	6	7	8	9	0	1	4	4	7	2	1	0	2	1	3	2	3	0	1	2	3	1	0	0	0	1	0.514643	0.0559	0	0	1	Module_1	Peripherals	Firmicutes	Clostridiaceae	Clostridium_sensu_stricto_18	Clostridium_sensu_stricto_18
bOTU5612	1	0	7	3	2	2	4	0	0	3	0	0	1	0	1	2	0	3	1	2	0	1	8	4	1	0	0	1	0.284482	0.5832	0	0	1	Module_433	Peripherals	Proteobacteria	norank_CCM19a	norank_CCM19a	norank_CCM19a
bOTU5613	5	2	12	1	6	9	10	11	6	4	8	4	2	0	5	6	5	9	7	9	10	4	8	5	1	1	0	0	0.304053	0.5017	0	0	1	Module_92	Peripherals	Acidobacteriota	Vicinamibacteraceae	norank_Vicinamibacteraceae	norank_Vicinamibacteraceae
bOTU5615	14	7	24	51	28	21	20	21	7	23	22	9	7	4	10	22	28	18	14	8	13	11	30	22	0	0	0	1	0.255709	0.6422	0	0	1	Module_1	Peripherals	Proteobacteria	Oxalobacteraceae	Noviherbaspirillum	Noviherbaspirillum
bOTU5624	1	1	3	2	4	0	0	3	4	4	0	1	0	0	0	0	2	0	0	0	1	0	2	1	0	1	0	1	0.499652	0.0773	0	0	1	Module_33	Peripherals	Proteobacteria	Diplorickettsiaceae	Aquicella	Aquicella
bOTU5627	0	0	5	40	1	4	13	1	3	0	0	0	0	0	0	0	0	0	3	0	0	10	19	9	1	0	0	1	0.363751	0.3149	1	0	1	Module_1	Peripherals	Verrucomicrobiota	Verrucomicrobiaceae	Verrucomicrobium	Verrucomicrobium
bOTU5633	0	1	2	0	0	1	1	2	1	2	1	0	0	0	0	8	1	3	4	0	2	1	3	1	1	0	1	0	0.28706	0.6281	0	0	1	Module_12	Peripherals	Proteobacteria	Coxiellaceae	Coxiella	Coxiella
bOTU5635	1	1	3	2	3	5	0	1	0	2	0	0	4	0	0	0	1	1	1	2	4	2	5	2	1	0	1	1	0.394721	0.2318	1	0	1	Module_15	Peripherals	Planctomycetota	Isosphaeraceae	norank_Isosphaeraceae	norank_Isosphaeraceae
bOTU5638	2	1	2	3	0	0	3	6	2	0	1	0	1	0	4	2	2	1	6	2	1	0	1	1	1	1	1	0	0.1799	0.8548	0	0	1	Module_92	Peripherals	Bdellovibrionota	norank_0319-6G20	norank_0319-6G20	norank_0319-6G20
bOTU5641	3	4	4	13	2	4	2	2	1	1	8	2	1	2	4	0	4	0	1	0	0	1	4	3	0	0	0	1	0.476839	0.1016	0	0	1	Module_7	Peripherals	Myxococcota	Haliangiaceae	Haliangium	Haliangium
bOTU5642	0	0	0	6	0	2	5	1	6	5	1	4	0	1	2	1	2	0	0	1	2	0	0	5	0	1	0	0	0.556794	0.0333	0	0	1	Module_179	Peripherals	Planctomycetota	Isosphaeraceae	norank_Isosphaeraceae	norank_Isosphaeraceae
bOTU5646	1	0	1	4	5	0	4	3	3	2	0	2	0	1	2	3	3	0	5	0	5	3	2	6	1	0	0	0	0.384934	0.275	0	0	1	Module_18	Peripherals	Planctomycetota	Gemmataceae	Gemmata	Gemmata
bOTU5650	4	3	2	4	1	3	0	1	0	2	2	2	1	1	1	0	3	0	1	2	1	3	4	3	1	0	0	1	0.54079	0.0406	0	0	1	Module_6	Peripherals	Actinobacteriota	Nocardioidaceae	Nocardioides	Nocardioides
bOTU5652	2	0	2	4	3	3	4	1	0	1	4	2	0	0	0	0	0	1	2	0	0	3	1	2	1	1	0	1	0.53937	0.0424	0	0	1	Module_1	Peripherals	Acidobacteriota	Bryobacteraceae	Bryobacter	Bryobacter
bOTU5653	0	0	0	5	0	0	0	0	4	2	2	0	0	0	1	0	0	1	0	0	1	3	4	8	1	0	0	0	0.436073	0.1527	0	0	1	Module_1	Peripherals	Proteobacteria	Comamonadaceae	0	0
bOTU5656	5	5	8	2	2	4	7	1	1	1	7	3	2	10	3	5	2	0	0	1	3	1	0	4	0	0	1	1	0.377083	0.3003	0	0	1	Module_4	Peripherals	Acidobacteriota	Thermoanaerobaculaceae	Subgroup_10	Subgroup_10
bOTU5658	6	5	0	6	0	3	1	1	1	5	2	4	0	0	0	0	2	1	0	0	0	1	4	2	0	1	0	1	0.469087	0.1062	0	0	1	Module_1	Peripherals	Chloroflexi	norank_C0119	norank_C0119	norank_C0119
bOTU5662	15	7	3	10	2	0	4	1	0	4	6	3	5	10	1	1	2	1	3	5	1	2	3	1	0	0	1	1	0.330243	0.4419	0	0	1	Module_4	Peripherals	Actinobacteriota	Ilumatobacteraceae	norank_Ilumatobacteraceae	norank_Ilumatobacteraceae
bOTU5665	0	1	11	5	7	11	4	3	7	8	9	4	1	2	2	1	5	11	4	4	4	2	0	5	0	1	0	1	0.279755	0.5777	0	0	1	Module_1	Peripherals	Chloroflexi	Anaerolineaceae	norank_Anaerolineaceae	norank_Anaerolineaceae
bOTU5666	1	1	2	5	3	6	1	0	1	3	0	1	0	0	1	0	4	0	0	0	1	3	0	2	0	0	0	1	0.501948	0.066	0	0	1	Module_20	Peripherals	Bdellovibrionota	norank_0319-6G20	norank_0319-6G20	norank_0319-6G20
bOTU5670	0	0	3	9	5	8	5	5	1	1	3	2	1	0	2	4	0	1	1	4	3	3	3	3	1	1	0	1	0.2775	0.5814	0	0	1	Module_5	Peripherals	Verrucomicrobiota	Pedosphaeraceae	norank_Pedosphaeraceae	norank_Pedosphaeraceae
bOTU5673	0	1	1	2	8	2	0	1	0	1	0	1	0	0	1	0	0	1	0	0	1	1	1	2	0	0	0	1	0.454881	0.0595	0	0	1	Module_1	Peripherals	Bdellovibrionota	norank_0319-6G20	norank_0319-6G20	norank_0319-6G20
bOTU5674	0	1	1	6	0	0	4	1	2	5	0	0	0	0	5	5	5	3	4	4	0	4	2	6	1	0	1	0	0.430283	0.1729	0	0	1	Module_11	Peripherals	Patescibacteria	S32	TM7	TM7
bOTU5675	1	2	7	4	7	3	7	5	7	5	7	9	0	1	9	0	6	1	9	4	6	1	0	3	0	1	0	0	0.397021	0.2427	0	0	1	Module_172	Peripherals	Myxococcota	norank_FFCH16767	norank_FFCH16767	norank_FFCH16767
bOTU5682	1	0	3	0	0	0	0	0	0	0	0	2	2	0	0	0	2	0	0	0	0	1	1	0	0	0	1	0	0.23559	0.7275	0	0	1	Module_13	Peripherals	Planctomycetota	Gemmataceae	norank_Gemmataceae	norank_Gemmataceae
bOTU5687	2	0	1	6	0	5	1	2	2	3	1	3	0	1	1	2	0	1	0	4	0	3	1	8	1	1	0	1	0.280496	0.5916	0	0	1	Module_380	Peripherals	Actinobacteriota	Thermomonosporaceae	Actinocorallia	Actinocorallia
bOTU5696	3	0	1	0	2	0	3	1	1	0	1	4	0	0	0	0	0	4	3	4	5	1	0	2	1	0	0	0	0.384639	0.2819	0	0	1	Module_8	Peripherals	Verrucomicrobiota	Pedosphaeraceae	norank_Pedosphaeraceae	norank_Pedosphaeraceae
bOTU5700	0	1	2	3	0	1	5	2	11	0	2	1	0	4	0	3	1	6	5	0	2	3	0	2	0	1	1	0	0.303243	0.5152	0	0	1	Module_12	Peripherals	Chloroflexi	Roseiflexaceae	norank_Roseiflexaceae	norank_Roseiflexaceae
bOTU5707	2	1	4	3	1	4	1	1	5	2	0	0	0	2	0	5	2	4	3	0	7	1	3	4	1	0	1	1	0.257031	0.6485	0	0	1	Module_376	Peripherals	Myxococcota	Polyangiaceae	norank_Polyangiaceae	norank_Polyangiaceae
bOTU5713	4	2	2	0	0	0	1	0	1	2	4	1	0	0	0	0	1	0	2	3	2	0	0	0	1	1	0	1	0.386557	0.2773	0	0	1	Module_7	Peripherals	Proteobacteria	Diplorickettsiaceae	Aquicella	Aquicella
bOTU5717	2	1	0	3	1	6	5	5	1	4	4	2	0	0	0	0	4	3	1	5	1	4	6	4	1	1	0	0	0.481391	0.092	0	0	1	Module_15	Peripherals	Acidobacteriota	Bryobacteraceae	Bryobacter	Bryobacter
bOTU5723	0	0	0	0	0	0	1	0	1	2	2	0	0	0	0	0	0	2	0	0	2	0	0	2	1	1	0	0	0.40255	0.2163	0	0	1	Module_3	Peripherals	Dependentiae	Vermiphilaceae	norank_Vermiphilaceae	norank_Vermiphilaceae
bOTU5726	0	2	2	1	4	7	10	7	0	3	5	1	0	1	1	2	10	4	0	2	1	5	5	4	0	1	0	0	0.197982	0.8173	0	0	1	Module_6	Peripherals	Actinobacteriota	norank_MB-A2-108	norank_MB-A2-108	norank_MB-A2-108
bOTU5733	1	2	0	0	0	1	0	0	5	0	0	2	0	0	0	0	1	2	0	1	0	1	0	0	0	1	0	1	0.233375	0.7718	0	0	1	Module_319	Peripherals	Patescibacteria	norank_Saccharimonadales	norank_Saccharimonadales	norank_Saccharimonadales
bOTU5734	9	10	20	23	16	11	15	8	13	16	11	9	1	13	11	35	19	20	9	4	15	23	26	31	1	0	1	0	0.351691	0.3702	0	0	1	Module_1	Peripherals	Actinobacteriota	Nocardioidaceae	Nocardioides	Nocardioides
bOTU5735	1	0	1	0	0	0	2	5	0	2	1	0	1	0	3	0	1	1	1	0	1	2	3	2	1	1	1	0	0.375956	0.3034	0	0	1	Module_425	Peripherals	Planctomycetota	Gemmataceae	norank_Gemmataceae	norank_Gemmataceae
bOTU5739	9	5	14	20	12	17	5	10	3	9	19	9	9	6	2	3	9	10	5	9	4	5	6	15	0	0	0	1	0.347509	0.3626	0	0	1	Module_7	Peripherals	Acidobacteriota	norank_Vicinamibacterales	norank_Vicinamibacterales	norank_Vicinamibacterales
bOTU5740	6	1	6	16	10	6	7	14	6	7	6	3	2	2	19	15	8	14	14	7	3	2	4	9	0	0	1	0	0.407445	0.2153	0	0	1	Module_3	Peripherals	Verrucomicrobiota	Chthoniobacteraceae	Chthoniobacter	Chthoniobacter
bOTU5741	4	8	3	5	0	2	1	1	0	5	2	1	0	1	0	0	4	1	3	0	2	1	1	0	0	0	0	1	0.478142	0.0728	0	0	1	Module_1	Peripherals	Gemmatimonadota	Longimicrobiaceae	YC-ZSS-LKJ147	YC-ZSS-LKJ147
bOTU5749	1	4	2	9	6	5	3	3	3	3	16	5	0	0	7	6	5	7	8	1	1	3	14	6	1	1	0	0	0.123458	0.951	0	0	1	Module_5	Peripherals	Chloroflexi	Chloroflexaceae	Candidatus_Chloroploca	Candidatus_Chloroploca
bOTU5756	2	4	6	14	1	4	0	6	1	4	1	5	0	3	2	1	5	3	1	2	5	2	2	3	0	0	0	1	0.36154	0.3393	0	0	1	Module_4	Peripherals	Bacteroidota	AKYH767	norank_AKYH767	norank_AKYH767
bOTU5760	1	0	0	2	0	0	0	3	10	3	1	1	1	1	0	1	0	1	1	1	2	0	0	1	0	1	0	0	0.47431	0.0486	0	0	1	Module_49	Peripherals	Acidobacteriota	norank_DS-100	norank_DS-100	norank_DS-100
bOTU5761	0	0	2	8	4	3	2	1	4	3	1	8	1	3	0	1	0	4	4	3	4	0	4	3	1	1	0	0	0.256431	0.6567	0	0	1	Module_118	Peripherals	Planctomycetota	Gemmataceae	norank_Gemmataceae	norank_Gemmataceae
bOTU5763	2	1	3	8	3	3	1	2	0	1	7	2	0	0	0	2	0	3	6	2	0	4	5	3	1	0	0	1	0.449375	0.1377	0	0	1	Module_1	Peripherals	Myxococcota	Haliangiaceae	Haliangium	Haliangium
bOTU5768	1	1	9	6	5	8	5	3	2	0	2	1	4	1	0	1	6	4	4	0	1	5	1	4	0	0	1	1	0.330935	0.4069	0	0	1	Module_454	Peripherals	Bdellovibrionota	norank_0319-6G20	norank_0319-6G20	norank_0319-6G20
bOTU5772	0	0	4	0	0	1	0	0	0	1	0	2	0	0	0	2	0	0	0	2	4	0	1	2	1	0	0	0	0.363991	0.3524	0	0	1	Module_216	Peripherals	Myxococcota	Sandaracinaceae	norank_Sandaracinaceae	norank_Sandaracinaceae
bOTU5780	0	0	0	3	0	0	11	2	2	1	0	1	0	0	0	0	0	0	0	0	0	3	1	1	0	1	0	0	0.464854	0.0761	1	0	1	Module_16	Peripherals	Verrucomicrobiota	Terrimicrobiaceae	Terrimicrobium	Terrimicrobium
bOTU5787	0	0	3	2	0	0	0	1	1	1	0	1	2	0	0	0	1	2	0	0	2	0	1	1	0	0	1	0	0.219445	0.7978	0	0	1	Module_14	Peripherals	MBNT15	norank_MBNT15	norank_MBNT15	norank_MBNT15
bOTU5791	1	0	1	3	0	1	0	3	0	1	2	0	0	0	0	1	0	0	0	2	0	1	0	1	1	1	0	1	0.30803	0.5112	0	0	1	Module_13	Peripherals	Verrucomicrobiota	Criblamydiaceae	Estrella	Estrella
bOTU5798	6	2	8	12	9	10	8	4	5	7	9	1	3	2	0	6	0	6	12	7	10	5	0	4	1	0	0	1	0.357323	0.3486	0	0	1	Module_200	Peripherals	Planctomycetota	Gemmataceae	norank_Gemmataceae	norank_Gemmataceae
bOTU5800	1	5	3	10	5	5	1	7	5	3	2	1	2	8	8	0	4	7	7	1	3	6	15	16	1	0	1	0	0.393753	0.2502	0	0	1	Module_6	Peripherals	Fibrobacterota	Fibrobacteraceae	possible_genus_04	possible_genus_04
bOTU5808	2	2	4	6	2	2	3	0	4	1	0	0	1	3	1	3	3	1	8	0	2	5	2	6	1	0	1	1	0.385195	0.2724	0	0	1	Module_40	Peripherals	Planctomycetota	Gemmataceae	norank_Gemmataceae	norank_Gemmataceae
bOTU5810	0	0	0	2	0	0	0	1	4	0	2	0	0	0	0	0	0	0	0	0	1	0	3	0	1	1	0	0	0.378661	0.2572	0	0	1	Module_15	Peripherals	Bacteroidota	AKYH767	norank_AKYH767	norank_AKYH767
bOTU5812	0	0	0	6	0	4	1	2	0	2	0	0	0	0	0	0	0	1	0	0	0	0	1	1	0	1	0	1	0.353017	0.3511	0	0	1	Module_5	Peripherals	Proteobacteria	Moraxellaceae	norank_Moraxellaceae	norank_Moraxellaceae
bOTU5813	1	0	5	7	10	6	2	7	6	6	9	7	2	0	0	11	4	1	3	1	0	7	2	13	0	1	0	0	0.204091	0.797	0	0	1	Module_1	Peripherals	Planctomycetota	Gemmataceae	norank_Gemmataceae	norank_Gemmataceae
bOTU5822	1	1	9	10	2	4	3	1	3	4	0	1	1	0	10	2	4	8	2	5	0	2	2	1	0	0	1	1	0.375122	0.302	0	0	1	Module_178	Peripherals	Bdellovibrionota	Bdellovibrionaceae	Bdellovibrio	Bdellovibrio
bOTU5826	0	4	0	2	0	0	0	2	0	0	0	0	0	0	1	0	1	1	0	0	0	0	0	2	0	0	0	1	0.272924	0.7234	0	0	1	Module_207	Peripherals	Chloroflexi	A4b	norank_A4b	norank_A4b
bOTU5828	10	4	8	28	7	7	13	5	3	6	21	10	2	8	7	3	16	7	13	2	3	7	26	13	1	0	0	0	0.128193	0.9466	0	0	1	Module_109	Peripherals	Proteobacteria	Caulobacteraceae	norank_Caulobacteraceae	norank_Caulobacteraceae
bOTU5829	2	0	4	0	7	4	1	0	0	5	2	3	0	0	0	1	2	0	4	2	1	3	3	5	1	0	0	1	0.45907	0.1253	0	0	1	Module_18	Peripherals	Chloroflexi	A4b	norank_A4b	norank_A4b
bOTU5830	5	3	5	2	1	2	3	0	0	1	1	1	0	4	1	0	3	0	0	2	0	0	0	2	0	0	0	1	0.477899	0.0936	0	0	1	Module_453	Peripherals	Chloroflexi	norank_KD4-96	norank_KD4-96	norank_KD4-96
bOTU5831	1	0	0	0	1	0	1	0	0	0	1	1	2	4	0	2	0	0	0	0	0	2	1	0	0	0	1	0	0.485487	0.0904	0	0	1	Module_36	Peripherals	Gemmatimonadota	Longimicrobiaceae	norank_Longimicrobiaceae	norank_Longimicrobiaceae
bOTU5834	6	8	17	16	19	20	8	15	9	14	14	6	5	6	23	9	17	18	8	7	19	18	29	15	1	0	1	0	0.336233	0.4102	0	0	1	Module_273	Peripherals	Planctomycetota	WD2101_soil_group	norank_WD2101_soil_group	norank_WD2101_soil_group
bOTU5839	2	2	0	4	0	1	3	0	2	3	5	1	1	0	0	1	0	0	0	0	5	0	0	2	0	1	0	1	0.321624	0.45	0	0	1	Module_462	Peripherals	Sumerlaeota	Sumerlaeaceae	Sumerlaea	Sumerlaea
bOTU5843	4	5	4	8	2	3	11	6	3	14	12	4	0	0	2	5	6	2	3	0	3	0	5	5	0	1	0	0	0.598191	0.0136	0	0	1	Module_19	Peripherals	Chloroflexi	A4b	norank_A4b	norank_A4b
bOTU5850	0	0	0	1	0	1	0	2	0	0	0	0	0	0	0	4	43	0	3	0	0	5	5	12	1	0	1	0	0.329069	0.5054	1	0	1	Module_6	Peripherals	Chloroflexi	A4b	norank_A4b	norank_A4b
bOTU5851	3	2	3	4	7	4	8	5	5	4	2	1	2	6	6	13	2	4	1	5	6	4	3	2	0	0	1	0	0.427491	0.1485	0	0	1	Module_24	Peripherals	Bdellovibrionota	Bdellovibrionaceae	OM27_clade	OM27_clade
bOTU5857	2	8	4	13	12	24	6	2	4	2	12	7	0	1	3	11	4	9	1	1	4	7	3	4	0	0	0	1	0.453244	0.1245	0	0	1	Module_30	Peripherals	Armatimonadota	Chthonomonadaceae	Chthonomonas	Chthonomonas
bOTU5860	0	0	0	5	0	0	2	1	3	2	2	0	0	0	0	1	2	3	5	1	6	1	1	1	1	0	0	0	0.400116	0.2333	0	0	1	Module_11	Peripherals	Myxococcota	Haliangiaceae	Haliangium	Haliangium
bOTU5861	0	0	4	18	0	5	3	3	0	0	0	2	0	0	3	2	0	4	1	0	1	3	2	5	0	0	0	1	0.26984	0.666	0	0	1	Module_6	Peripherals	Chloroflexi	A4b	norank_A4b	norank_A4b
bOTU5862	8	6	15	30	10	21	7	19	28	15	12	14	5	12	5	21	7	9	12	28	35	2	5	11	1	1	0	0	0.174842	0.8723	0	0	1	Module_49	Peripherals	0	0	0	0
bOTU5868	0	0	1	0	5	0	2	0	1	2	1	2	2	0	0	3	0	4	0	2	3	2	2	1	1	0	1	0	0.242966	0.6914	0	0	1	Module_422	Peripherals	Actinobacteriota	67-14	norank_67-14	norank_67-14
bOTU5871	1	1	7	13	3	4	2	7	4	4	2	2	0	0	0	3	7	7	1	0	2	9	3	14	1	0	0	1	0.175966	0.8661	0	0	1	Module_6	Peripherals	Myxococcota	Haliangiaceae	Haliangium	Haliangium
bOTU5879	0	0	0	5	0	2	1	2	0	0	0	0	0	0	0	0	1	1	1	1	1	0	9	0	1	0	0	0	0.340828	0.3949	0	0	1	Module_12	Peripherals	Actinobacteriota	0	0	0
bOTU5880	7	0	1	16	6	6	4	1	13	7	7	13	9	10	4	2	1	0	4	14	2	2	1	3	0	1	1	0	0.180064	0.8507	0	0	1	Module_1	Peripherals	Proteobacteria	Pseudomonadaceae	Pseudomonas	Pseudomonas
bOTU5884	1	3	1	0	0	2	3	2	5	2	4	0	0	4	0	0	1	0	0	0	1	0	1	1	0	1	0	0	0.407665	0.2223	1	0	1	Module_4	Peripherals	Chloroflexi	Anaerolineaceae	norank_Anaerolineaceae	norank_Anaerolineaceae
bOTU5885	2	1	0	3	1	0	2	3	2	3	4	1	9	14	16	0	0	4	6	7	14	1	0	3	0	0	1	0	0.497855	0.0786	1	0	1	Module_2	Peripherals	Patescibacteria	norank_Parcubacteria	norank_Parcubacteria	norank_Parcubacteria
bOTU5895	2	2	4	8	0	2	1	2	1	4	2	0	0	1	1	0	3	3	0	0	0	5	4	1	0	0	0	1	0.280615	0.5717	0	0	1	Module_6	Peripherals	Acidobacteriota	Vicinamibacteraceae	Luteitalea	Luteitalea
bOTU5897	5	4	11	15	12	17	7	9	3	10	6	2	1	5	4	12	3	8	2	11	7	7	11	9	1	0	0	1	0.348244	0.3835	0	0	1	Module_9	Peripherals	Proteobacteria	TRA3-20	norank_TRA3-20	norank_TRA3-20
bOTU5899	2	2	1	3	3	1	2	3	5	6	0	1	0	0	2	2	4	7	0	1	4	4	1	1	0	1	1	0	0.202254	0.8062	0	0	1	Module_379	Peripherals	Actinobacteriota	norank_0319-7L14	norank_0319-7L14	norank_0319-7L14
bOTU5904	3	3	2	7	1	12	0	7	3	5	10	1	0	2	2	2	2	8	3	4	5	1	2	2	0	1	0	1	0.225604	0.7472	0	0	1	Module_38	Peripherals	Chloroflexi	0	0	0
bOTU5905	2	1	4	0	1	0	1	2	3	1	1	2	0	2	2	1	2	2	1	4	0	0	7	3	1	0	0	0	0.277989	0.6037	0	0	1	Module_372	Peripherals	Firmicutes	Paenibacillaceae	Paenibacillus	Paenibacillus
bOTU5906	3	2	4	2	9	5	10	3	3	0	2	5	3	3	2	4	15	4	4	1	2	6	2	6	0	0	1	0	0.317204	0.4791	0	0	1	Module_452	Peripherals	Chloroflexi	norank_SBR1031	norank_SBR1031	norank_SBR1031
bOTU5910	0	0	0	3	0	12	0	6	4	0	2	3	2	0	3	1	3	1	3	3	7	1	0	2	1	1	0	0	0.096478	0.9779	0	0	1	Module_61	Peripherals	Chloroflexi	norank_RBG-13-54-9	norank_RBG-13-54-9	norank_RBG-13-54-9
bOTU5918	2	1	5	5	1	0	1	5	1	4	1	2	0	2	0	0	1	2	1	1	3	1	2	3	1	1	0	1	0.354005	0.3527	0	0	1	Module_4	Peripherals	Verrucomicrobiota	Pedosphaeraceae	norank_Pedosphaeraceae	norank_Pedosphaeraceae
bOTU5923	0	1	1	0	0	0	0	0	2	0	2	0	0	0	0	0	1	0	0	3	0	2	0	0	1	1	0	0	0.270654	0.6291	0	0	1	Module_145	Peripherals	Patescibacteria	norank_Candidatus_Kaiserbacteria	norank_Candidatus_Kaiserbacteria	norank_Candidatus_Kaiserbacteria
bOTU5926	0	2	4	2	2	3	1	1	2	1	1	2	0	2	0	0	3	1	4	1	1	1	0	0	0	0	0	1	0.29664	0.5139	0	0	1	Module_407	Peripherals	Chloroflexi	Roseiflexaceae	norank_Roseiflexaceae	norank_Roseiflexaceae
bOTU5927	7	1	3	3	0	3	8	1	3	0	4	4	0	0	0	2	2	0	0	1	1	1	4	1	0	1	0	1	0.435305	0.1656	0	0	1	Module_77	Peripherals	Myxococcota	Haliangiaceae	Haliangium	Haliangium
bOTU5931	4	3	7	4	4	14	3	6	6	2	5	3	1	4	7	0	1	2	5	2	0	4	5	7	0	0	0	1	0.322708	0.4645	0	0	1	Module_439	Peripherals	Planctomycetota	Gemmataceae	norank_Gemmataceae	norank_Gemmataceae
bOTU5935	0	0	2	3	2	5	2	3	0	0	0	8	1	0	2	2	2	2	0	3	4	5	0	3	1	1	0	0	0.167335	0.8892	0	0	1	Module_163	Peripherals	Proteobacteria	norank_PLTA13	norank_PLTA13	norank_PLTA13
bOTU5936	0	0	2	1	0	0	0	0	0	0	2	1	0	1	0	2	0	0	0	2	0	0	0	0	0	0	1	0	0.124674	0.9625	0	0	1	Module_15	Peripherals	Verrucomicrobiota	Pedosphaeraceae	Ellin516	Ellin516
bOTU5937	2	5	4	8	2	1	0	1	1	0	3	0	3	2	0	0	1	3	0	1	0	6	2	0	0	0	0	1	0.405475	0.2154	0	0	1	Module_4	Peripherals	Myxococcota	Haliangiaceae	Haliangium	Haliangium
bOTU5942	0	0	2	0	1	3	0	3	2	0	2	4	0	0	0	0	1	3	1	0	0	0	2	0	0	1	0	0	0.394148	0.2529	0	0	1	Module_5	Peripherals	Planctomycetota	Gemmataceae	norank_Gemmataceae	norank_Gemmataceae
bOTU5947	0	5	3	4	5	14	5	2	0	9	7	3	0	0	4	4	5	9	1	0	5	3	4	5	0	1	1	1	0.185832	0.8412	0	0	1	Module_1	Peripherals	Chloroflexi	Caldilineaceae	Litorilinea	Litorilinea
bOTU5951	0	0	1	1	3	0	3	2	1	1	1	2	0	0	0	3	0	1	0	1	2	0	1	0	0	1	0	0	0.346121	0.3931	0	0	1	Module_5	Peripherals	Acidobacteriota	norank_11-24	norank_11-24	norank_11-24
bOTU5955	0	0	4	1	2	0	0	3	0	0	1	0	0	0	0	0	1	4	0	2	0	0	0	0	0	0	1	1	0.15883	0.8928	0	0	1	Module_111	Peripherals	Chloroflexi	Roseiflexaceae	norank_Roseiflexaceae	norank_Roseiflexaceae
bOTU5958	3	3	7	8	1	1	2	0	0	4	8	2	1	2	2	6	14	6	4	3	0	5	5	8	0	0	1	0	0.337276	0.409	0	0	1	Module_6	Peripherals	Chloroflexi	0	0	0
bOTU5960	4	6	14	13	15	21	22	9	8	21	7	7	2	13	11	1	4	8	9	5	31	10	17	5	1	1	0	1	0.252228	0.6823	0	0	1	Module_180	Peripherals	Firmicutes	Brevibacillaceae	Brevibacillus	Brevibacillus
bOTU5961	3	3	6	1	4	2	0	5	1	3	4	1	0	4	0	3	1	2	0	1	10	2	5	7	1	0	0	1	0.317319	0.4665	0	0	1	Module_4	Peripherals	Firmicutes	Symbiobacteraceae	norank_Symbiobacteraceae	norank_Symbiobacteraceae
bOTU5964	6	16	11	21	16	12	6	12	7	3	18	2	3	3	7	5	5	13	7	4	6	2	8	6	0	0	0	1	0.583825	0.015	0	0	1	Module_396	Peripherals	Bacteroidota	Chitinophagaceae	Niastella	Niastella
bOTU5968	7	1	9	23	3	15	14	5	1	28	13	11	0	1	2	2	0	2	1	3	1	3	22	19	1	1	0	1	0.46417	0.1144	1	0	1	Module_1	Peripherals	Verrucomicrobiota	cvE6	norank_cvE6	norank_cvE6
bOTU5970	19	20	27	30	11	28	32	15	19	45	26	22	9	24	15	12	12	14	12	20	14	26	10	14	0	1	0	1	0.374301	0.306	0	0	1	Module_330	Peripherals	Actinobacteriota	norank_Actinomarinales	norank_Actinomarinales	norank_Actinomarinales
bOTU5980	4	3	0	18	0	8	4	4	0	5	6	10	0	0	3	2	0	2	5	1	15	4	4	21	1	0	0	0	0.406184	0.2088	0	0	1	Module_7	Peripherals	Proteobacteria	Comamonadaceae	Ideonella	Ideonella
bOTU5987	0	0	1	9	3	5	2	2	3	0	0	0	3	0	5	0	2	2	6	2	8	5	2	3	1	0	0	0	0.426349	0.1831	0	0	1	Module_450	Peripherals	Bdellovibrionota	Bdellovibrionaceae	Bdellovibrio	Bdellovibrio
bOTU5992	0	4	9	2	1	2	3	0	2	2	2	0	0	1	0	0	1	5	3	0	0	3	4	2	0	0	0	1	0.290679	0.56	0	0	1	Module_9	Peripherals	Planctomycetota	norank_OM190	norank_OM190	norank_OM190
bOTU5993	47	16	31	62	38	35	69	21	16	37	28	27	8	17	13	21	34	48	23	19	14	35	127	54	1	0	0	0	0.260286	0.7213	0	0	1	Module_1	Peripherals	Chloroflexi	A4b	norank_A4b	norank_A4b
bOTU5998	0	0	4	4	3	7	0	4	0	5	3	1	0	0	5	0	3	0	0	5	2	3	0	4	1	1	0	1	0.172741	0.8662	0	0	1	Module_6	Peripherals	Actinobacteriota	0	0	0
bOTU5999	10	1	0	1	0	8	0	2	2	3	0	3	0	0	1	0	0	1	1	0	0	3	7	4	1	0	0	1	0.343606	0.3962	0	0	1	Module_99	Peripherals	Chloroflexi	Herpetosiphonaceae	Herpetosiphon	Herpetosiphon
bOTU6001	0	1	0	5	2	5	1	0	0	0	2	1	1	4	2	0	2	1	2	2	0	0	0	1	0	0	1	1	0.423427	0.1832	0	0	1	Module_22	Peripherals	Planctomycetota	Gemmataceae	norank_Gemmataceae	norank_Gemmataceae
bOTU6007	0	0	2	3	0	5	0	6	1	3	2	0	0	0	0	2	1	1	3	0	6	0	0	1	1	1	0	1	0.209611	0.798	0	0	1	Module_1	Peripherals	Chloroflexi	Roseiflexaceae	norank_Roseiflexaceae	norank_Roseiflexaceae
bOTU6012	6	1	19	18	10	19	11	7	7	13	13	13	27	1	7	3	6	3	6	16	18	1	1	9	0	0	1	0	0.118557	0.9935	0	0	1	Module_1	Peripherals	Gemmatimonadota	Gemmatimonadaceae	norank_Gemmatimonadaceae	norank_Gemmatimonadaceae
bOTU6015	4	1	0	2	1	5	3	0	2	2	2	0	0	0	1	0	1	2	1	2	0	1	3	2	1	1	0	1	0.331607	0.43	0	0	1	Module_10	Peripherals	Acidobacteriota	norank_Subgroup_25	norank_Subgroup_25	norank_Subgroup_25
bOTU6017	0	0	3	0	0	0	0	2	2	1	0	0	0	0	0	0	2	1	1	0	0	0	2	1	1	1	0	0	0.162166	0.9003	0	0	1	Module_10	Peripherals	Planctomycetota	WD2101_soil_group	norank_WD2101_soil_group	norank_WD2101_soil_group
bOTU6019	0	0	1	1	2	4	1	1	0	1	0	1	0	0	2	0	1	1	0	0	1	1	0	2	0	0	0	1	0.233132	0.7247	0	0	1	Module_10	Peripherals	Firmicutes	Brevibacillaceae	Brevibacillus	Brevibacillus
bOTU6022	5	5	15	26	10	2	14	17	11	14	12	3	3	7	4	2	6	9	8	5	8	8	9	14	1	1	0	1	0.365619	0.3182	0	0	1	Module_1	Peripherals	0	0	0	0
bOTU6026	0	1	0	2	4	2	0	0	0	0	0	0	1	1	0	0	0	0	1	0	3	0	0	2	1	0	0	1	0.416018	0.1815	0	0	1	Module_8	Peripherals	Patescibacteria	norank_Parcubacteria	norank_Parcubacteria	norank_Parcubacteria
bOTU6030	3	3	8	5	19	12	1	0	5	9	26	15	1	0	2	0	6	0	0	3	1	10	8	4	0	1	0	1	0.433475	0.1616	0	0	1	Module_1	Peripherals	Patescibacteria	norank_Parcubacteria	norank_Parcubacteria	norank_Parcubacteria
bOTU6031	4	0	2	2	5	0	1	1	4	2	2	5	0	2	2	0	0	2	0	4	4	1	2	3	1	1	0	1	0.29095	0.5382	0	0	1	Module_307	Peripherals	Acidobacteriota	norank_Subgroup_22	norank_Subgroup_22	norank_Subgroup_22
bOTU6035	2	0	3	0	1	2	1	5	3	0	3	1	1	0	0	1	3	2	5	6	0	1	1	4	1	0	0	0	0.33941	0.4029	0	0	1	Module_415	Peripherals	Acidobacteriota	norank_Vicinamibacterales	norank_Vicinamibacterales	norank_Vicinamibacterales
bOTU6040	7	0	5	8	0	0	3	0	5	3	6	7	1	2	10	3	2	5	4	4	4	4	4	2	1	1	1	0	0.165707	0.8917	0	0	1	Module_13	Peripherals	Chloroflexi	norank_S085	norank_S085	norank_S085
bOTU6042	1	0	0	0	0	3	0	3	0	2	1	0	0	0	0	0	0	0	0	3	3	0	2	0	1	1	0	0	0.369051	0.2922	0	0	1	Module_5	Peripherals	Verrucomicrobiota	Omnitrophaceae	Candidatus_Omnitrophus	Candidatus_Omnitrophus
bOTU6048	5	1	3	9	7	3	3	2	1	9	8	2	1	1	0	0	5	4	0	1	0	1	4	5	0	1	0	1	0.438133	0.158	0	0	1	Module_1	Peripherals	Bacteroidota	AKYH767	norank_AKYH767	norank_AKYH767
bOTU6050	1	0	0	2	6	2	1	0	0	1	3	2	0	1	1	2	3	1	0	0	1	0	0	3	0	0	1	1	0.271238	0.6334	0	0	1	Module_6	Peripherals	Verrucomicrobiota	Pedosphaeraceae	norank_Pedosphaeraceae	norank_Pedosphaeraceae
bOTU6052	3	0	7	7	3	5	2	6	4	3	2	1	0	3	0	3	2	5	3	1	2	1	2	1	0	1	0	1	0.328005	0.4309	0	0	1	Module_1	Peripherals	Acidobacteriota	norank_Subgroup_25	norank_Subgroup_25	norank_Subgroup_25
bOTU6054	0	0	0	0	0	0	0	0	2	3	4	0	0	0	0	0	0	0	0	0	0	2	0	2	1	1	0	0	0.494185	0.1135	1	0	1	Module_9	Peripherals	Proteobacteria	Diplorickettsiaceae	Aquicella	Aquicella
bOTU6055	4	5	6	10	8	8	17	12	8	5	6	4	0	4	2	6	4	11	10	3	11	10	4	5	1	1	0	0	0.29872	0.5318	0	0	1	Module_12	Peripherals	Acidobacteriota	Solibacteraceae	Candidatus_Solibacter	Candidatus_Solibacter
bOTU6061	7	3	3	4	7	7	0	3	1	1	4	3	0	3	5	4	1	4	2	0	3	2	9	7	1	0	1	1	0.374517	0.3117	0	0	1	Module_4	Peripherals	Proteobacteria	norank_211ds20	norank_211ds20	norank_211ds20
bOTU6065	0	0	0	3	0	2	0	0	1	4	0	0	0	0	0	0	0	3	1	0	1	2	1	0	1	1	0	0	0.12343	0.949	0	0	1	Module_1	Peripherals	Patescibacteria	norank_Parcubacteria	norank_Parcubacteria	norank_Parcubacteria
bOTU6067	0	0	0	0	8	6	0	2	0	3	0	0	1	1	2	5	6	2	1	1	1	0	1	3	0	0	1	1	0.396912	0.2229	0	0	1	Module_2	Peripherals	Bdellovibrionota	norank_Oligoflexales	norank_Oligoflexales	norank_Oligoflexales
bOTU6072	0	2	6	1	0	0	2	1	3	7	1	0	1	1	0	0	0	3	2	0	0	3	0	0	0	1	0	0	0.274106	0.6166	0	0	1	Module_16	Peripherals	Chloroflexi	Roseiflexaceae	norank_Roseiflexaceae	norank_Roseiflexaceae
bOTU6077	1	0	1	3	6	0	0	1	6	2	1	1	0	1	0	1	2	2	5	0	0	3	2	0	1	1	0	1	0.149202	0.9093	0	0	1	Module_64	Peripherals	Bacteroidota	Rhodothermaceae	0	0
bOTU6080	0	2	1	3	1	1	3	3	0	2	1	5	0	0	1	0	1	0	1	1	0	3	2	2	1	1	0	1	0.444429	0.1371	0	0	1	Module_6	Peripherals	Chloroflexi	Roseiflexaceae	norank_Roseiflexaceae	norank_Roseiflexaceae
bOTU6085	8	6	10	12	6	1	9	4	4	4	15	8	1	8	3	3	16	2	10	0	5	10	6	9	0	1	0	1	0.0488315	0.9952	0	0	1	Module_6	Peripherals	0	0	0	0
bOTU6086	0	0	0	3	0	0	0	1	0	0	0	0	0	6	0	3	2	0	0	0	0	1	3	4	1	0	1	0	0.404903	0.2009	0	0	1	Module_6	Peripherals	Chloroflexi	Ardenticatenaceae	norank_Ardenticatenaceae	norank_Ardenticatenaceae
bOTU6091	1	0	4	0	0	2	0	0	1	4	3	0	0	0	0	1	5	1	1	3	0	0	0	0	0	1	1	1	0.111094	0.958	0	0	1	Module_1	Peripherals	Proteobacteria	Diplorickettsiaceae	norank_Diplorickettsiaceae	norank_Diplorickettsiaceae
bOTU6092	4	4	0	18	28	7	4	1	5	14	18	8	1	0	3	3	12	0	2	1	4	12	6	6	0	1	0	1	0.335082	0.4371	0	0	1	Module_1	Peripherals	0	0	0	0
bOTU6098	0	1	0	5	0	0	1	0	0	0	1	0	1	0	0	3	2	0	1	0	1	1	1	2	1	0	1	1	0.290028	0.5297	0	0	1	Module_18	Peripherals	Bdellovibrionota	norank_Oligoflexales	norank_Oligoflexales	norank_Oligoflexales
bOTU6100	3	0	4	3	0	1	6	2	1	1	5	3	1	0	3	0	1	3	3	3	1	5	0	2	1	1	0	0	0.307054	0.4967	0	0	1	Module_177	Peripherals	Planctomycetota	Phycisphaeraceae	AKYG587	AKYG587
bOTU6103	6	6	13	9	9	13	4	9	1	6	11	7	5	12	7	9	21	10	8	3	7	9	25	17	1	0	1	0	0.457874	0.1172	0	0	1	Module_6	Peripherals	Actinobacteriota	Solirubrobacteraceae	norank_Solirubrobacteraceae	norank_Solirubrobacteraceae
bOTU6105	1	2	10	14	5	12	2	4	1	11	15	10	0	0	1	3	1	7	4	2	3	5	12	3	1	1	0	1	0.417219	0.1996	0	0	1	Module_1	Peripherals	Planctomycetota	0	0	0
bOTU6106	0	0	2	1	0	3	0	1	2	1	2	2	0	0	0	0	0	0	2	1	1	0	0	0	1	1	0	1	0.4733	0.1154	0	0	1	Module_1	Peripherals	Calditrichota	Calditrichaceae	JdFR-76	JdFR-76
bOTU6108	2	1	4	0	5	1	1	1	0	3	2	2	0	0	0	3	0	2	2	2	1	2	0	3	1	0	0	1	0.277619	0.5881	0	0	1	Module_176	Peripherals	Planctomycetota	WD2101_soil_group	norank_WD2101_soil_group	norank_WD2101_soil_group
bOTU6109	5	9	9	11	12	6	6	7	3	3	3	2	3	1	6	7	8	14	2	2	6	12	8	9	1	0	1	1	0.450303	0.1391	0	0	1	Module_1	Peripherals	Gemmatimonadota	norank_S0134_terrestrial_group	norank_S0134_terrestrial_group	norank_S0134_terrestrial_group
bOTU6110	4	8	7	17	12	13	6	5	8	15	9	5	1	2	3	4	11	7	3	5	4	10	8	15	1	1	0	1	0.36538	0.3216	0	0	1	Module_1	Peripherals	Chloroflexi	Caldilineaceae	Litorilinea	Litorilinea
bOTU6112	0	0	3	0	0	2	0	0	0	0	0	1	0	0	0	0	0	0	7	1	3	0	0	0	1	0	0	0	0.439109	0.1375	0	0	1	Module_10	Peripherals	Firmicutes	Sedimentibacteraceae	Sedimentibacter	Sedimentibacter
bOTU6117	2	0	4	0	4	7	0	3	4	2	4	5	0	1	0	0	1	0	0	2	1	3	0	1	0	1	0	1	0.533183	0.0419	0	0	1	Module_15	Peripherals	Acidobacteriota	norank_DS-100	norank_DS-100	norank_DS-100
bOTU6124	0	0	1	0	0	2	2	1	0	0	2	2	0	0	0	0	0	1	1	0	0	0	0	0	0	1	0	0	0.522794	0.0675	0	0	1	Module_19	Peripherals	Chloroflexi	Anaerolineaceae	norank_Anaerolineaceae	norank_Anaerolineaceae
bOTU6126	0	3	10	5	2	2	3	1	2	6	4	2	1	0	0	1	0	0	5	4	4	0	0	15	1	1	0	1	0.416052	0.1899	0	0	1	Module_1	Peripherals	Myxococcota	Haliangiaceae	Haliangium	Haliangium
bOTU6127	1	0	3	2	0	1	2	1	1	0	1	0	1	0	3	0	3	2	0	0	1	0	1	0	0	0	1	0	0.436556	0.1779	0	0	1	Module_189	Peripherals	Bdellovibrionota	norank_0319-6G20	norank_0319-6G20	norank_0319-6G20
bOTU6130	1	6	4	10	0	2	8	2	4	1	3	3	0	0	1	0	0	2	0	1	0	2	3	6	0	1	0	1	0.451695	0.1312	0	0	1	Module_27	Peripherals	Actinobacteriota	norank_MB-A2-108	norank_MB-A2-108	norank_MB-A2-108
bOTU6132	7	3	0	12	5	8	4	2	5	7	7	4	3	6	4	6	8	7	5	4	10	5	6	5	1	0	1	0	0.334755	0.4125	0	0	1	Module_449	Peripherals	Firmicutes	Bacillaceae	Geobacillus	Geobacillus
bOTU6142	13	10	16	22	9	19	14	9	6	6	4	15	5	7	1	4	23	3	13	4	8	21	14	19	1	0	0	1	0.419525	0.1954	0	0	1	Module_6	Peripherals	Planctomycetota	Gemmataceae	norank_Gemmataceae	norank_Gemmataceae
bOTU6145	1	5	3	5	5	2	4	1	0	0	1	1	0	5	3	2	4	1	5	2	2	2	1	3	1	0	1	1	0.415551	0.1998	0	0	1	Module_54	Peripherals	Actinobacteriota	67-14	norank_67-14	norank_67-14
bOTU6149	2	1	8	8	4	5	4	9	9	7	7	12	0	3	6	5	11	7	9	6	7	4	5	5	1	1	1	0	0.401171	0.2321	0	0	1	Module_13	Peripherals	0	0	0	0
bOTU6150	8	6	6	1	1	4	1	0	4	1	4	0	6	8	0	5	1	4	1	2	2	2	3	2	0	0	1	1	0.493482	0.0784	0	0	1	Module_4	Peripherals	Actinobacteriota	Solirubrobacteraceae	Conexibacter	Conexibacter
bOTU6154	0	0	1	1	0	0	3	3	2	1	0	1	0	0	0	1	0	4	1	1	1	0	0	0	0	1	0	0	0.431309	0.1878	0	0	1	Module_1	Peripherals	Proteobacteria	0	0	0
bOTU6158	0	7	5	2	4	7	1	4	1	5	8	2	0	0	0	0	0	3	1	4	1	1	1	2	0	1	0	1	0.508864	0.0589	1	0	1	Module_1	Peripherals	Chloroflexi	norank_TK10	norank_TK10	norank_TK10
bOTU6160	0	0	2	4	0	0	0	0	1	2	1	0	0	0	0	0	0	0	0	0	2	0	0	0	0	1	0	1	0.315244	0.472	0	0	1	Module_1	Peripherals	Spirochaetota	0	0	0
bOTU6163	2	2	1	0	0	3	1	1	1	2	3	3	4	4	1	5	0	0	2	0	2	1	4	5	0	0	1	0	0.34861	0.3671	0	0	1	Module_2	Peripherals	Actinobacteriota	norank_Acidimicrobiia	norank_Acidimicrobiia	norank_Acidimicrobiia
bOTU6167	1	1	7	5	8	5	7	0	9	10	13	2	2	4	3	5	1	7	12	8	5	3	2	16	1	1	0	0	0.372395	0.3121	0	0	1	Module_19	Peripherals	Chloroflexi	norank_S085	norank_S085	norank_S085
bOTU6169	0	0	2	0	0	2	0	0	0	0	0	0	0	0	2	5	1	1	1	0	0	0	0	0	0	0	1	0	0.485456	0.0635	1	0	1	Module_19	Peripherals	Patescibacteria	norank_Berkelbacteria	norank_Berkelbacteria	norank_Berkelbacteria
bOTU6171	0	0	1	3	5	0	0	2	1	3	2	0	1	2	3	4	1	4	2	1	1	0	0	0	0	0	1	0	0.551374	0.0323	0	0	1	Module_3	Peripherals	Bdellovibrionota	Bacteriovoracaceae	Peredibacter	Peredibacter
bOTU6172	5	0	2	4	0	1	0	0	0	0	0	2	0	0	0	0	0	2	0	0	0	2	0	0	0	0	0	1	0.476164	0.0706	1	0	1	Module_13	Peripherals	Proteobacteria	0	0	0
bOTU6174	0	0	2	2	5	2	0	0	0	0	2	0	1	0	0	0	0	0	1	1	1	1	1	5	1	0	0	1	0.494262	0.0731	1	0	1	Module_445	Peripherals	Myxococcota	Haliangiaceae	Haliangium	Haliangium
bOTU6184	1	0	3	5	2	2	1	1	4	0	0	2	0	0	0	0	3	2	3	1	2	4	0	4	1	0	0	1	0.362999	0.3298	0	0	1	Module_17	Peripherals	Myxococcota	norank_bacteriap25	norank_bacteriap25	norank_bacteriap25
bOTU6186	0	6	2	3	1	3	1	1	4	2	0	2	0	1	0	0	0	1	2	2	3	3	1	1	1	1	0	1	0.419084	0.1712	0	0	1	Module_8	Peripherals	Planctomycetota	Isosphaeraceae	0	0
bOTU6187	7	0	7	3	12	6	1	6	1	1	1	0	1	2	2	5	0	2	0	1	1	1	6	3	0	0	0	1	0.503946	0.0661	1	0	1	Module_9	Peripherals	Planctomycetota	Gemmataceae	norank_Gemmataceae	norank_Gemmataceae
bOTU6188	1	0	1	3	2	6	0	0	0	17	3	5	1	2	3	10	22	11	4	1	0	3	10	5	0	0	1	0	0.449321	0.1315	1	0	1	Module_6	Peripherals	Proteobacteria	Xanthomonadaceae	Arenimonas	Arenimonas
bOTU6189	5	0	7	5	6	7	4	4	4	4	2	1	1	0	3	2	3	4	9	2	2	2	8	5	1	0	0	1	0.415376	0.206	0	0	1	Module_448	Peripherals	Verrucomicrobiota	Chthoniobacteraceae	Chthoniobacter	Chthoniobacter
bOTU6191	10	13	41	41	35	49	14	32	30	27	51	20	6	4	13	22	19	26	34	20	19	18	22	23	1	1	0	1	0.404141	0.2274	0	0	1	Module_1	Peripherals	Myxococcota	Myxococcaceae	P3OB-42	P3OB-42
bOTU6196	2	3	9	13	12	23	11	8	8	5	8	9	1	1	2	6	5	5	4	6	4	9	7	5	0	1	0	1	0.451432	0.1206	0	0	1	Module_15	Peripherals	Verrucomicrobiota	Pedosphaeraceae	norank_Pedosphaeraceae	norank_Pedosphaeraceae
bOTU6208	0	0	2	0	1	1	0	1	2	3	2	1	0	0	0	0	0	0	0	3	0	0	0	0	0	1	0	0	0.435193	0.1263	1	0	1	Module_1	Peripherals	Verrucomicrobiota	cvE6	norank_cvE6	norank_cvE6
bOTU6210	1	1	2	0	4	2	1	2	1	1	0	1	0	3	0	0	0	0	1	1	3	1	0	2	1	0	0	1	0.289352	0.5513	0	0	1	Module_4	Peripherals	Firmicutes	Limnochordaceae	norank_Limnochordaceae	norank_Limnochordaceae
bOTU6211	0	3	3	3	4	0	2	1	0	2	6	0	1	3	11	4	6	3	5	5	6	2	1	1	0	0	1	0	0.466902	0.0983	0	0	1	Module_2	Peripherals	Verrucomicrobiota	Pedosphaeraceae	norank_Pedosphaeraceae	norank_Pedosphaeraceae
bOTU6212	0	0	0	2	0	1	0	2	1	4	1	0	0	1	2	1	0	1	0	2	0	2	3	3	1	1	1	0	0.36369	0.3279	0	0	1	Module_6	Peripherals	Entotheonellaeota	Entotheonellaceae	Candidatus_Entotheonella	Candidatus_Entotheonella
bOTU6213	5	6	10	24	16	11	7	7	2	8	21	10	2	6	10	13	6	5	18	5	32	3	5	23	1	0	0	0	0.317242	0.4768	0	0	1	Module_11	Peripherals	Gemmatimonadota	norank_S0134_terrestrial_group	norank_S0134_terrestrial_group	norank_S0134_terrestrial_group
bOTU6216	0	2	1	1	2	0	6	2	1	1	1	0	0	0	1	0	2	5	0	0	1	0	1	1	0	1	1	0	0.264739	0.6507	0	0	1	Module_12	Peripherals	Planctomycetota	Isosphaeraceae	0	0
bOTU6221	0	0	1	1	2	6	0	0	0	2	3	0	0	0	2	0	2	0	0	1	2	0	2	1	0	0	0	1	0.208088	0.8209	0	0	1	Module_323	Peripherals	Actinobacteriota	norank_MB-A2-108	norank_MB-A2-108	norank_MB-A2-108
bOTU6224	0	0	1	0	0	1	0	3	1	0	4	1	0	0	0	0	1	0	0	0	0	3	4	0	1	1	0	0	0.43018	0.1833	0	0	1	Module_9	Peripherals	WPS-2	norank_WPS-2	norank_WPS-2	norank_WPS-2
bOTU6226	2	1	1	0	1	0	3	0	4	0	0	1	2	0	5	0	1	0	1	2	2	5	2	1	1	0	1	0	0.271595	0.6098	0	0	1	Module_153	Peripherals	Firmicutes	Bacillaceae	Bacillus	Bacillus
bOTU6231	0	0	2	0	0	0	0	0	2	1	0	0	0	0	0	2	0	2	0	1	1	2	2	1	1	0	0	0	0.349447	0.3366	0	0	1	Module_6	Peripherals	Planctomycetota	Pirellulaceae	norank_Pirellulaceae	norank_Pirellulaceae
bOTU6235	3	0	2	4	6	0	6	2	0	0	3	4	1	0	4	3	2	3	2	1	5	4	4	5	1	0	0	0	0.249234	0.659	0	0	1	Module_9	Peripherals	Patescibacteria	norank_Patescibacteria	norank_Patescibacteria	norank_Patescibacteria
bOTU6237	3	1	3	10	10	9	3	5	10	1	0	1	0	7	0	0	6	2	12	1	1	0	1	2	0	0	0	1	0.269862	0.5988	0	0	1	Module_76	Peripherals	Bacteroidota	Sphingobacteriaceae	Arcticibacter	Arcticibacter
bOTU6242	3	2	5	2	2	0	0	0	1	3	0	9	0	3	0	0	2	0	0	0	0	1	5	4	0	1	0	1	0.204865	0.8276	0	0	1	Module_428	Peripherals	Planctomycetota	Gemmataceae	norank_Gemmataceae	norank_Gemmataceae
bOTU6246	0	0	0	3	3	0	0	3	1	2	0	0	0	0	0	0	0	0	1	0	2	1	1	0	1	1	0	1	0.391785	0.2901	0	0	1	Module_11	Peripherals	Planctomycetota	Phycisphaeraceae	norank_Phycisphaeraceae	norank_Phycisphaeraceae
bOTU6252	9	11	16	24	16	8	13	19	8	13	9	4	9	21	36	5	16	5	17	10	16	11	11	25	0	0	1	0	0.348662	0.3784	0	0	1	Module_14	Peripherals	Gemmatimonadota	Gemmatimonadaceae	norank_Gemmatimonadaceae	norank_Gemmatimonadaceae
bOTU6254	3	3	3	4	10	5	0	4	3	5	10	5	0	0	3	1	10	4	5	3	1	6	2	15	1	1	0	1	0.201241	0.8122	0	0	1	Module_149	Peripherals	Acidobacteriota	norank_Subgroup_7	norank_Subgroup_7	norank_Subgroup_7
bOTU6256	1	1	6	1	1	1	1	2	0	1	4	5	3	2	3	3	2	10	3	8	8	2	6	0	1	0	1	0	0.505138	0.0678	0	0	1	Module_2	Peripherals	Chloroflexi	Roseiflexaceae	norank_Roseiflexaceae	norank_Roseiflexaceae
bOTU6259	11	13	16	43	26	28	23	19	10	16	22	8	2	14	17	10	17	24	54	14	15	15	21	39	1	0	0	0	0.403291	0.2256	0	0	1	Module_1	Peripherals	Actinobacteriota	norank_0319-7L14	norank_0319-7L14	norank_0319-7L14
bOTU6264	1	3	2	0	0	4	1	2	0	1	2	5	2	1	0	3	4	0	0	0	0	4	0	0	0	1	1	1	0.304658	0.4881	0	0	1	Module_385	Peripherals	Proteobacteria	0	0	0
bOTU6265	0	0	1	0	0	0	0	0	3	3	0	0	0	0	0	0	0	0	2	2	0	0	0	0	1	1	0	0	0.406223	0.2185	0	0	1	Module_8	Peripherals	Gemmatimonadota	Gemmatimonadaceae	norank_Gemmatimonadaceae	norank_Gemmatimonadaceae
bOTU6271	0	1	3	3	1	2	1	3	0	1	0	5	0	0	1	1	0	2	0	0	2	2	2	3	1	1	0	1	0.274357	0.6118	0	0	1	Module_6	Peripherals	Bdellovibrionota	norank_0319-6G20	norank_0319-6G20	norank_0319-6G20
bOTU6276	1	0	1	0	0	1	2	1	1	2	2	2	0	4	6	2	0	0	1	2	1	2	1	2	1	1	1	0	0.365943	0.3153	0	0	1	Module_2	Peripherals	Firmicutes	Clostridiaceae	Clostridium_sensu_stricto_13	Clostridium_sensu_stricto_13
bOTU6281	0	0	3	2	0	0	0	0	0	0	0	0	0	0	0	0	0	2	2	1	0	0	0	1	1	0	0	1	0.328713	0.3826	0	0	1	Module_62	Peripherals	Verrucomicrobiota	Simkaniaceae	0	0
bOTU6284	0	1	0	2	0	0	3	2	1	0	0	3	0	0	1	0	0	1	0	0	0	1	0	2	0	1	0	0	0.481403	0.0961	0	0	1	Module_185	Peripherals	Planctomycetota	Gemmataceae	norank_Gemmataceae	norank_Gemmataceae
bOTU6294	4	0	2	13	14	0	3	8	2	1	4	1	0	0	3	5	7	6	4	0	1	2	3	2	0	0	1	1	0.268919	0.6332	0	0	1	Module_1	Peripherals	Elusimicrobiota	norank_MVP-88	norank_MVP-88	norank_MVP-88
bOTU6295	1	0	0	2	0	2	0	0	0	0	1	0	0	0	0	0	0	2	0	2	1	1	0	1	1	0	0	1	0.389013	0.2774	0	0	1	Module_15	Peripherals	Myxococcota	Myxococcaceae	KD3-10	KD3-10
bOTU6296	1	1	3	8	5	7	4	5	8	3	3	3	1	0	4	2	4	0	4	1	7	4	4	6	1	1	0	1	0.389839	0.2667	0	0	1	Module_1	Peripherals	Planctomycetota	WD2101_soil_group	norank_WD2101_soil_group	norank_WD2101_soil_group
bOTU6302	0	0	0	4	0	7	0	0	0	0	4	0	0	0	2	0	4	2	0	0	0	0	0	1	0	0	1	1	0.329223	0.4023	0	0	1	Module_1	Peripherals	Verrucomicrobiota	Omnitrophaceae	Candidatus_Omnitrophus	Candidatus_Omnitrophus
bOTU6303	1	0	12	3	3	1	4	6	1	9	11	1	0	0	4	3	6	6	2	3	8	9	7	2	1	1	0	0	0.31335	0.4726	0	0	1	Module_9	Peripherals	Chloroflexi	A4b	norank_A4b	norank_A4b
bOTU6305	1	1	2	7	0	0	2	2	2	2	1	5	0	0	1	0	1	1	2	2	1	0	0	3	1	1	0	1	0.381071	0.2781	0	0	1	Module_13	Peripherals	0	0	0	0
bOTU6308	0	0	1	1	2	0	0	2	0	2	1	0	0	0	0	0	2	1	0	2	0	0	2	1	1	1	0	0	0.177212	0.8488	0	0	1	Module_111	Peripherals	Verrucomicrobiota	Pedosphaeraceae	norank_Pedosphaeraceae	norank_Pedosphaeraceae
bOTU6315	0	2	1	0	4	0	0	0	0	0	0	0	1	0	2	0	0	0	0	0	0	1	1	3	1	0	1	1	0.351367	0.4057	0	0	1	Module_14	Peripherals	Proteobacteria	norank_Alphaproteobacteria	norank_Alphaproteobacteria	norank_Alphaproteobacteria
bOTU6322	16	0	8	16	8	19	20	18	27	8	10	3	4	3	8	4	10	4	1	9	7	0	1	3	0	1	0	1	0.494918	0.0778	1	0	1	Module_1	Peripherals	Proteobacteria	norank_EPR3968-O8a-Bc78	norank_EPR3968-O8a-Bc78	norank_EPR3968-O8a-Bc78
bOTU6324	3	1	5	4	0	5	18	1	6	0	1	8	1	2	1	0	0	1	0	5	2	0	1	2	0	1	0	0	0.422542	0.1653	0	0	1	Module_4	Peripherals	Myxococcota	Haliangiaceae	Haliangium	Haliangium
bOTU6326	0	0	4	6	0	2	0	0	0	2	0	0	1	0	0	1	1	4	2	0	1	1	0	1	0	0	1	1	0.343206	0.3866	0	0	1	Module_6	Peripherals	Bdellovibrionota	norank_0319-6G20	norank_0319-6G20	norank_0319-6G20
bOTU6330	0	2	4	3	8	6	0	2	1	2	2	5	2	5	1	0	5	4	0	2	0	4	2	0	0	0	1	1	0.410295	0.2182	0	0	1	Module_7	Peripherals	Actinobacteriota	Thermomonosporaceae	Actinomadura	Actinomadura
bOTU6343	2	4	5	7	14	7	1	3	4	6	2	4	1	2	3	1	1	6	2	2	4	4	1	4	0	0	0	1	0.529996	0.0246	0	0	1	Module_10	Peripherals	Armatimonadota	norank_Armatimonadota	norank_Armatimonadota	norank_Armatimonadota
bOTU6348	9	11	16	31	14	22	26	19	17	17	19	7	4	13	21	18	11	18	26	14	12	12	11	12	0	1	1	0	0.151957	0.9016	0	0	1	Module_290	Peripherals	Proteobacteria	Steroidobacteraceae	Steroidobacter	Steroidobacter
bOTU6357	1	2	3	13	1	2	3	0	2	3	4	1	1	0	1	1	0	1	8	5	3	1	4	3	1	0	0	1	0.473226	0.1002	0	0	1	Module_1	Peripherals	Verrucomicrobiota	Pedosphaeraceae	norank_Pedosphaeraceae	norank_Pedosphaeraceae
bOTU6360	10	4	8	13	7	6	15	6	9	1	7	4	2	0	0	2	5	7	9	3	11	9	7	6	1	1	0	1	0.515261	0.0534	0	0	1	Module_13	Peripherals	Verrucomicrobiota	Chthoniobacteraceae	Chthoniobacter	Chthoniobacter
bOTU6361	5	5	2	0	1	0	0	1	1	3	2	1	0	0	0	1	0	0	1	0	0	5	0	0	0	0	0	1	0.392348	0.2685	0	0	1	Module_7	Peripherals	Planctomycetota	Phycisphaeraceae	norank_Phycisphaeraceae	norank_Phycisphaeraceae
bOTU6362	4	3	7	20	15	10	8	13	14	5	9	3	5	1	4	7	4	13	5	1	4	9	2	4	0	1	1	1	0.398429	0.2406	0	0	1	Module_63	Peripherals	Chloroflexi	Caldilineaceae	norank_Caldilineaceae	norank_Caldilineaceae
bOTU6366	1	0	0	2	1	3	8	0	2	0	2	3	0	0	2	0	1	2	2	0	0	2	3	2	0	1	0	0	0.330448	0.4521	0	0	1	Module_37	Peripherals	Planctomycetota	Gemmataceae	norank_Gemmataceae	norank_Gemmataceae
bOTU6370	1	1	7	1	6	8	1	0	3	3	13	2	1	6	4	2	0	1	1	1	2	0	0	5	0	1	1	1	0.2839	0.5844	0	0	1	Module_60	Peripherals	Myxococcota	BIrii41	norank_BIrii41	norank_BIrii41
bOTU6371	0	1	1	1	3	2	1	0	0	1	3	0	0	1	3	0	2	3	0	0	0	0	0	0	0	0	1	1	0.481784	0.0865	1	0	1	Module_187	Peripherals	Myxococcota	Myxococcaceae	norank_Myxococcaceae	norank_Myxococcaceae
bOTU6373	1	1	0	0	0	0	2	1	0	2	1	2	0	0	0	1	0	1	1	0	1	0	0	2	0	1	0	0	0.464569	0.1143	0	0	1	Module_45	Peripherals	Planctomycetota	norank_OM190	norank_OM190	norank_OM190
bOTU6374	4	1	8	8	6	11	2	5	2	4	8	6	2	1	4	5	2	1	5	5	5	3	2	1	0	0	0	1	0.366921	0.3164	0	0	1	Module_446	Peripherals	Planctomycetota	Gemmataceae	norank_Gemmataceae	norank_Gemmataceae
bOTU6376	2	6	5	16	10	13	7	11	7	11	12	23	0	6	3	0	14	5	4	6	5	5	12	14	0	1	0	0	0.394589	0.2504	0	0	1	Module_1	Peripherals	Myxococcota	Haliangiaceae	Haliangium	Haliangium
bOTU6380	0	0	1	0	1	0	1	2	2	0	0	1	0	0	4	0	0	1	0	3	1	0	0	0	1	1	1	0	0.215524	0.8148	0	0	1	Module_13	Peripherals	Myxococcota	BIrii41	norank_BIrii41	norank_BIrii41
bOTU6382	2	1	4	8	1	12	6	3	10	2	8	1	2	2	0	2	5	5	6	2	0	0	1	1	0	1	1	1	0.34401	0.384	0	0	1	Module_17	Peripherals	Verrucomicrobiota	Pedosphaeraceae	norank_Pedosphaeraceae	norank_Pedosphaeraceae
bOTU6383	16	8	8	15	8	10	7	4	5	3	10	10	6	11	7	4	7	8	5	7	4	7	9	10	0	0	1	1	0.450719	0.135	0	0	1	Module_2	Peripherals	Actinobacteriota	Solirubrobacteraceae	Solirubrobacter	Solirubrobacter
bOTU6394	0	0	5	1	0	1	0	1	0	1	1	0	1	2	3	2	0	1	2	0	0	1	0	0	0	0	1	0	0.476124	0.0963	0	0	1	Module_6	Peripherals	Firmicutes	Paenibacillaceae	Paenibacillus	Paenibacillus
bOTU6396	0	4	5	2	1	5	1	1	3	7	3	2	0	2	2	1	1	1	0	3	2	10	1	1	1	1	0	1	0.257842	0.6836	0	0	1	Module_21	Peripherals	Chloroflexi	Roseiflexaceae	norank_Roseiflexaceae	norank_Roseiflexaceae
bOTU6397	93	69	175	89	207	209	184	188	231	175	191	173	67	87	197	121	152	135	173	161	183	145	137	152	1	1	0	0	0.380313	0.2832	0	0	1	Module_15	Peripherals	Firmicutes	Bacillaceae	Bacillus	Bacillus
bOTU6399	0	0	2	0	0	0	0	0	0	0	0	1	2	0	0	0	1	0	3	0	0	3	0	0	1	0	1	0	0.30595	0.523	0	0	1	Module_13	Peripherals	Actinobacteriota	67-14	norank_67-14	norank_67-14
bOTU6400	4	1	5	7	3	2	2	2	3	6	0	4	3	1	0	0	0	0	1	0	4	0	0	1	0	1	0	1	0.481307	0.0961	1	0	1	Module_1	Peripherals	Bacteroidota	Microscillaceae	norank_Microscillaceae	norank_Microscillaceae
bOTU6406	0	0	6	6	3	0	1	1	2	0	0	5	0	0	0	0	0	2	0	1	0	1	0	0	0	1	0	1	0.435945	0.1671	0	0	1	Module_7	Peripherals	Bacteroidota	Cytophagaceae	Cytophaga	Cytophaga
bOTU6407	2	2	0	7	0	0	0	0	1	2	2	2	1	2	0	0	0	3	1	1	0	0	1	2	0	0	0	1	0.199768	0.8072	0	0	1	Module_7	Peripherals	Proteobacteria	unclassified_Gammaproteobacteria_Incertae_Sedis	Candidatus_Ovatusbacter	Candidatus_Ovatusbacter
bOTU6416	19	16	37	43	47	42	41	35	55	34	37	28	21	14	34	30	67	54	38	23	40	39	52	53	1	0	1	0	0.379455	0.2922	0	0	1	Module_6	Peripherals	Actinobacteriota	Micrococcaceae	0	0
bOTU6418	0	0	1	1	0	1	0	0	4	0	4	0	0	3	3	0	0	1	0	1	2	1	0	0	0	1	1	0	0.282764	0.5629	0	0	1	Module_1	Peripherals	Chloroflexi	norank_SBR1031	norank_SBR1031	norank_SBR1031
bOTU6420	2	0	2	1	1	0	6	4	0	1	0	2	0	0	2	0	0	2	1	0	0	0	2	3	0	1	0	0	0.36592	0.3225	0	0	1	Module_6	Peripherals	Patescibacteria	norank_Parcubacteria	norank_Parcubacteria	norank_Parcubacteria
bOTU6421	0	0	0	2	0	2	3	1	0	6	3	1	0	0	2	0	1	0	0	0	0	2	0	1	0	1	0	0	0.530835	0.0423	0	0	1	Module_1	Peripherals	Planctomycetota	WD2101_soil_group	norank_WD2101_soil_group	norank_WD2101_soil_group
bOTU6424	2	0	0	3	0	0	0	0	0	0	0	0	5	0	0	0	0	0	2	0	0	0	0	3	0	0	1	0	0.237992	1	0	0	1	Module_40	Peripherals	Chloroflexi	norank_JG30-KF-CM66	norank_JG30-KF-CM66	norank_JG30-KF-CM66
bOTU6426	4	3	0	0	2	2	0	0	1	0	2	2	0	0	0	0	5	0	1	1	0	2	0	3	0	0	0	1	0.329037	0.4408	0	0	1	Module_149	Peripherals	Planctomycetota	norank_OM190	norank_OM190	norank_OM190
bOTU6432	16	7	8	17	5	8	4	5	4	7	10	6	0	0	5	1	17	11	1	2	9	11	4	12	0	0	0	1	0.34538	0.3783	0	0	1	Module_30	Peripherals	Myxococcota	BIrii41	norank_BIrii41	norank_BIrii41
bOTU6433	11	7	15	18	8	15	12	13	24	15	11	13	8	5	9	1	14	14	12	16	8	8	5	5	0	1	0	0	0.337593	0.4072	0	0	1	Module_1	Peripherals	Planctomycetota	Gemmataceae	norank_Gemmataceae	norank_Gemmataceae
bOTU6436	1	0	0	3	3	0	0	3	6	3	0	3	0	1	0	0	1	0	0	0	0	0	4	2	0	1	0	0	0.446546	0.1374	0	0	1	Module_33	Peripherals	Acidobacteriota	Bryobacteraceae	Bryobacter	Bryobacter
bOTU6438	0	0	0	0	2	1	2	2	3	3	4	1	0	2	0	1	5	2	2	2	6	0	1	1	1	1	1	0	0.440438	0.1494	0	0	1	Module_416	Peripherals	Planctomycetota	Gemmataceae	norank_Gemmataceae	norank_Gemmataceae
bOTU6440	12	1	8	9	8	11	5	4	2	5	10	6	0	0	2	3	4	3	2	2	5	6	3	12	1	1	0	1	0.466535	0.107	0	0	1	Module_1	Peripherals	Myxococcota	Haliangiaceae	Haliangium	Haliangium
bOTU6448	4	2	4	8	2	8	6	3	2	2	7	5	0	5	2	1	2	5	0	2	3	4	2	2	0	1	0	1	0.386511	0.2687	0	0	1	Module_204	Peripherals	Proteobacteria	norank_PLTA13	norank_PLTA13	norank_PLTA13
bOTU6452	3	5	5	3	2	10	0	0	0	3	3	4	0	0	2	2	0	2	1	1	1	0	7	2	0	0	0	1	0.546594	0.0361	0	0	1	Module_443	Peripherals	Gemmatimonadota	Longimicrobiaceae	Longimicrobium	Longimicrobium
bOTU6454	0	0	3	1	10	1	0	0	0	0	6	0	1	0	0	1	0	1	0	0	0	1	1	4	0	0	0	1	0.28758	0.6042	0	0	1	Module_445	Peripherals	Bacteroidota	FFCH9454	norank_FFCH9454	norank_FFCH9454
bOTU6455	1	0	2	3	0	1	2	1	0	0	2	0	0	0	0	0	0	1	1	0	2	0	0	0	0	1	0	1	0.346903	0.3599	0	0	1	Module_5	Peripherals	Actinobacteriota	norank_MB-A2-108	norank_MB-A2-108	norank_MB-A2-108
bOTU6460	0	1	0	0	0	1	2	0	0	2	0	2	0	0	0	1	0	2	0	0	0	0	0	0	0	1	0	0	0.379888	0.2891	0	0	1	Module_19	Peripherals	0	0	0	0
bOTU6461	2	1	1	0	2	0	0	0	0	2	0	2	0	1	6	0	0	0	2	1	0	2	0	1	1	0	1	1	0.149525	0.9639	0	0	1	Module_93	Peripherals	Planctomycetota	WD2101_soil_group	norank_WD2101_soil_group	norank_WD2101_soil_group
bOTU6463	8	3	7	6	4	2	6	2	14	6	6	8	4	3	1	0	3	8	1	2	1	3	1	8	0	1	0	1	0.38299	0.2894	0	0	1	Module_4	Peripherals	Myxococcota	0	0	0
bOTU6470	16	15	15	17	9	9	6	16	18	11	16	19	6	16	7	4	5	8	6	28	9	5	5	14	1	1	0	1	0.191413	0.8482	0	0	1	Module_4	Peripherals	Chloroflexi	norank_JG30-KF-CM66	norank_JG30-KF-CM66	norank_JG30-KF-CM66
bOTU6472	5	0	2	6	8	4	4	4	8	8	3	6	2	4	7	1	0	3	5	6	8	2	5	3	1	1	0	0	0.284676	0.5572	0	0	1	Module_89	Peripherals	Planctomycetota	Gemmataceae	norank_Gemmataceae	norank_Gemmataceae
bOTU6475	2	3	3	1	4	0	3	0	3	2	0	0	1	4	1	2	1	1	6	3	7	4	0	1	1	0	0	0	0.374791	0.296	0	0	1	Module_147	Peripherals	Gemmatimonadota	Gemmatimonadaceae	0	0
bOTU6482	1	3	5	7	1	0	5	3	4	5	9	7	2	3	0	7	2	7	4	6	7	6	5	2	1	1	1	0	0.426073	0.1873	0	0	1	Module_86	Peripherals	Firmicutes	Paenibacillaceae	Paenibacillus	Paenibacillus
bOTU6486	0	1	2	0	0	0	0	0	2	1	0	0	1	2	0	4	1	4	1	3	0	0	22	1	1	0	1	0	0.344734	0.4502	0	0	1	Module_6	Peripherals	Chloroflexi	JG30-KF-CM45	norank_JG30-KF-CM45	norank_JG30-KF-CM45
bOTU6488	0	1	3	1	0	0	0	0	0	1	6	4	1	0	0	0	2	1	0	0	0	0	5	0	0	1	0	0	0.239594	0.7173	0	0	1	Module_6	Peripherals	Planctomycetota	Gemmataceae	norank_Gemmataceae	norank_Gemmataceae
bOTU6498	2	1	4	7	4	5	1	4	5	10	7	2	2	0	0	2	4	0	1	1	2	2	1	2	0	1	0	1	0.537184	0.0362	0	0	1	Module_1	Peripherals	Planctomycetota	Gemmataceae	norank_Gemmataceae	norank_Gemmataceae
bOTU6502	8	1	1	0	3	1	0	0	1	1	2	0	0	0	2	0	3	1	0	0	0	2	0	0	0	0	0	1	0.416936	0.1641	0	0	1	Module_295	Peripherals	Acidobacteriota	Vicinamibacteraceae	norank_Vicinamibacteraceae	norank_Vicinamibacteraceae
bOTU6509	14	13	107	53	24	32	26	21	20	19	39	16	1	24	22	22	33	25	24	10	21	27	11	27	0	0	0	1	0.365662	0.3412	0	0	1	Module_16	Peripherals	Proteobacteria	Rhodomicrobiaceae	Rhodomicrobium	Rhodomicrobium
bOTU6512	0	3	1	0	0	0	3	0	3	2	1	0	0	0	0	0	0	1	2	1	1	0	0	3	1	1	0	1	0.35044	0.3856	0	0	1	Module_1	Peripherals	0	0	0	0
bOTU6517	2	1	5	4	6	7	0	1	3	3	3	0	0	2	9	0	1	3	1	2	4	1	0	2	0	0	1	1	0.352646	0.3651	0	0	1	Module_3	Peripherals	Verrucomicrobiota	Pedosphaeraceae	norank_Pedosphaeraceae	norank_Pedosphaeraceae
bOTU6527	5	1	3	2	6	0	1	0	3	2	2	0	1	2	3	0	2	5	0	4	3	0	2	1	0	0	1	1	0.321587	0.4385	0	0	1	Module_8	Peripherals	Myxococcota	Haliangiaceae	Haliangium	Haliangium
bOTU6528	10	15	17	30	10	14	19	22	17	12	10	12	8	7	19	14	25	14	28	12	16	22	28	16	1	0	0	0	0.393073	0.2503	0	0	1	Module_6	Peripherals	RCP2-54	norank_RCP2-54	norank_RCP2-54	norank_RCP2-54
bOTU6529	5	12	8	16	20	23	10	9	13	17	11	13	8	3	3	10	8	17	5	0	0	3	8	14	0	1	1	1	0.525776	0.0511	1	0	1	Module_56	Peripherals	Chloroflexi	Anaerolineaceae	norank_Anaerolineaceae	norank_Anaerolineaceae
bOTU6533	0	0	0	1	0	4	2	1	0	0	4	2	0	0	0	0	1	2	2	0	1	0	0	0	0	1	0	0	0.332464	0.4115	0	0	1	Module_1	Peripherals	Bacteroidota	Chitinophagaceae	norank_Chitinophagaceae	norank_Chitinophagaceae
bOTU6536	7	3	4	11	8	5	11	7	3	13	8	3	3	0	2	5	4	10	4	7	1	3	8	9	0	1	0	0	0.243083	0.683	0	0	1	Module_10	Peripherals	Gemmatimonadota	Gemmatimonadaceae	norank_Gemmatimonadaceae	norank_Gemmatimonadaceae
bOTU6546	0	0	0	3	1	0	0	0	0	0	0	0	0	0	0	1	5	3	0	0	0	0	4	3	1	0	1	0	0.378576	0.2737	0	0	1	Module_1	Peripherals	Planctomycetota	Phycisphaeraceae	norank_Phycisphaeraceae	norank_Phycisphaeraceae
bOTU6550	0	0	0	2	0	1	0	3	4	0	2	0	0	0	0	0	0	1	2	0	0	0	0	0	0	1	0	0	0.468114	0.1383	0	0	1	Module_1	Peripherals	Bdellovibrionota	norank_0319-6G20	norank_0319-6G20	norank_0319-6G20
bOTU6553	0	2	3	6	4	7	10	4	5	5	2	2	1	0	2	2	2	9	1	1	3	3	3	5	0	1	0	0	0.291916	0.5547	0	0	1	Module_3	Peripherals	Myxococcota	BIrii41	norank_BIrii41	norank_BIrii41
bOTU6554	1	2	4	0	1	1	2	0	0	2	2	2	1	2	0	0	3	0	3	1	0	0	0	1	0	1	1	1	0.189438	0.83	0	0	1	Module_387	Peripherals	Chloroflexi	0	0	0
bOTU6560	7	5	13	5	12	11	7	6	17	7	15	11	6	5	3	4	4	11	8	2	6	8	9	7	0	1	0	1	0.35292	0.3583	0	0	1	Module_39	Peripherals	Firmicutes	Paenibacillaceae	Paenibacillus	Paenibacillus
bOTU6561	0	0	3	4	3	2	4	1	1	1	4	1	2	0	0	3	3	4	1	0	0	4	0	0	0	1	1	1	0.311875	0.4746	0	0	1	Module_16	Peripherals	Chloroflexi	A4b	norank_A4b	norank_A4b
bOTU6565	0	0	2	1	0	1	3	1	1	0	1	0	0	2	0	0	1	0	2	0	0	0	0	0	0	1	0	0	0.22553	0.7352	0	0	1	Module_17	Peripherals	Gemmatimonadota	Gemmatimonadaceae	norank_Gemmatimonadaceae	norank_Gemmatimonadaceae
bOTU6566	0	1	3	1	2	2	1	0	5	5	0	0	0	1	2	1	1	5	0	0	0	1	1	0	0	1	1	1	0.371446	0.3133	0	0	1	Module_12	Peripherals	Planctomycetota	Gemmataceae	norank_Gemmataceae	norank_Gemmataceae
bOTU6568	1	1	1	0	1	2	0	0	1	1	2	0	1	2	0	2	1	0	0	1	1	0	1	1	0	0	1	1	0.346426	0.3671	0	0	1	Module_4	Peripherals	0	0	0	0
bOTU6570	1	2	0	2	5	1	2	0	2	6	5	1	0	0	1	1	1	6	0	0	2	2	6	6	1	1	0	0	0.20509	0.7858	0	0	1	Module_1	Peripherals	Myxococcota	norank_VHS-B3-70	norank_VHS-B3-70	norank_VHS-B3-70
bOTU6573	5	0	8	5	2	1	2	2	2	2	2	1	2	2	4	2	5	4	3	0	4	7	12	13	1	0	0	0	0.483718	0.0879	0	0	1	Module_6	Peripherals	Proteobacteria	Sphingomonadaceae	Novosphingobium	Novosphingobium
bOTU6585	0	0	0	0	0	0	0	1	1	0	0	0	0	0	4	3	0	0	2	0	1	0	0	2	1	0	1	0	0.38205	0.2464	0	0	1	Module_18	Peripherals	Dependentiae	Vermiphilaceae	norank_Vermiphilaceae	norank_Vermiphilaceae
bOTU6586	0	0	1	3	0	0	2	2	0	1	3	0	0	2	0	6	11	5	3	1	1	2	6	3	1	0	1	0	0.495173	0.0665	1	0	1	Module_6	Peripherals	Verrucomicrobiota	0	0	0
bOTU6589	0	0	4	4	1	0	2	1	4	4	5	0	0	3	0	57	44	33	2	1	5	18	152	41	1	0	1	0	0.433671	0.1343	1	0	1	Module_6	Peripherals	Chloroflexi	Chloroflexaceae	Chloronema	Chloronema
bOTU6601	5	5	7	13	8	14	7	9	11	7	4	2	0	5	4	2	1	3	4	3	11	6	6	8	1	1	0	1	0.551142	0.0337	0	0	1	Module_1	Peripherals	Planctomycetota	Gemmataceae	norank_Gemmataceae	norank_Gemmataceae
bOTU6610	11	9	8	10	3	12	4	7	6	10	2	3	13	11	5	3	4	5	4	12	7	8	6	9	1	0	1	1	0.313832	0.4918	0	0	1	Module_4	Peripherals	Actinobacteriota	norank_Gaiellales	norank_Gaiellales	norank_Gaiellales
bOTU6700	6	5	2	7	1	0	6	3	3	1	1	1	3	5	2	1	3	4	3	2	8	2	2	1	0	0	1	1	0.210783	0.7764	0	0	1	Module_4	Peripherals	Proteobacteria	Geminicoccaceae	norank_Geminicoccaceae	norank_Geminicoccaceae
bOTU6715	0	0	3	3	0	3	0	0	2	1	1	1	0	0	0	3	0	1	0	2	1	0	0	0	0	0	0	1	0.183567	0.8516	0	0	1	Module_15	Peripherals	Acidobacteriota	0	0	0
bOTU6735	0	0	1	0	1	2	0	0	3	6	2	1	0	0	0	1	3	0	2	0	0	2	3	0	0	1	0	0	0.319539	0.4756	0	0	1	Module_15	Peripherals	Verrucomicrobiota	Pedosphaeraceae	norank_Pedosphaeraceae	norank_Pedosphaeraceae
bOTU6737	1	0	3	8	3	6	2	4	5	4	14	8	0	0	4	3	4	3	3	1	1	5	4	9	0	1	0	0	0.41813	0.1908	0	0	1	Module_1	Peripherals	Chloroflexi	Caldilineaceae	norank_Caldilineaceae	norank_Caldilineaceae
bOTU6809	2	5	0	2	1	1	1	5	0	0	12	0	0	1	2	0	1	0	0	0	0	0	0	17	1	1	0	1	0.192489	0.891	0	0	1	Module_10	Peripherals	Actinobacteriota	Pseudonocardiaceae	0	0
bOTU6829	0	0	0	1	0	2	0	0	0	0	0	0	0	0	2	0	0	0	0	0	4	2	0	0	1	0	0	0	0.321742	0.487	0	0	1	Module_31	Peripherals	Proteobacteria	Nitrosomonadaceae	Nitrosospira	Nitrosospira
bOTU6859	2	3	6	7	5	17	6	8	7	7	5	1	2	0	3	3	9	1	6	3	12	9	0	2	1	1	0	1	0.252434	0.68	0	0	1	Module_1	Peripherals	Actinobacteriota	norank_Gaiellales	norank_Gaiellales	norank_Gaiellales
bOTU6883	2	2	2	1	1	1	0	0	0	0	2	0	0	1	0	0	0	3	0	0	4	3	2	1	1	0	0	1	0.46055	0.1136	0	0	1	Module_6	Peripherals	Acidobacteriota	Vicinamibacteraceae	norank_Vicinamibacteraceae	norank_Vicinamibacteraceae
bOTU6914	4	6	29	25	10	7	23	15	18	19	17	11	4	9	17	21	12	25	12	12	16	22	23	23	1	1	1	0	0.399877	0.2398	0	0	1	Module_6	Peripherals	Actinobacteriota	Rubrobacteriaceae	Rubrobacter	Rubrobacter
bOTU6978	0	0	0	0	2	0	0	1	0	0	3	2	0	0	0	1	0	2	0	0	0	0	1	2	0	1	0	0	0.246508	0.6999	0	0	1	Module_33	Peripherals	Actinobacteriota	Nocardioidaceae	Nocardioides	Nocardioides
bOTU6981	3	3	7	2	5	5	2	5	11	9	11	6	1	1	5	0	1	5	3	2	3	7	1	4	0	1	0	0	0.571738	0.0231	0	0	1	Module_1	Peripherals	Proteobacteria	norank_PLTA13	norank_PLTA13	norank_PLTA13
bOTU6993	0	0	0	0	0	3	2	0	0	1	2	0	0	0	1	3	2	0	0	0	1	0	0	1	0	1	1	0	0.285915	0.5679	0	0	1	Module_16	Peripherals	Proteobacteria	0	0	0
bOTU7024	2	1	6	2	0	1	5	3	0	3	2	3	0	0	5	1	0	4	1	1	5	5	0	2	1	1	0	0	0.167272	0.8721	0	0	1	Module_192	Peripherals	Acidobacteriota	norank_Vicinamibacterales	norank_Vicinamibacterales	norank_Vicinamibacterales
bOTU7055	0	1	2	0	0	0	0	3	1	0	0	0	1	0	4	0	0	1	2	1	2	0	1	1	1	0	1	0	0.2792	0.6074	0	0	1	Module_442	Peripherals	Proteobacteria	Rhizobiaceae	0	0
bOTU7062	0	2	0	0	0	0	1	0	0	1	0	2	0	0	2	0	0	2	0	0	1	0	0	0	0	1	1	1	0.221753	0.7836	0	0	1	Module_18	Peripherals	Proteobacteria	Geminicoccaceae	Candidatus_Alysiosphaera	Candidatus_Alysiosphaera
bOTU7072	19	7	17	43	32	37	24	17	21	14	22	31	7	2	4	10	7	23	6	16	15	24	10	28	1	1	0	1	0.487253	0.0896	1	0	1	Module_1	Peripherals	Acidobacteriota	Vicinamibacteraceae	norank_Vicinamibacteraceae	norank_Vicinamibacteraceae
bOTU7115	1	0	0	0	2	2	1	0	0	0	0	0	0	1	0	0	3	0	0	0	0	0	4	0	1	0	1	1	0.231151	0.7178	0	0	1	Module_22	Peripherals	Chloroflexi	Caldilineaceae	norank_Caldilineaceae	norank_Caldilineaceae
bOTU7129	3	2	9	17	21	9	4	4	4	3	24	4	2	4	5	3	13	1	4	4	3	11	6	11	0	0	0	1	0.233633	0.7437	0	0	1	Module_1	Peripherals	Proteobacteria	Nitrosomonadaceae	MND1	MND1
bOTU7137	4	2	2	13	8	2	1	4	6	8	11	2	0	2	3	1	6	8	7	2	4	5	1	7	1	1	0	1	0.171893	0.8604	0	0	1	Module_6	Peripherals	Chloroflexi	Roseiflexaceae	norank_Roseiflexaceae	norank_Roseiflexaceae
bOTU7151	0	3	1	1	0	3	3	1	1	1	2	0	3	0	2	1	0	1	2	3	0	1	1	0	0	0	1	0	0.133628	0.9415	0	0	1	Module_2	Peripherals	Chloroflexi	norank_KD4-96	norank_KD4-96	norank_KD4-96
bOTU7186	0	0	3	0	2	0	1	0	2	1	0	0	0	0	3	0	1	1	0	0	0	0	2	1	0	0	1	1	0.13623	0.9143	0	0	1	Module_15	Peripherals	0	0	0	0
bOTU7250	0	4	4	9	3	8	3	4	1	4	5	1	2	3	5	4	3	3	0	0	0	0	2	6	0	1	1	1	0.496325	0.0809	1	0	1	Module_362	Peripherals	Acidobacteriota	Pyrinomonadaceae	RB41	RB41
bOTU7300	1	0	1	0	2	3	0	1	2	2	4	1	0	1	4	0	1	1	2	2	3	2	1	2	1	0	0	0	0.274083	0.6069	0	0	1	Module_26	Peripherals	Firmicutes	Bacillaceae	Bacillus	Bacillus
bOTU7319	0	3	0	0	0	0	1	1	0	0	4	1	0	0	0	0	0	0	2	0	3	0	0	0	1	1	0	1	0.310652	0.5545	0	0	1	Module_411	Peripherals	Acidobacteriota	Thermoanaerobaculaceae	Subgroup_10	Subgroup_10
bOTU7330	0	2	0	0	0	0	2	1	0	1	0	3	0	0	0	1	1	2	1	0	0	0	1	0	0	1	0	0	0.307895	0.5419	0	0	1	Module_19	Peripherals	Acidobacteriota	Vicinamibacteraceae	0	0
bOTU7350	3	0	3	1	0	2	2	1	1	4	2	2	0	0	0	0	5	1	0	0	4	1	0	5	1	1	0	1	0.176986	0.8581	0	0	1	Module_10	Peripherals	Acidobacteriota	norank_Subgroup_5	norank_Subgroup_5	norank_Subgroup_5
bOTU7374	0	0	2	1	1	9	0	1	1	3	0	1	0	0	0	0	0	0	2	0	3	1	0	2	1	1	0	1	0.354892	0.3712	0	0	1	Module_1	Peripherals	Acidobacteriota	0	0	0
bOTU7405	0	0	2	0	0	8	0	0	0	0	0	3	0	0	0	0	0	2	4	1	1	0	0	2	1	0	0	1	0.291936	0.5953	0	0	1	Module_10	Peripherals	Planctomycetota	norank_OM190	norank_OM190	norank_OM190
bOTU7484	1	1	2	5	2	1	2	1	2	0	0	3	0	0	1	1	1	1	0	0	4	0	1	1	0	1	0	1	0.303937	0.5067	0	0	1	Module_167	Peripherals	Proteobacteria	Geminicoccaceae	norank_Geminicoccaceae	norank_Geminicoccaceae
bOTU7486	4	1	4	0	1	0	0	2	0	0	1	1	0	2	1	0	1	0	0	0	0	1	2	1	0	0	0	1	0.37018	0.3238	0	0	1	Module_4	Peripherals	Planctomycetota	Gemmataceae	norank_Gemmataceae	norank_Gemmataceae
bOTU7505	0	0	0	0	3	0	0	1	0	2	0	1	0	0	2	0	0	2	0	0	1	0	0	0	0	1	1	1	0.22193	0.7661	0	0	1	Module_10	Peripherals	Proteobacteria	Geminicoccaceae	norank_Geminicoccaceae	norank_Geminicoccaceae
bOTU7506	1	2	1	1	3	1	1	0	3	2	0	0	3	4	12	2	2	3	5	0	1	1	12	2	1	0	1	0	0.463568	0.1244	0	0	1	Module_4	Peripherals	Armatimonadota	norank_Armatimonadota	norank_Armatimonadota	norank_Armatimonadota
bOTU7508	0	0	3	4	0	3	0	0	0	0	0	3	0	0	0	0	0	0	0	0	0	0	0	0	0	0	0	1	0.48005	0.1425	1	0	1	Module_15	Peripherals	Verrucomicrobiota	Omnitrophaceae	Candidatus_Omnitrophus	Candidatus_Omnitrophus
bOTU7535	1	0	2	0	1	0	3	0	0	0	2	0	0	0	1	0	0	0	2	0	0	0	2	2	1	1	0	1	0.287223	0.5805	0	0	1	Module_6	Peripherals	Chloroflexi	JG30-KF-CM45	norank_JG30-KF-CM45	norank_JG30-KF-CM45
bOTU7571	0	0	2	0	0	0	2	0	3	1	0	0	1	0	0	0	0	0	0	2	0	0	2	0	1	1	0	0	0.286261	0.5796	0	0	1	Module_383	Peripherals	Myxococcota	Haliangiaceae	Haliangium	Haliangium
bOTU7573	8	15	22	7	6	6	1	5	12	3	12	7	5	8	13	6	11	17	11	4	8	8	9	14	1	0	1	1	0.392807	0.2618	0	0	1	Module_138	Peripherals	Proteobacteria	Geminicoccaceae	Candidatus_Alysiosphaera	Candidatus_Alysiosphaera
bOTU7614	5	3	21	27	10	21	25	6	28	31	46	49	0	9	21	10	13	34	26	28	32	5	16	12	0	1	0	0	0.452657	0.1316	0	0	1	Module_1	Peripherals	Chloroflexi	A4b	norank_A4b	norank_A4b
bOTU7634	0	0	2	0	0	0	0	1	0	3	1	0	0	3	0	1	0	3	0	0	0	0	0	1	0	1	1	0	0.384725	0.2584	0	0	1	Module_324	Peripherals	Acidobacteriota	Thermoanaerobaculaceae	Subgroup_10	Subgroup_10
bOTU7641	4	1	0	4	2	6	4	5	5	1	8	9	2	1	1	2	4	0	4	2	1	1	7	3	0	1	0	0	0.464542	0.1143	0	0	1	Module_413	Peripherals	Actinobacteriota	Micromonosporaceae	0	0
bOTU7646	2	2	4	2	0	0	1	0	0	0	3	0	0	3	0	1	0	2	1	1	0	0	0	3	0	0	1	1	0.285822	0.5694	0	0	1	Module_4	Peripherals	Actinobacteriota	Gaiellaceae	Gaiella	Gaiella
bOTU7686	0	0	1	1	0	0	0	1	0	0	0	2	0	0	0	1	2	0	2	0	0	0	0	3	1	1	1	0	0.187478	0.8358	0	0	1	Module_5	Peripherals	Acidobacteriota	norank_Vicinamibacterales	norank_Vicinamibacterales	norank_Vicinamibacterales
bOTU7698	0	2	3	0	1	1	158	2	2	1	4	1	0	4	3	0	2	0	0	0	2	8	6	8	0	1	0	0	0.354267	0.6217	0	0	1	Module_6	Peripherals	Proteobacteria	Pseudomonadaceae	Azotobacter	Azotobacter
bOTU7710	3	4	1	2	1	0	0	0	2	0	2	2	0	2	0	1	1	1	0	0	0	0	3	1	0	0	0	1	0.371647	0.3084	0	0	1	Module_4	Peripherals	Proteobacteria	Rhodobacteraceae	0	0
[truncated: 4,652 more rows]

## Sheet: LC_its
	LC_MC-15-1	LC_MC-15-2	LC_MC-15-3	LC_MC-15-4	LC_MC-15-5	LC_MC-15-6	LC_CM-15-1	LC_CM-15-2	LC_CM-15-3	LC_CM-15-4	LC_CM-15-5	LC_CM-15-6	LC_MC-30-1	LC_MC-30-2	LC_MC-30-3	LC_MC-30-4	LC_MC-30-5	LC_MC-30-6	LC_CM-30-1	LC_CM-30-2	LC_CM-30-3	LC_CM-30-4	LC_CM-30-5	LC_CM-30-6	CM-30	CM-15	MC-30	MC-15	stat	p.value	edgeR	csOTU	Network	Module	zipi	Phylum	Family	Genus	Genus
fOTU108	1	0	0	0	0	0	0	0	0	0	0	0	37	9	10	0	0	0	2	0	0	0	0	0	0	0	1	0	0.539223	0.0396	1	1	1	Module_14	Connectors	Chytridiomycota	0	0	0
fOTU2214	25	9	103	56	190	257	50	96	99	71	64	90	214	541	1015	184	571	130	1056	65	165	99	23	56	0	0	1	0	0.500183	0.0572	1	0	0	Module_11	Connectors	Ascomycota	0	0	0
fOTU1203	0	0	0	1	0	0	0	0	0	0	0	7	0	0	0	0	0	0	0	0	0	3	9	4	1	0	0	0	0.41506	0.2172	0	0	1	Module_13	Connectors	0	0	0	0
fOTU1598	1	19	0	0	0	0	0	0	0	4	12	14	0	0	0	0	0	0	0	0	0	1	1	0	0	1	0	1	0.368287	0.374	0	0	1	Module_1	Connectors	0	0	0	0
fOTU1883	0	0	0	0	8	47	0	0	0	6	0	0	0	0	0	0	8	25	0	0	0	0	4	0	0	0	1	1	0.315459	0.442	0	0	1	Module_11	Connectors	0	0	0	0
fOTU2136	289	341	298	60	94	220	39	42	99	1861	669	407	442	474	57	46	222	32	139	95	29	169	69	104	0	1	0	0	0.363488	0.3319	0	0	1	Module_4	Connectors	Ascomycota	Pseudeurotiaceae	Pseudogymnoascus	Pseudogymnoascus
fOTU1874	293	173	205	42	282	255	80	336	8	219	90	85	129	188	1	105	252	82	195	151	58	712	2765	1326	1	0	0	0	0.481708	0.0356	0	0	0	Module_20	Connectors	0	0	0	0
fOTU1943	23	3	1	2	31	49	0	44	4	7	0	0	5	59	69	16	25	30	119	46	338	0	1	30	1	0	0	0	0.395114	0.2214	0	0	0	Module_3	Connectors	Ascomycota	Hypocreales_fam_Incertae_sedis	Acremonium	Acremonium
fOTU1945	28	0	7	3	21	32	1332	28	137	47	144	18	0	12	32	0	36	36	0	0	31	435	198	99	0	1	0	0	0.358831	0.4077	0	0	0	Module_1	Connectors	0	0	0	0
fOTU2103	0	0	0	0	0	75	226	0	0	38	155	0	0	0	0	82	70	1632	0	0	0	0	26	66	0	0	1	0	0.335547	0.4247	0	0	0	Module_6	Connectors	Chytridiomycota	Powellomycetaceae	Powellomyces	Powellomyces
fOTU2350	0	13	0	6	5	0	0	0	0	0	0	0	0	9	0	63	29	0	0	0	56	18	25	6	1	0	1	0	0.411178	0.1954	0	0	0	Module_29	Connectors	Ascomycota	Aspergillaceae	Aspergillus	Aspergillus
fOTU573	0	0	0	0	0	0	0	0	0	0	0	0	0	0	0	21	12	85	3	0	0	7	17	3	0	0	1	0	0.428413	0.1029	1	0	1	Module_6	Module hubs	Ascomycota	Plectosphaerellaceae	Plectosphaerella	Plectosphaerella
fOTU831	0	0	0	0	0	0	0	0	0	0	0	0	0	0	6	0	0	0	0	0	0	10	3	11	1	0	0	0	0.506589	0.0747	1	0	1	Module_6	Module hubs	0	0	0	0
fOTU1445	0	0	0	0	0	0	0	0	0	0	0	0	0	0	0	1	1	35	6	0	0	5	8	2	0	0	1	0	0.31793	0.5964	1	0	1	Module_6	Module hubs	Ascomycota	Plectosphaerellaceae	Plectosphaerella	Plectosphaerella
fOTU1590	13	41	17	0	0	0	0	0	0	138	31	31	0	0	0	0	0	0	0	0	0	0	0	0	0	1	0	1	0.423257	0.1643	1	0	1	Module_7	Module hubs	Basidiomycota	Ceratobasidiaceae	0	0
fOTU2178	0	0	0	0	0	0	0	0	0	0	0	0	0	0	0	0	13	0	0	0	0	22	94	15	1	0	0	0	0.442098	0.0718	1	0	1	Module_6	Module hubs	0	0	0	0
fOTU2191	0	0	0	0	0	0	9	45	24	0	0	0	0	0	0	0	0	0	96	20	236	0	0	0	1	0	0	0	0.453555	0.1258	1	0	1	Module_8	Module hubs	Basidiomycota	0	0	0
fOTU2354	0	0	0	0	0	0	0	0	0	0	0	0	26	42	0	0	0	0	18	96	19	0	0	0	1	0	0	0	0.392839	0.197	1	0	1	Module_14	Module hubs	Kickxellomycota	Kickxellaceae	Ramicandelaber	Ramicandelaber
fOTU1202	0	1	0	1	0	0	0	19	0	2	0	16	0	21	0	0	43	0	0	0	0	0	16	0	0	0	1	0	0.290009	0.6718	0	0	1	Module_18	Module hubs	Ascomycota	Microascaceae	Acaulium	Acaulium
fOTU1373	0	0	0	0	0	12	0	0	0	0	6	0	0	0	0	0	0	6	0	0	0	23	38	79	1	0	0	0	0.562137	0.0455	0	0	1	Module_6	Module hubs	Kickxellomycota	Kickxellaceae	Ramicandelaber	Ramicandelaber
fOTU1379	0	0	0	4	80	9	0	0	0	0	0	0	0	0	0	38	0	33	0	0	0	0	0	25	0	0	1	1	0.360185	0.3071	0	0	1	Module_3	Module hubs	Ascomycota	Trichocomaceae	Talaromyces	Talaromyces
fOTU2057	1361	1892	2337	289	969	832	603	2351	2595	1746	1866	2515	4532	3533	2723	790	578	436	1432	3946	1733	986	616	1139	0	1	1	0	0.226043	0.7484	0	0	1	Module_4	Module hubs	Ascomycota	Onygenales_fam_Incertae_sedis	Chrysosporium	Chrysosporium
fOTU2194	32	7	21	58	61	95	33	100	20	21	39	26	2	44	21	85	83	95	81	64	406	40	62	54	1	0	0	0	0.294558	0.5884	0	0	1	Module_12	Module hubs	Ascomycota	Stachybotryaceae	Alfaria	Alfaria
fOTU143	0	0	0	0	0	0	0	0	0	0	24	0	0	48	36	0	0	20	0	0	0	0	0	0	0	0	1	0	0.591175	0.0352	1	1	1	Module_3	Peripherals	Ascomycota	Nectriaceae	Fusarium	Fusarium
fOTU144	0	0	0	0	0	0	0	0	0	0	0	0	13	5	2	6	0	0	0	3	0	0	0	0	0	0	1	0	0.638253	0.0095	1	1	1	Module_2	Peripherals	0	0	0	0
fOTU190	0	0	0	0	0	0	8	44	13	0	17	0	0	0	12	0	0	0	0	0	0	0	0	0	0	1	0	0	0.616184	0.0171	1	1	1	Module_13	Peripherals	Basidiomycota	Bulleribasidiaceae	Hannaella	Hannaella
fOTU262	0	0	0	0	0	0	0	4	0	0	0	0	0	0	0	0	0	0	0	20	0	141	101	99	1	0	0	0	0.674266	0.006	1	1	1	Module_6	Peripherals	0	0	0	0
fOTU306	8	0	0	2	0	0	7	9	10	0	5	0	0	0	0	0	0	0	0	0	0	0	0	0	0	1	0	0	0.53147	0.0349	1	1	1	Module_13	Peripherals	0	0	0	0
fOTU307	0	0	0	0	0	0	25	24	9	0	6	0	0	0	0	0	0	3	7	1	2	1	2	5	0	1	0	0	0.50229	0.0204	1	1	1	Module_8	Peripherals	Ascomycota	Aspergillaceae	Penicillium	Penicillium
fOTU337	0	0	0	0	0	0	0	0	4	0	0	0	0	0	0	0	0	0	0	0	0	6	18	6	1	0	0	0	0.493677	0.0403	1	1	1	Module_6	Peripherals	Ascomycota	Phaffomycetaceae	Cyberlindnera	Cyberlindnera
fOTU347	0	0	0	0	0	0	0	0	1	0	0	0	0	1	0	0	0	0	9	0	0	8	7	5	1	0	0	0	0.739504	0.0054	1	1	1	Module_6	Peripherals	0	0	0	0
fOTU425	0	0	0	0	0	0	0	0	0	0	0	0	0	0	0	0	0	0	0	33	0	57	20	6	1	0	0	0	0.647529	0.006	1	1	1	Module_6	Peripherals	Basidiomycota	Ceratobasidiaceae	0	0
fOTU485	0	4	14	0	17	1	0	2	9	19	42	27	0	0	0	0	0	0	0	23	0	56	45	74	1	0	0	0	0.594167	0.0214	1	1	1	Module_1	Peripherals	0	0	0	0
fOTU602	0	0	13	0	0	0	5	0	0	0	0	90	0	0	0	0	5	0	0	215	0	67	37	141	1	0	0	0	0.615451	0.0122	1	1	1	Module_6	Peripherals	Basidiomycota	Cantharellales_fam_Incertae_sedis	Minimedusa	Minimedusa
fOTU776	0	0	0	0	0	0	0	0	0	0	0	1	115	70	60	24	5	0	3	46	14	0	0	0	0	0	1	0	0.659145	0.0069	1	1	1	Module_2	Peripherals	0	0	0	0
fOTU787	0	0	1	0	0	8	0	0	0	0	4	0	45	44	30	18	13	5	5	2	0	2	0	6	0	0	1	0	0.851381	0.0001	1	1	1	Module_2	Peripherals	0	0	0	0
fOTU797	0	0	0	0	0	0	0	0	0	0	0	0	25	21	13	0	0	0	0	0	0	0	4	0	0	0	1	0	0.622808	0.0396	1	1	1	Module_14	Peripherals	Ascomycota	Glomerellaceae	Colletotrichum	Colletotrichum
fOTU819	0	0	0	0	0	0	0	0	0	5	0	0	0	0	0	0	0	0	0	5	27	7	0	0	1	0	0	0	0.494486	0.0402	1	1	1	Module_15	Peripherals	Ascomycota	0	0	0
fOTU944	0	0	0	0	0	0	0	0	0	0	0	10	0	0	0	0	0	0	0	0	11	66	18	1144	1	0	0	0	0.394453	0.0053	1	1	1	Module_13	Peripherals	Ascomycota	Trichocomaceae	Talaromyces	Talaromyces
fOTU975	0	0	0	0	0	0	0	0	0	0	0	0	0	0	0	0	0	0	0	19	0	8	9	5	1	0	0	0	0.699003	0.006	1	1	1	Module_6	Peripherals	Ascomycota	Dissoconiaceae	Ramichloridium	Ramichloridium
fOTU1265	0	0	0	20	170	81	0	0	0	0	0	0	0	12	0	0	6	0	0	0	0	0	0	0	0	0	0	1	0.602116	0.0412	1	1	1	Module_22	Peripherals	Basidiomycota	Bulleribasidiaceae	Vishniacozyma	Vishniacozyma
fOTU1294	20	21	9	8	95	16	21	34	12	21	46	98	0	1	1	9	2	5	5	7	2	17	3	19	0	1	0	1	0.61994	0.0115	1	1	1	Module_1	Peripherals	0	0	0	0
fOTU1324	0	139	38	0	6	19	0	0	10	17	0	0	0	0	0	0	0	3	0	0	0	0	0	0	0	0	0	1	0.47661	0.0155	1	1	1	Module_12	Peripherals	Ascomycota	Chaetomiaceae	Retroconis	Retroconis
fOTU1422	8	8	33	85	181	101	4	5	5	84	18	0	55	419	118	170	4218	363	7	76	17	167	125	191	0	0	1	0	0.422979	0.0077	1	1	1	Module_1	Peripherals	Ascomycota	Stachybotryaceae	0	0
fOTU1453	9	0	13	0	0	0	14	0	0	0	0	0	0	0	0	0	0	5	11	0	0	270	1458	460	1	0	0	0	0.475871	0.0172	1	1	1	Module_6	Peripherals	Ascomycota	Pyxidiophoraceae	Pyxidiophora	Pyxidiophora
fOTU1462	0	0	0	0	9	0	0	0	0	0	0	0	15	44	32	0	0	12	0	0	0	0	0	0	0	0	1	0	0.678665	0.0056	1	1	1	Module_4	Peripherals	Ascomycota	Aspergillaceae	Aspergillus	Aspergillus
fOTU1596	0	0	0	0	0	0	8	10	2	0	3	0	0	0	0	0	0	0	0	0	0	2	1	0	0	1	0	0	0.537206	0.0112	1	1	1	Module_13	Peripherals	Ascomycota	Aspergillaceae	Penicillium	Penicillium
fOTU1600	0	0	0	0	0	0	0	0	0	91	390	111	0	0	0	0	0	0	0	0	0	39	9	16	0	1	0	0	0.506988	0.0379	1	1	1	Module_1	Peripherals	Basidiomycota	Ceratobasidiaceae	0	0
fOTU1653	0	0	20	0	0	0	0	0	0	0	0	0	61	22	32	0	5	0	0	0	0	83	429	722	1	0	0	0	0.541415	0.0459	1	1	1	Module_6	Peripherals	0	0	0	0
fOTU1736	6	2	2	0	0	4	5	2	12	52	38	89	0	1	0	0	2	5	11	30	15	2	1	12	0	1	0	0	0.600436	0.0088	1	1	1	Module_8	Peripherals	0	0	0	0
fOTU1917	936	1184	1111	3417	8808	16681	340	721	722	1246	715	675	1975	2818	3873	2349	2030	2276	1442	1123	1033	3876	2835	3354	0	0	0	1	0.524768	0.0387	1	1	1	Module_1	Peripherals	Ascomycota	Cladosporiaceae	Cladosporium	Cladosporium
fOTU1923	9	22	2	8	16	16	1	0	0	0	0	1	0	0	0	11	2	2	0	0	0	32	2	2	0	0	0	1	0.601878	0.0144	1	1	1	Module_1	Peripherals	0	0	0	0
fOTU1935	47	47	436	0	92	85	30	0	22	185	288	102	1021	741	526	297	66	25	440	4	180	892	3638	1069	1	0	0	0	0.447814	0.0495	1	1	1	Module_6	Peripherals	Ascomycota	Saccharomycetales_fam_Incertae_sedis	Candida	Candida
fOTU1985	0	0	0	221	624	1501	2	0	0	0	0	0	18	0	57	87	142	70	2	0	47	22	93	102	0	0	0	1	0.534145	0.0412	1	1	1	Module_1	Peripherals	Ascomycota	Hypocreales_fam_Incertae_sedis	Sarocladium	Sarocladium
fOTU2014	55	103	61	11	49	17	5	0	21	3	25	28	186	429	218	82	48	2	176	38	232	450	389	564	1	0	0	0	0.645543	0.0076	1	1	1	Module_6	Peripherals	Ascomycota	Pleosporaceae	Cochliobolus	Cochliobolus
fOTU2036	409	391	1252	1915	8620	6377	114	1844	591	1502	565	397	2002	2362	2785	8432	10617	4766	1157	324	1789	2252	2658	2610	0	0	1	1	0.545975	0.0394	1	1	1	Module_1	Peripherals	Ascomycota	Aspergillaceae	Penicillium	Penicillium
fOTU2059	30	45	64	0	27	2	5	88	88	47	177	75	0	16	31	0	4	0	226	338	322	16	26	57	1	0	0	0	0.58386	0.0204	1	1	1	Module_1	Peripherals	Ascomycota	0	0	0
fOTU2087	22	7	59	10	0	31	0	41	58	47	0	0	178	238	814	112	153	71	73	39	28	158	125	161	0	0	1	0	0.523047	0.0024	1	1	1	Module_2	Peripherals	Chytridiomycota	unclassified_GS13	unclassified_GS13	unclassified_GS13
fOTU2105	83	4	8	0	0	0	46	221	205	37	0	0	0	0	12	0	0	0	50	34	26	0	0	12	0	1	0	0	0.570756	0.0264	1	1	1	Module_8	Peripherals	0	0	0	0
fOTU2110	4993	2322	3213	8288	15578	13931	1229	3014	1968	3638	9545	3702	4101	4251	3537	2966	5562	5910	2375	1316	2025	3635	2513	5090	0	0	0	1	0.597054	0.0178	1	1	1	Module_1	Peripherals	Ascomycota	Nectriaceae	Gibberella	Gibberella
fOTU2150	0	0	0	0	0	0	0	0	0	0	0	0	60	0	9	900	46	2	0	0	4	0	0	0	0	0	1	0	0.40531	0.0016	1	1	1	Module_2	Peripherals	Chytridiomycota	0	0	0
fOTU2196	12	0	0	1	9	20	1	14	27	81	15	0	94	96	181	27	138	67	137	28	58	160	111	55	1	0	1	0	0.705807	0.0022	1	1	1	Module_2	Peripherals	Basidiomycota	Psathyrellaceae	Coprinellus	Coprinellus
fOTU2311	0	0	11	0	0	0	0	0	34	244	120	197	0	0	0	0	0	0	121	0	36	0	0	0	0	1	0	0	0.587287	0.0228	1	1	1	Module_8	Peripherals	Basidiomycota	Pluteaceae	Volvariella	Volvariella
fOTU2316	0	0	0	0	0	0	0	0	0	0	0	0	4	2	8	10	1	0	0	0	0	0	0	0	0	0	1	0	0.666484	0.0006	1	1	1	Module_2	Peripherals	0	0	0	0
fOTU2320	5	24	22	0	0	0	47	51	169	35	5	0	0	0	1	0	10	0	136	290	64	36	18	46	1	1	0	0	0.553156	0.0245	1	1	1	Module_8	Peripherals	Basidiomycota	Ceratobasidiaceae	unclassified_Ceratobasidiaceae	unclassified_Ceratobasidiaceae
fOTU2368	0	2	0	0	0	0	0	0	0	0	0	0	10	67	2	0	0	0	0	0	0	0	0	0	0	0	1	0	0.431802	0.0396	1	1	1	Module_4	Peripherals	Chytridiomycota	Alphamycetaceae	unclassified_Alphamycetaceae	unclassified_Alphamycetaceae
fOTU2383	0	0	0	0	0	0	0	0	0	0	0	0	12	0	16	12	1	0	0	0	3	0	0	0	0	0	1	0	0.631343	0.0117	1	1	1	Module_2	Peripherals	0	0	0	0
fOTU2424	0	0	0	0	18	4	2	0	0	58	125	91	0	0	2	0	0	0	0	0	0	0	0	10	0	1	0	0	0.612284	0.017	1	1	1	Module_1	Peripherals	Zoopagomycota	Piptocephalidaceae	Syncephalis	Syncephalis
fOTU2507	0	0	0	0	0	0	0	0	0	0	0	0	50	0	0	0	13	0	0	0	0	546	162	590	1	0	0	0	0.608639	0.0403	1	1	1	Module_6	Peripherals	Basidiomycota	Filobasidiaceae	Filobasidium	Filobasidium
fOTU2648	3	0	0	0	0	0	0	11	0	0	0	0	6	0	0	0	2	0	18	7	0	16	7	32	1	0	0	0	0.69414	0.0013	1	1	1	Module_6	Peripherals	Basidiomycota	Agaricaceae	Agaricus	Agaricus
fOTU2689	0	9	0	0	0	0	0	0	0	0	0	0	0	0	0	0	0	0	21	0	0	11	16	3	1	0	0	0	0.59812	0.01	1	1	1	Module_6	Peripherals	Basidiomycota	0	0	0
fOTU124	0	0	0	0	0	0	0	1	0	2	2	0	35	53	4	41	0	3	10	3	10	1	0	0	0	0	1	0	0.663996	0.0057	1	1	0	Module_2	Peripherals	0	0	0	0
fOTU219	0	38	0	3	0	0	1	13	21	73	76	27	0	0	0	0	0	4	0	0	0	18	0	0	0	1	0	0	0.593594	0.0197	1	1	0	Module_1	Peripherals	Ascomycota	Stachybotryaceae	Achroiostachys	Achroiostachys
fOTU242	3	29	1	0	2	3	1	9	23	31	33	32	44	71	123	23	9	48	21	11	30	4	4	13	0	0	1	0	0.612333	0.0019	1	1	0	Module_2	Peripherals	Chytridiomycota	0	0	0
fOTU387	0	0	0	0	0	0	1	0	11	9	0	19	0	0	0	0	0	0	12	0	0	0	0	0	0	1	0	0	0.554217	0.0418	1	1	0	Module_8	Peripherals	Ascomycota	0	0	0
fOTU762	0	0	0	1	0	0	0	0	0	0	0	0	67	8	16	14	0	3	0	0	4	0	2	0	0	0	1	0	0.603088	0.0003	1	1	0	Module_2	Peripherals	0	0	0	0
fOTU763	0	0	4	0	0	0	0	0	6	0	0	0	9	17	4	0	1	1	0	6	0	0	0	0	0	0	1	0	0.520889	0.0491	1	1	0	Module_2	Peripherals	0	0	0	0
fOTU1313	10	23	0	89	237	374	36	0	11	0	0	0	0	0	0	0	29	0	0	0	0	5	0	0	0	0	0	1	0.623739	0.0076	1	1	0	Module_13	Peripherals	Ascomycota	Nectriaceae	Fusarium	Fusarium
fOTU1681	0	0	0	0	7	11	0	0	0	0	0	0	0	0	0	0	0	0	3	0	13	3	10	18	1	0	0	0	0.568261	0.0222	1	1	0	Module_3	Peripherals	Ascomycota	Cladosporiaceae	Cladosporium	Cladosporium
fOTU1781	0	0	45	73	173	122	2620	1836	3709	294	358	390	18	37	40	103	123	47	53	38	85	31	33	94	0	1	0	0	0.597052	0.0001	1	1	0	Module_1	Peripherals	Ascomycota	Hypocreaceae	Trichoderma	Trichoderma
fOTU1825	0	0	33	21	0	8	3	52	49	40	39	0	218	87	170	331	73	30	118	85	18	3	43	39	0	0	1	0	0.674195	0.0011	1	1	0	Module_2	Peripherals	Ascomycota	Saccharomycetales_fam_Incertae_sedis	Candida	Candida
fOTU1875	13	1	29	11	0	17	4	50	31	70	29	7	22	23	0	15	106	38	44	49	10	199	330	928	1	0	0	0	0.554491	0.0141	1	1	0	Module_1	Peripherals	Ascomycota	0	0	0
fOTU1929	119	112	148	8091	6892	9331	49	374	183	342	790	370	978	505	1439	652	2060	904	615	231	3590	283	236	120	0	0	0	1	0.517969	0.0417	1	1	0	Module_11	Peripherals	Ascomycota	Lasiosphaeriaceae	Schizothecium	Schizothecium
fOTU1975	5	0	0	0	0	37	14	326	307	15	29	10	0	49	31	0	0	0	0	0	28	4	0	0	0	1	0	0	0.55759	0.0266	1	1	0	Module_13	Peripherals	Ascomycota	Hypocreaceae	Trichoderma	Trichoderma
fOTU1989	9	0	0	0	0	3	0	22	15	32	0	0	0	0	0	0	6	0	15	345	13	0	86	68	1	0	0	0	0.549185	0.009	1	1	0	Module_134	Peripherals	Chytridiomycota	0	0	0
fOTU2035	4	28	42	40	6	73	7	111	46	44	148	79	0	138	68	26	67	92	124	227	1946	238	272	263	1	0	0	0	0.542279	0.0004	1	1	0	Module_6	Peripherals	Ascomycota	Pleosporaceae	Edenia	Edenia
fOTU2117	0	22	386	177	919	1041	24	40	4	12	25	10	57	112	29	260	239	61	230	36	4	29	28	0	0	0	0	1	0.629186	0.0082	1	1	0	Module_6	Peripherals	Ascomycota	Trichocomaceae	Talaromyces	Talaromyces
fOTU2158	38	17	0	0	10	0	0	0	0	0	0	0	0	0	0	44	0	6	0	0	0	74	246	163	1	0	0	0	0.512341	0.0469	1	1	0	Module_1	Peripherals	0	0	0	0
fOTU2345	7	0	2	0	4	0	0	0	0	12	0	0	0	49	0	0	0	0	3	0	41	267	658	44	1	0	0	0	0.476556	0.0038	1	1	0	Module_11	Peripherals	Ascomycota	Dipodascaceae	0	0
fOTU2398	17	11	0	0	0	0	0	6	0	0	0	0	101	360	48	12	54	40	0	17	26	0	0	0	0	0	1	0	0.669566	0.0002	1	1	0	Module_2	Peripherals	Ascomycota	Metschnikowiaceae	Kodamaea	Kodamaea
fOTU2470	0	0	0	0	0	0	3	0	0	0	0	0	3	19	0	85	12	0	0	0	7	0	9	0	0	0	1	0	0.443767	0.0361	1	1	0	Module_4	Peripherals	Ascomycota	Cyphellophoraceae	Cyphellophora	Cyphellophora
fOTU137	51	3	81	0	0	0	0	0	0	0	0	0	95	0	84	0	0	0	0	0	0	0	0	0	0	0	1	1	0.443439	0.1759	1	0	1	Module_4	Peripherals	Basidiomycota	Agaricaceae	Melanophyllum	Melanophyllum
fOTU187	16	4	266	0	0	0	149	162	243	0	0	0	0	0	0	0	0	0	0	249	71	0	0	0	0	1	0	0	0.397143	0.2505	1	0	1	Module_1	Peripherals	Ascomycota	0	0	0
fOTU860	0	0	0	0	0	0	0	0	0	0	0	0	31	0	98	0	0	0	0	0	0	55	0	64	1	0	1	0	0.385812	0.304	1	0	1	Module_6	Peripherals	0	0	0	0
fOTU1296	0	0	0	0	0	12	77	231	112	47	0	0	0	0	0	0	0	0	1454	9	175	118	48	1	1	0	0	0	0.408129	0.1444	1	0	1	Module_8	Peripherals	Ascomycota	Orbiliaceae	0	0
fOTU1311	0	0	21	49	105	28	0	0	0	0	0	0	136	68	72	7	7	0	0	123	0	7	0	0	0	0	1	1	0.415376	0.1912	1	0	1	Module_31	Peripherals	Basidiomycota	Ceratobasidiaceae	unclassified_Ceratobasidiaceae	unclassified_Ceratobasidiaceae
fOTU1340	0	5	31	60	398	534	0	0	3	0	0	0	126	35	585	0	51	68	0	49	20	39	0	89	0	0	1	1	0.443616	0.1254	1	0	1	Module_31	Peripherals	Ascomycota	Hypocreales_fam_Incertae_sedis	Sarocladium	Sarocladium
fOTU1574	0	0	0	0	0	0	0	0	0	17	434	34	0	0	0	0	0	0	0	0	0	29	13	24	0	1	0	0	0.382352	0.1932	1	0	1	Module_1	Peripherals	Ascomycota	Pezizales_fam_Incertae_sedis	Coprotus	Coprotus
fOTU1707	0	0	0	0	0	0	3	0	0	0	0	0	0	0	0	0	0	0	0	0	0	3	31	20	1	0	0	0	0.4847	0.0768	1	0	1	Module_6	Peripherals	Basidiomycota	Psathyrellaceae	Psathyrella	Psathyrella
fOTU1757	0	7	42	0	0	0	0	0	0	0	0	0	0	0	0	0	0	0	93	12	1	0	0	0	1	0	0	1	0.334115	0.2919	1	0	1	Module_10	Peripherals	Basidiomycota	Psathyrellaceae	Coprinopsis	Coprinopsis
fOTU1795	1471	1830	2168	504	1534	2294	246	888	903	2947	1485	1157	2695	2782	3598	1229	4002	1399	1776	1397	593	8920	4436	7604	1	0	0	0	0.466858	0.111	1	0	1	Module_6	Peripherals	Ascomycota	Pleosporaceae	Alternaria	Alternaria
fOTU1884	174	319	292	669	315	244	197	399	341	218	434	326	908	441	1091	482	3348	218	208	305	341	133	131	131	0	0	1	0	0.431733	0.1669	1	0	1	Module_154	Peripherals	Ascomycota	Hypocreales_fam_Incertae_sedis	Sarocladium	Sarocladium
fOTU1915	0	0	0	0	25	0	10	111	42	0	0	0	610	41	120	0	0	1	0	0	0	0	0	0	0	0	1	0	0.433026	0.0931	1	0	1	Module_4	Peripherals	0	0	0	0
fOTU1948	0	0	0	0	0	0	28	9	112	5	0	0	0	15	0	0	0	0	24	13	38	0	0	0	0	1	0	0	0.470838	0.0939	1	0	1	Module_8	Peripherals	Basidiomycota	Pluteaceae	Volvariella	Volvariella
fOTU1982	0	0	0	0	0	0	0	0	0	5	4	31	0	0	0	0	0	0	0	0	0	0	0	6	0	1	0	0	0.423732	0.1086	1	0	1	Module_1	Peripherals	0	0	0	0
fOTU2100	33257	183	289	784	2199	3397	94	757	159	310	176	221	944	1042	1152	3264	8542	4913	152	559	168	1597	1408	2729	0	0	0	1	0.349564	0.42	1	0	1	Module_1	Peripherals	Ascomycota	Stachybotryaceae	Albifimbria	Albifimbria
fOTU2107	0	95	0	10	0	0	2	0	0	0	0	0	128	0	32	0	10	0	0	0	0	0	0	0	0	0	1	1	0.403002	0.2699	1	0	1	Module_154	Peripherals	Mortierellomycota	Mortierellaceae	Mortierella	Mortierella
fOTU2389	398	9	27	0	0	0	6	0	0	55	17	15	0	0	0	0	0	0	0	0	0	180	165	136	1	0	0	1	0.37011	0.3564	1	0	1	Module_6	Peripherals	Basidiomycota	0	0	0
fOTU2655	10	6	44	0	0	0	0	0	0	0	0	0	0	0	8	0	9	0	0	0	0	0	0	0	0	0	0	1	0.446528	0.1351	1	0	1	Module_4	Peripherals	Basidiomycota	Bulleribasidiaceae	Hannaella	Hannaella
fOTU2679	90	234	0	0	0	0	0	0	0	0	0	0	0	0	227	0	62	0	0	0	0	0	0	0	0	0	1	1	0.390798	0.3344	1	0	1	Module_4	Peripherals	Basidiomycota	0	0	0
fOTU2690	308	1672	978	0	0	0	0	0	0	0	0	0	336	497	3515	0	0	0	0	32	0	0	0	0	0	0	1	1	0.36353	0.2698	1	0	1	Module_4	Peripherals	Basidiomycota	Agaricaceae	Melanophyllum	Melanophyllum
fOTU294	0	14	0	0	0	0	0	9	0	62	0	78	0	0	0	0	0	0	0	0	0	0	0	0	0	1	0	0	0.524012	0.0737	1	0	0	Module_13	Peripherals	Ascomycota	0	0	0
fOTU298	0	15	0	0	34	0	24	35	0	0	0	12	0	22	1	363	0	388	0	0	0	0	0	0	0	0	1	0	0.500715	0.1399	1	0	0	Module_16	Peripherals	Chytridiomycota	Rhizophlyctidaceae	Rhizophlyctis	Rhizophlyctis
fOTU398	1	6	8	6	7	13	2	0	91	4	1	0	2	1	0	0	1	2	0	0	0	1	0	2	0	1	0	1	0.351165	0.4178	1	0	0	Module_10	Peripherals	Ascomycota	Clavicipitaceae	Metarhizium	Metarhizium
fOTU462	12	0	0	6	0	18	2	0	0	0	0	0	0	0	0	0	0	0	18	38	0	0	0	11	1	0	0	1	0.506817	0.0649	1	0	0	Module_1	Peripherals	Ascomycota	Plectosphaerellaceae	Sodiomyces	Sodiomyces
fOTU675	0	0	0	0	0	0	0	0	0	14	0	0	0	0	0	0	0	0	0	0	35	0	2	28	1	0	0	0	0.505867	0.0724	1	0	0	Module_5	Peripherals	Ascomycota	Aspergillaceae	Penicillium	Penicillium
fOTU794	0	0	0	0	0	0	9	0	25	38	82	13	0	0	51	0	0	0	0	0	0	0	0	0	0	1	0	0	0.501221	0.1054	1	0	0	Module_16	Peripherals	Mortierellomycota	Mortierellaceae	Mortierella	Mortierella
fOTU1167	0	0	0	64	0	0	0	0	0	0	0	0	0	0	0	156	12	16	0	0	0	0	0	0	0	0	1	1	0.330158	0.372	1	0	0	Module_12	Peripherals	Ascomycota	0	0	0
fOTU1350	0	0	227	11	330	92	12	95	8	227	0	214	0	0	0	0	83	0	0	12	8	0	0	0	0	1	0	1	0.512714	0.0593	1	0	0	Module_15	Peripherals	Basidiomycota	Psathyrellaceae	Psathyrella	Psathyrella
fOTU1444	0	0	0	1	0	0	0	0	0	0	1	0	2	18	70	0	4	2	49	0	1	6	0	23	1	0	1	0	0.384901	0.2579	1	0	0	Module_6	Peripherals	Ascomycota	Didymellaceae	Epicoccum	Epicoccum
fOTU1448	0	0	43	0	0	0	0	0	0	0	0	0	0	38	71	0	105	16	95	0	8	0	0	0	0	0	1	0	0.48792	0.0681	1	0	0	Module_138	Peripherals	Mortierellomycota	0	0	0
fOTU1607	0	1	1	0	0	0	0	0	3	25	5	2	0	0	0	1	0	0	7	3	0	15	7	1	1	1	0	0	0.495198	0.068	1	0	0	Module_15	Peripherals	0	0	0	0
fOTU1723	27	3	0	0	0	1	38	34	51	9	36	19	0	47	0	0	23	9	15	13	17	148	12	503	1	0	0	0	0.423079	0.1375	1	0	0	Module_254	Peripherals	Blastocladiomycota	Physodermataceae	Paraphysoderma	Paraphysoderma
fOTU1775	3	82	57	1	72	51	0	0	32	0	0	0	43	197	5	0	8	0	0	5	0	22	0	0	0	0	1	1	0.483348	0.088	1	0	0	Module_14	Peripherals	Ascomycota	Clavicipitaceae	Metarhizium	Metarhizium
fOTU1792	91	13	146	7	28	0	78	61	0	1123	49	92	52	0	51	55	243	681	52	166	41	1090	1460	854	1	0	0	0	0.468021	0.1101	1	0	0	Module_6	Peripherals	Chytridiomycota	0	0	0
fOTU1848	4	5	3	0	10	34	0	0	0	0	0	0	0	0	0	0	0	0	13	0	0	0	26	0	1	0	0	1	0.430397	0.2245	1	0	0	Module_11	Peripherals	0	0	0	0
fOTU1856	0	0	0	0	0	0	8	3	19	0	0	16	0	0	0	0	0	0	0	0	0	44	0	0	1	1	0	0	0.406014	0.1931	1	0	0	Module_16	Peripherals	Ascomycota	0	0	0
fOTU2046	24	16	5	7	91	44	7	0	12	35	12	0	319	124	14	64	40	66	39	25	33	108	201	364	1	0	1	0	0.507357	0.05	1	0	0	Module_1	Peripherals	Ascomycota	Stachybotryaceae	0	0
fOTU2076	0	20	0	0	0	94	0	0	0	0	0	0	0	48	68	0	102	0	0	0	0	0	0	0	0	0	1	1	0.4423	0.1489	1	0	0	Module_19	Peripherals	Ascomycota	Cyphellophoraceae	Cyphellophora	Cyphellophora
fOTU2089	12	10	33	9	64	30	538	372	171	44	84	44	192	96	78	142	43	149	77	165	49	50	47	54	0	1	0	0	0.419369	0.1204	1	0	0	Module_198	Peripherals	Ascomycota	Aspergillaceae	Penicillium	Penicillium
fOTU2125	2	0	1	7	1	0	2	22	14	0	0	2	4	10	4	5	0	7	0	0	0	0	0	0	0	1	1	1	0.375589	0.2886	1	0	0	Module_12	Peripherals	0	0	0	0
fOTU2142	17	15	738	6	39	0	60	43	13	593	465	725	1358	1242	450	0	7	0	48	122	80	39	9	49	0	1	1	0	0.414701	0.2047	1	0	0	Module_14	Peripherals	Mortierellomycota	Mortierellaceae	Mortierella	Mortierella
fOTU2165	1633	393	593	59	474	189	97	734	644	648	1056	539	254	347	192	181	410	503	1070	169	1616	936	1125	1345	1	0	0	0	0.468001	0.1073	1	0	0	Module_9	Peripherals	Ascomycota	Hypocreales_fam_Incertae_sedis	Acremonium	Acremonium
fOTU2185	0	0	0	0	0	0	0	0	0	0	0	0	0	331	12	0	0	0	6	0	17	0	0	0	0	0	1	0	0.374322	0.3856	1	0	0	Module_14	Peripherals	Basidiomycota	Ceratobasidiaceae	Thanatephorus	Thanatephorus
fOTU2581	0	0	0	0	0	0	2	3	4	3	1	0	0	0	0	0	0	0	0	0	0	0	0	20	1	1	0	0	0.357646	0.3334	1	0	0	Module_8	Peripherals	Ascomycota	Hypocreaceae	Trichoderma	Trichoderma
fOTU2	5	15	0	0	0	0	0	0	1	0	0	4	45	0	0	0	0	0	0	17	0	0	0	0	0	0	1	1	0.206205	0.8852	0	0	1	Module_4	Peripherals	Mortierellomycota	Mortierellaceae	Mortierella	Mortierella
fOTU15	0	0	4	0	0	1	0	2	0	0	0	0	2	2	0	0	5	0	4	51	6	0	2	1	1	0	0	0	0.422303	0.0483	0	0	1	Module_143	Peripherals	Ascomycota	Stachybotryaceae	0	0
fOTU18	0	6	0	1	0	0	0	0	6	0	0	0	5	0	0	0	0	0	0	9	0	0	0	0	1	0	0	1	0.151762	0.9118	0	0	1	Module_4	Peripherals	0	0	0	0
fOTU69	2	6	46	2	0	4	4	0	7	129	68	39	0	36	0	27	0	0	56	0	0	19	15	0	0	1	0	0	0.410453	0.197	0	0	1	Module_1	Peripherals	0	0	0	0
fOTU70	13	0	0	2	0	17	0	0	2	0	0	0	0	32	0	0	0	0	0	0	0	0	2	3	0	0	1	1	0.369875	0.3429	0	0	1	Module_6	Peripherals	Basidiomycota	Ustilaginaceae	Moesziomyces	Moesziomyces
fOTU115	0	0	0	0	0	0	0	0	0	13	0	0	0	0	100	0	0	0	0	0	0	0	3	19	0	0	1	0	0.329196	1	0	0	1	Module_6	Peripherals	0	0	0	0
fOTU142	0	0	0	0	3	0	0	0	0	15	0	0	0	0	95	0	0	0	0	0	28	4	1	48	1	0	1	0	0.299375	0.5585	0	0	1	Module_6	Peripherals	Basidiomycota	Cystobasidiaceae	Cystobasidium	Cystobasidium
fOTU175	0	0	0	0	0	0	0	23	0	0	0	17	14	0	0	0	0	0	13	0	16	0	0	0	1	1	0	0	0.335023	0.4211	0	0	1	Module_8	Peripherals	Ascomycota	0	0	0
fOTU179	11	334	47	18	77	4	20	64	38	134	92	128	15	0	0	45	40	19	47	51	116	46	13	45	0	1	0	1	0.322461	0.5466	0	0	1	Module_1	Peripherals	Ascomycota	Phaeosphaeriaceae	Setophoma	Setophoma
fOTU214	13	0	16	0	0	0	4	23	0	0	0	0	218	35	1068	0	0	0	36	44	0	0	0	0	0	0	1	0	0.405675	0.1249	0	0	1	Module_4	Peripherals	0	0	0	0
fOTU216	0	0	22	0	0	0	8	6	0	0	0	0	0	0	0	1	3	9	0	17	0	5	0	0	0	1	0	0	0.0802422	0.9689	0	0	1	Module_16	Peripherals	Ascomycota	0	0	0
fOTU230	9	16	2	1	14	5	1	9	1	86	36	40	1	34	1	0	7	2	0	3	0	36	37	22	1	1	0	0	0.379001	0.2886	0	0	1	Module_1	Peripherals	0	0	0	0
fOTU231	1	15	20	0	0	0	3	82	33	0	0	0	0	30	4	0	0	0	0	0	0	39	0	0	0	1	0	0	0.324893	0.4752	0	0	1	Module_4	Peripherals	Ascomycota	Chaetomiaceae	Acrophialophora	Acrophialophora
fOTU233	0	0	0	0	0	0	3	86	0	0	0	0	10	0	0	0	0	0	78	113	56	0	0	0	1	0	0	0	0.468051	0.1095	0	0	1	Module_8	Peripherals	Kickxellomycota	Kickxellaceae	Ramicandelaber	Ramicandelaber
fOTU245	0	3	5	0	1	0	0	7	1	1	0	0	6	1	0	0	1	0	2	0	6	0	0	0	0	1	0	1	0.0682751	0.9914	0	0	1	Module_90	Peripherals	0	0	0	0
fOTU249	2	8	0	0	0	0	0	4	1	0	1	0	18	5	0	0	0	0	0	0	0	0	0	0	0	0	1	1	0.300888	0.5201	0	0	1	Module_4	Peripherals	Chytridiomycota	unclassified_Chytridiomycota	unclassified_Chytridiomycota	unclassified_Chytridiomycota
fOTU256	43	0	29	0	0	0	0	17	0	0	23	0	0	0	0	0	9	0	0	0	0	0	0	1	0	0	0	1	0.381903	0.3359	0	0	1	Module_6	Peripherals	Basidiomycota	Psathyrellaceae	Coprinellus	Coprinellus
fOTU258	0	4	0	0	9	0	0	4	0	0	0	0	18	15	3	0	1	1	2	0	0	0	0	0	0	0	1	0	0.483568	0.0735	0	0	1	Module_4	Peripherals	0	0	0	0
fOTU259	0	9	0	0	0	0	0	25	14	36	48	24	7	0	0	0	0	0	0	225	0	33	0	0	1	1	0	0	0.350027	0.4146	0	0	1	Module_13	Peripherals	Ascomycota	0	0	0
fOTU263	0	0	0	0	0	0	5	32	0	0	0	0	3	0	0	0	0	0	42	0	31	0	0	0	1	1	0	0	0.41517	0.2698	0	0	1	Module_8	Peripherals	Kickxellomycota	Kickxellaceae	Ramicandelaber	Ramicandelaber
fOTU270	0	0	0	0	0	0	5	6	28	0	0	0	0	0	0	0	0	0	11	0	0	0	0	0	0	1	0	0	0.507898	0.0747	0	0	1	Module_8	Peripherals	Kickxellomycota	Kickxellaceae	Ramicandelaber	Ramicandelaber
fOTU287	4	11	7	0	0	0	3	12	16	0	1	5	20	7	1	0	0	1	3	13	2	3	0	0	0	1	0	0	0.223027	0.7451	0	0	1	Module_4	Peripherals	0	0	0	0
fOTU301	6	3	21	14	0	0	9	19	28	5	0	15	0	7	0	0	0	0	0	30	0	0	0	10	0	1	0	1	0.41244	0.1898	0	0	1	Module_13	Peripherals	Ascomycota	Microascaceae	Scedosporium	Scedosporium
fOTU326	0	0	0	0	0	0	0	0	7	0	48	0	0	0	0	0	0	0	15	0	0	0	10	0	1	1	0	0	0.359155	0.4811	0	0	1	Module_109	Peripherals	0	0	0	0
fOTU336	0	0	0	0	26	8	0	12	31	0	0	0	0	0	0	0	0	0	0	0	0	0	0	0	0	1	0	1	0.402623	0.3684	0	0	1	Module_13	Peripherals	Basidiomycota	Bolbitiaceae	Conocybe	Conocybe
fOTU346	2	17	0	0	0	0	0	0	26	0	0	0	6	0	0	0	0	0	0	0	0	0	0	0	0	1	0	1	0.283451	0.7785	0	0	1	Module_4	Peripherals	Ascomycota	0	0	0
fOTU351	2	7	32	0	0	0	0	0	6	0	11	0	0	21	0	0	0	0	0	0	0	0	0	0	0	0	0	1	0.323339	0.5044	0	0	1	Module_4	Peripherals	Chytridiomycota	0	0	0
fOTU356	0	1	11	0	0	0	0	0	13	11	0	0	28	2	0	0	0	1	0	0	0	0	1	0	0	1	1	0	0.259304	0.7138	0	0	1	Module_144	Peripherals	0	0	0	0
fOTU384	0	0	0	0	0	0	0	0	2	0	0	10	0	2	0	0	0	2	0	0	0	12	0	8	1	1	0	0	0.338248	0.4811	0	0	1	Module_4	Peripherals	Chytridiomycota	unclassified_Chytridiomycota	unclassified_Chytridiomycota	unclassified_Chytridiomycota
fOTU429	2	0	0	0	0	0	0	0	0	2	0	0	18	27	2	0	0	0	0	34	15	7	0	7	1	0	1	0	0.491072	0.0868	0	0	1	Module_4	Peripherals	0	0	0	0
fOTU432	15	10	0	0	0	0	4	38	3	0	0	0	0	0	0	0	0	0	111	48	131	0	0	0	1	0	0	0	0.546603	0.0537	0	0	1	Module_8	Peripherals	Basidiomycota	Bolbitiaceae	Conocybe	Conocybe
fOTU436	0	39	87	0	0	0	2	0	0	0	0	0	0	0	7	0	0	0	0	9	0	0	0	0	0	0	0	1	0.476739	0.2212	0	0	1	Module_4	Peripherals	Chytridiomycota	unclassified_Chytridiomycota	unclassified_Chytridiomycota	unclassified_Chytridiomycota
fOTU439	0	0	0	0	7	0	0	0	0	0	0	0	11	0	0	7	2	0	0	6	0	6	0	4	1	0	1	0	0.397752	0.2353	0	0	1	Module_7	Peripherals	Zoopagomycota	0	0	0
fOTU441	11	0	0	0	24	0	27	74	126	0	0	0	56	17	14	31	0	0	92	47	142	0	3	10	1	1	0	0	0.410831	0.2002	0	0	1	Module_8	Peripherals	Basidiomycota	Entolomataceae	Entoloma	Entoloma
fOTU448	5	0	9	0	0	0	0	0	0	0	0	7	0	0	0	0	0	10	0	43	79	0	0	0	1	0	0	0	0.446808	0.2193	0	0	1	Module_5	Peripherals	Ascomycota	Stachybotryaceae	Sirastachys	Sirastachys
fOTU453	0	0	16	0	0	0	2	0	0	3	0	0	74	25	36	1	2	0	0	11	13	0	0	0	0	0	1	0	0.549213	0.0303	0	0	1	Module_2	Peripherals	0	0	0	0
fOTU457	11	9	12	0	0	0	1	0	0	0	0	0	0	0	0	0	0	0	0	73	0	0	0	0	1	0	0	1	0.307221	0.5713	0	0	1	Module_4	Peripherals	0	0	0	0
fOTU480	5	7	0	0	0	3	0	0	0	15	0	3	74	37	30	1	16	1	11	32	5	1	0	0	0	0	1	0	0.590368	0.0142	0	0	1	Module_2	Peripherals	0	0	0	0
fOTU483	0	0	0	0	0	0	0	0	0	10	0	0	9	2	0	0	0	0	27	5	0	0	0	0	1	0	0	0	0.318094	0.5811	0	0	1	Module_14	Peripherals	0	0	0	0
fOTU492	3	3	0	1	0	0	0	0	1	0	3	8	8	0	0	1	0	0	0	7	6	0	0	0	1	1	0	1	0.0925957	0.9772	0	0	1	Module_4	Peripherals	Ascomycota	unclassified_Coniochaetales	unclassified_Coniochaetales	unclassified_Coniochaetales
fOTU526	0	0	12	0	0	14	0	30	0	0	0	0	6	16	0	0	0	18	25	334	68	0	4	5	1	0	0	0	0.432935	0.072	0	0	1	Module_143	Peripherals	Ascomycota	Stachybotryaceae	0	0
fOTU529	49	88	20	28	146	200	4	92	50	6	45	13	37	0	23	93	50	158	28	158	146	10	23	21	0	0	0	1	0.357837	0.3524	0	0	1	Module_12	Peripherals	Ascomycota	Plectosphaerellaceae	Gibellulopsis	Gibellulopsis
fOTU595	0	0	22	0	0	0	3	0	0	0	0	2	10	0	0	17	0	0	11	0	0	73	53	30	1	0	0	0	0.582396	0.0215	0	0	1	Module_6	Peripherals	0	0	0	0
fOTU600	0	0	2	0	0	0	0	0	0	0	0	0	2	2	0	0	0	0	3	2	0	0	0	0	1	0	1	0	0.305421	0.5977	0	0	1	Module_14	Peripherals	0	0	0	0
fOTU604	0	0	0	0	16	0	0	0	0	9	0	0	0	0	0	0	6	0	3	21	72	17	0	0	1	0	0	0	0.494979	0.0418	0	0	1	Module_15	Peripherals	Ascomycota	Stachybotryaceae	Achroiostachys	Achroiostachys
fOTU623	57	15	86	0	0	0	0	0	0	11	29	0	10	29	0	0	0	0	0	16	0	5	0	0	0	0	0	1	0.488863	0.1115	0	0	1	Module_4	Peripherals	Basidiomycota	Ceratobasidiaceae	unclassified_Ceratobasidiaceae	unclassified_Ceratobasidiaceae
fOTU630	0	0	0	0	9	0	0	0	0	27	0	17	0	9	0	0	0	0	13	212	0	0	0	0	1	0	0	0	0.350756	0.5653	0	0	1	Module_11	Peripherals	Mortierellomycota	Mortierellaceae	Mortierella	Mortierella
fOTU651	0	2	0	0	0	0	0	4	8	0	0	0	2	25	0	0	0	0	7	1	9	0	0	0	1	1	1	0	0.222609	0.8422	0	0	1	Module_14	Peripherals	0	0	0	0
fOTU772	0	0	0	0	0	101	0	0	0	3	0	0	0	0	0	1	1	29	0	0	0	0	0	36	0	0	0	1	0.266491	0.9913	0	0	1	Module_6	Peripherals	Chytridiomycota	Powellomycetaceae	Powellomyces	Powellomyces
fOTU778	0	0	0	0	0	0	0	0	0	37	35	10	9	0	0	0	0	2	0	0	0	1	34	0	1	1	0	0	0.362311	0.4767	0	0	1	Module_1	Peripherals	0	0	0	0
fOTU781	1	0	1	0	0	0	0	0	5	0	0	0	9	32	2	0	0	0	18	5	6	12	0	0	1	0	1	0	0.454769	0.1113	0	0	1	Module_14	Peripherals	0	0	0	0
fOTU799	2	12	4	0	0	0	0	0	0	1	0	0	4	0	16	0	2	3	0	2	0	0	0	0	0	0	1	1	0.417539	0.2259	0	0	1	Module_4	Peripherals	0	0	0	0
fOTU802	27	0	0	2	17	0	0	0	66	0	0	0	0	0	0	0	0	0	0	36	0	1	0	0	1	1	0	1	0.245781	0.7697	0	0	1	Module_64	Peripherals	Ascomycota	Herpotrichiellaceae	Exophiala	Exophiala
fOTU803	0	1	0	0	3	0	0	0	1	0	0	0	3	0	7	0	0	0	0	0	0	3	0	0	0	0	1	0	0.326298	0.5718	0	0	1	Module_14	Peripherals	0	0	0	0
fOTU806	1	0	3	0	18	0	0	0	0	0	0	5	0	0	0	0	0	0	0	0	0	1	2	2	0	0	0	1	0.366918	0.3676	0	0	1	Module_6	Peripherals	0	0	0	0
fOTU814	0	0	0	1	0	0	0	2	0	2	0	1	0	2	0	6	2	1	0	0	0	0	1	0	0	0	1	0	0.425087	0.1611	0	0	1	Module_18	Peripherals	Ascomycota	0	0	0
fOTU816	0	0	8	0	0	1	0	0	0	20	2	5	5	2	0	0	7	0	23	1	3	0	0	0	1	1	0	0	0.181588	0.8974	0	0	1	Module_4	Peripherals	Ascomycota	Ascobolaceae	Ascobolus	Ascobolus
fOTU818	0	17	7	0	0	0	0	0	21	2	20	0	67	0	14	0	0	0	70	0	76	0	0	0	1	0	0	0	0.290807	0.5961	0	0	1	Module_141	Peripherals	Ascomycota	0	0	0
fOTU820	0	2	0	0	0	0	6	0	0	1	0	282	0	0	0	0	60	0	0	0	35	0	0	0	0	1	0	0	0.324405	0.4503	0	0	1	Module_5	Peripherals	Ascomycota	Lasiosphaeriaceae	0	0
fOTU823	0	0	19	2	0	0	0	0	0	0	0	34	0	0	0	0	0	9	0	0	0	6	0	9	0	1	0	1	0.149214	0.963	0	0	1	Module_17	Peripherals	0	0	0	0
fOTU847	0	19	20	0	0	0	4	0	0	0	0	7	0	17	0	0	0	0	0	0	0	19	12	51	1	0	0	0	0.387297	0.2669	0	0	1	Module_6	Peripherals	Basidiomycota	Psathyrellaceae	Hormographiella	Hormographiella
fOTU848	0	0	0	0	0	0	0	0	0	0	1	2	0	0	8	2	0	3	0	0	0	0	0	0	0	0	1	0	0.522606	0.0429	0	0	1	Module_3	Peripherals	Glomeromycota	Glomeraceae	0	0
fOTU858	44	10	13	2	3	1	1	4	11	6	7	9	20	75	14	5	10	13	120	31	14	6	7	13	1	0	1	0	0.320924	0.5007	0	0	1	Module_2	Peripherals	0	0	0	0
fOTU941	6	0	0	6	0	0	0	21	0	0	0	0	0	0	0	0	0	0	0	10	0	0	1	0	0	1	0	1	0.267334	0.7265	0	0	1	Module_6	Peripherals	Ascomycota	Chaetomiaceae	Acrophialophora	Acrophialophora
fOTU986	0	0	12	0	0	0	0	0	0	0	0	0	0	0	0	0	0	7	0	0	0	9	47	3	1	0	0	0	0.383973	0.1935	0	0	1	Module_6	Peripherals	Ascomycota	Phaeosphaeriaceae	Phaeosphaeriopsis	Phaeosphaeriopsis
fOTU1115	1	0	1	0	0	0	0	0	0	2	1	0	3	1	3	0	0	1	0	3	0	0	2	1	1	0	1	0	0.395655	0.2344	0	0	1	Module_4	Peripherals	Ascomycota	Aspergillaceae	Penicillium	Penicillium
fOTU1170	4	0	12	1	0	0	0	0	0	0	0	0	0	20	0	3	0	0	0	0	0	0	0	9	0	0	1	1	0.303132	0.5567	0	0	1	Module_164	Peripherals	0	0	0	0
fOTU1171	0	0	0	4	7	0	0	0	30	0	0	0	0	0	0	0	0	0	0	0	0	18	0	0	1	1	0	1	0.230151	0.8771	0	0	1	Module_64	Peripherals	Ascomycota	Lasiosphaeriaceae	Schizothecium	Schizothecium
fOTU1174	8	9	6	12	67	0	0	0	0	157	28	29	339	128	99	0	0	171	13	128	26	0	1515	49	1	0	0	0	0.339117	0.605	0	0	1	Module_4	Peripherals	0	0	0	0
fOTU1175	0	2	4	6	1	0	5	0	14	18	6	12	1	4	0	0	8	1	0	4	15	1	0	0	0	1	0	0	0.433183	0.1667	0	0	1	Module_9	Peripherals	Mortierellomycota	Mortierellaceae	Mortierella	Mortierella
fOTU1184	0	0	0	4	0	0	0	0	22	0	0	0	22	167	11	0	0	0	0	0	0	1	9	0	0	0	1	0	0.406085	0.1723	0	0	1	Module_14	Peripherals	Ascomycota	Erysiphaceae	Podosphaera	Podosphaera
fOTU1185	44	0	0	7	0	0	0	18	15	0	0	0	0	0	0	0	0	0	37	227	0	0	0	0	1	0	0	0	0.343044	0.4572	0	0	1	Module_6	Peripherals	0	0	0	0
fOTU1188	17	0	45	537	25	0	0	0	0	88	6	0	0	10	0	15	25	86	0	0	0	130	2755	235	1	0	0	0	0.308491	0.2755	0	0	1	Module_1	Peripherals	Ascomycota	Stachybotryaceae	0	0
fOTU1193	0	23	15	5	0	0	0	0	0	0	0	0	30	83	0	0	0	0	33	0	0	0	0	0	0	0	1	1	0.331322	0.4189	0	0	1	Module_4	Peripherals	Kickxellomycota	Kickxellaceae	Ramicandelaber	Ramicandelaber
fOTU1200	4	0	16	8	0	0	0	0	16	0	0	0	0	38	0	0	0	0	0	0	0	0	0	2	0	0	1	1	0.293733	0.5594	0	0	1	Module_164	Peripherals	0	0	0	0
fOTU1201	0	0	16	5	0	0	0	0	0	0	0	0	0	0	36	0	14	0	0	0	0	0	0	0	0	0	1	1	0.382551	0.2703	0	0	1	Module_18	Peripherals	Basidiomycota	Cystobasidiaceae	Occultifur	Occultifur
fOTU1238	1	0	9	1	0	4	0	2	2	10	16	7	0	17	0	0	0	0	10	1	0	5	0	3	0	1	0	0	0.258754	0.6477	0	0	1	Module_1	Peripherals	0	0	0	0
fOTU1239	0	0	0	0	0	2	0	0	2	1	0	0	0	0	0	0	0	0	2	5	1	0	0	0	1	0	0	0	0.360514	0.3125	0	0	1	Module_1	Peripherals	0	0	0	0
fOTU1249	0	0	3	0	0	11	0	0	0	0	0	0	0	0	0	0	0	8	0	0	0	0	3	5	1	0	1	1	0.247819	0.8512	0	0	1	Module_6	Peripherals	0	0	0	0
fOTU1250	0	0	0	0	0	19	0	0	0	0	0	0	0	66	0	0	0	0	0	0	0	7	0	36	1	0	1	0	0.227669	0.7792	0	0	1	Module_6	Peripherals	Kickxellomycota	0	0	0
fOTU1264	0	0	0	0	15	16	0	0	0	0	0	0	0	0	0	0	51	38	0	0	0	0	0	52	0	0	1	0	0.341233	0.4559	0	0	1	Module_6	Peripherals	Ascomycota	Pyxidiophoraceae	Pyxidiophora	Pyxidiophora
fOTU1269	0	0	0	0	0	11	3	0	0	57	0	44	0	0	0	0	0	29	0	0	0	30	5	0	0	1	0	0	0.296421	0.5452	0	0	1	Module_1	Peripherals	Ascomycota	Nectriaceae	Fusarium	Fusarium
fOTU1271	231	0	0	0	1027	110	0	490	1058	0	28	0	0	0	0	0	224	0	0	0	0	0	411	0	0	1	0	1	0.284592	0.626	0	0	1	Module_13	Peripherals	Basidiomycota	0	0	0
fOTU1277	0	0	0	0	19	46	0	0	0	0	0	0	0	0	0	50	3	0	0	0	0	0	0	0	0	0	1	1	0.35653	0.2951	0	0	1	Module_6	Peripherals	Mortierellomycota	Mortierellaceae	Mortierella	Mortierella
fOTU1288	0	0	0	0	0	11	0	0	15	0	0	0	0	0	0	0	0	0	26	2	0	4	0	0	1	0	0	0	0.238913	0.5879	0	0	1	Module_1	Peripherals	0	0	0	0
fOTU1305	4	0	0	0	0	16	0	0	0	0	0	0	0	0	0	0	12	25	0	0	0	0	0	0	0	0	1	1	0.373686	0.3606	0	0	1	Module_4	Peripherals	Ascomycota	Lasiosphaeriaceae	0	0
fOTU1307	0	95	35	20	10	206	0	0	10	0	61	0	30	30	13	3	9	26	58	0	0	39	50	17	0	0	0	1	0.481443	0.067	0	0	1	Module_6	Peripherals	Ascomycota	Phaeosphaeriaceae	Phaeosphaeria	Phaeosphaeria
fOTU1318	9	5	0	0	0	21	0	0	0	0	0	0	0	0	0	0	28	52	0	0	3	0	3	7	0	0	1	0	0.390761	0.2701	0	0	1	Module_4	Peripherals	Blastocladiomycota	Catenariaceae	0	0
fOTU1319	312	0	0	0	513	106	0	299	2062	0	43	0	0	0	0	0	71	176	0	0	0	0	64	0	0	1	0	0	0.320785	0.5721	0	0	1	Module_13	Peripherals	Basidiomycota	0	0	0
fOTU1320	0	0	0	0	0	17	0	0	1	0	26	0	0	0	0	0	0	0	0	0	0	5	7	19	1	1	0	1	0.271222	0.7192	0	0	1	Module_6	Peripherals	Basidiomycota	Agaricaceae	Tulostoma	Tulostoma
fOTU1328	0	0	0	0	1	10	0	0	0	11	2	0	0	5	2	4	1	0	3	0	0	0	0	4	0	1	1	1	0.128947	0.98	0	0	1	Module_6	Peripherals	0	0	0	0
fOTU1336	0	0	0	0	0	106	0	0	0	0	0	0	0	10	0	0	0	0	0	0	0	0	19	7	0	0	0	1	0.319577	1	0	0	1	Module_6	Peripherals	Ascomycota	Hypocreales_fam_Incertae_sedis	Fusariella	Fusariella
fOTU1348	0	0	0	0	0	7	0	0	0	35	0	0	0	26	9	0	0	4	0	0	0	4	18	27	1	0	1	0	0.257283	0.6806	0	0	1	Module_6	Peripherals	Ascomycota	Diatrypaceae	Peroneutypa	Peroneutypa
fOTU1353	2	14	57	0	11	2	0	39	134	16	52	45	123	72	10	0	0	0	12	528	0	5	0	13	1	0	0	0	0.251859	0.9386	0	0	1	Module_4	Peripherals	Ascomycota	Chaetomiaceae	unclassified_Chaetomiaceae	unclassified_Chaetomiaceae
fOTU1360	6	18	0	2	113	214	0	4	19	197	146	132	46	180	20	197	113	130	183	107	4	15	5	76	0	0	1	0	0.329301	0.4186	0	0	1	Module_6	Peripherals	0	0	0	0
fOTU1362	0	0	0	3	0	5	0	0	0	0	0	0	0	0	0	0	0	8	0	0	0	0	0	4	0	0	1	1	0.310828	0.5719	0	0	1	Module_3	Peripherals	0	0	0	0
fOTU1370	1	8	17	0	0	1	0	0	3	5	0	19	58	147	39	0	0	0	0	288	0	0	0	0	1	0	1	0	0.313685	0.5194	0	0	1	Module_4	Peripherals	Kickxellomycota	Kickxellaceae	Ramicandelaber	Ramicandelaber
fOTU1371	0	0	0	0	0	9	6	0	0	0	0	0	0	0	0	0	0	0	0	0	36	14	0	0	1	0	0	0	0.355175	0.4657	0	0	1	Module_256	Peripherals	0	0	0	0
fOTU1381	41	0	40	3	15	12	10	34	8	0	0	59	14	79	99	0	0	534	2	22	11	0	12	16	0	0	1	0	0.410122	0.0959	0	0	1	Module_9	Peripherals	Ascomycota	Plectosphaerellaceae	Plectosphaerella	Plectosphaerella
fOTU1384	120	0	0	0	0	4	7	0	0	0	0	0	0	0	0	0	0	0	4	0	0	0	0	0	0	0	0	1	0.355687	0.3911	0	0	1	Module_10	Peripherals	Ascomycota	Chaetomiaceae	Trichocladium	Trichocladium
fOTU1411	0	0	0	4	0	0	0	0	0	0	0	0	0	0	33	0	15	0	0	0	0	0	0	7	0	0	1	0	0.416079	0.2503	0	0	1	Module_18	Peripherals	Ascomycota	Periconiaceae	Periconia	Periconia
fOTU1451	0	1	2	2	4	8	0	0	1	4	10	0	6	6	1	5	1	5	7	1	1	2	4	8	1	0	1	1	0.28561	0.553	0	0	1	Module_6	Peripherals	Ascomycota	0	0	0
fOTU1464	0	0	0	0	0	0	0	0	0	0	5	0	0	0	32	0	0	19	0	4	0	0	0	0	0	0	1	0	0.494703	0.2089	0	0	1	Module_3	Peripherals	Ascomycota	Aspergillaceae	Phialosimplex	Phialosimplex
fOTU1468	0	0	0	0	0	0	2	0	0	0	0	0	0	0	0	0	0	17	0	0	47	4	0	0	1	0	1	0	0.285848	0.7829	0	0	1	Module_256	Peripherals	Ascomycota	0	0	0
fOTU1472	0	0	0	0	3	0	0	0	0	0	0	0	0	0	0	51	0	16	0	0	0	0	9	0	0	0	1	0	0.442927	0.225	0	0	1	Module_3	Peripherals	Basidiomycota	Tremellaceae	Cryptococcus_Tremellaceae	Cryptococcus_Tremellaceae
fOTU1473	0	0	4	0	0	0	4	0	0	0	0	0	0	0	0	2	0	6	0	0	0	15	0	0	1	1	1	0	0.157485	0.9689	0	0	1	Module_16	Peripherals	Ascomycota	Diatrypaceae	0	0
fOTU1477	1	0	2	0	0	0	0	0	0	0	0	0	0	1	0	0	0	1	4	3	2	0	0	0	1	0	0	0	0.457059	0.1434	0	0	1	Module_5	Peripherals	Chytridiomycota	unclassified_Chytridiomycota	unclassified_Chytridiomycota	unclassified_Chytridiomycota
fOTU1488	0	0	0	0	0	0	4	0	0	0	0	0	14	44	0	0	0	2	0	0	31	0	0	0	1	0	1	0	0.311329	0.4577	0	0	1	Module_14	Peripherals	Ascomycota	Arthopyreniaceae	unclassified_Arthopyreniaceae	unclassified_Arthopyreniaceae
fOTU1498	0	0	0	0	11	5	0	0	0	0	0	0	0	0	0	30	0	0	0	0	0	0	22	0	1	0	1	0	0.220679	1	0	0	1	Module_3	Peripherals	Ascomycota	Microascaceae	Acaulium	Acaulium
fOTU1508	20	8	32	17	52	55	6	47	44	87	220	0	0	0	0	41	76	31	59	27	5	10	46	52	0	1	0	0	0.258753	0.6881	0	0	1	Module_1	Peripherals	Ascomycota	0	0	0
fOTU1539	4	0	0	0	0	2	4	0	0	10	0	0	0	0	0	0	0	0	0	0	0	0	0	0	0	1	0	0	0.42116	0.2163	0	0	1	Module_10	Peripherals	Basidiomycota	Lycoperdaceae	Lycoperdon	Lycoperdon
fOTU1597	0	0	0	0	0	0	0	0	0	0	15	0	0	0	0	0	0	0	35	0	0	10	3	0	1	0	0	0	0.445539	0.113	0	0	1	Module_109	Peripherals	0	0	0	0
fOTU1603	25	0	0	0	32	0	0	0	0	32	24	134	0	0	0	0	0	0	0	0	0	29	29	6	0	1	0	0	0.323889	0.4714	0	0	1	Module_1	Peripherals	0	0	0	0
fOTU1615	0	5	0	0	0	0	0	0	0	0	10	5	0	0	0	19	0	6	0	0	0	0	0	0	0	0	1	0	0.358938	0.3423	0	0	1	Module_3	Peripherals	Basidiomycota	Piskurozymaceae	Solicoccozyma	Solicoccozyma
fOTU1670	0	0	0	0	0	0	0	0	0	28	0	0	0	0	10	0	0	0	0	0	0	26	0	2	1	1	0	0	0.223001	0.6708	0	0	1	Module_6	Peripherals	0	0	0	0
fOTU1672	0	0	8	0	0	0	0	0	0	0	0	6	0	0	0	0	0	0	0	0	0	14	0	8	1	0	0	0	0.367711	0.3736	0	0	1	Module_17	Peripherals	0	0	0	0
fOTU1713	0	3	2	0	0	0	0	0	1	0	2	0	0	1	2	1	0	1	0	0	0	2	1	13	1	0	0	0	0.322998	0.5475	0	0	1	Module_6	Peripherals	Ascomycota	Pleosporaceae	Alternaria	Alternaria
fOTU1742	0	0	0	0	10	25	0	0	0	0	0	0	0	10	0	0	5	0	0	0	0	0	0	0	0	0	0	1	0.399339	0.2443	0	0	1	Module_22	Peripherals	Ascomycota	Coniochaetaceae	0	0
fOTU1752	0	0	0	0	41	0	0	0	0	0	0	0	0	0	0	28	0	10	0	0	0	0	0	21	0	0	1	1	0.254039	0.6766	0	0	1	Module_3	Peripherals	0	0	0	0
fOTU1758	159	86	132	0	0	0	0	0	0	101	56	1309	71	0	0	0	0	0	1	0	30	0	0	0	0	1	0	0	0.345523	0.4739	0	0	1	Module_7	Peripherals	Kickxellomycota	Kickxellaceae	Ramicandelaber	Ramicandelaber
fOTU1767	0	0	14	6	21	0	0	0	0	0	0	0	0	0	6	0	43	27	0	0	0	134	46	23	1	0	0	0	0.409817	0.1927	0	0	1	Module_1	Peripherals	Ascomycota	Pleosporaceae	Curvularia	Curvularia
fOTU1770	0	1	38	0	0	0	0	0	0	0	0	6	0	0	0	73	37	64	0	0	0	413	30	53	1	0	0	0	0.363211	0.3326	0	0	1	Module_6	Peripherals	Ascomycota	Cordycipitaceae	Beauveria	Beauveria
fOTU1771	2337	6275	6461	200	849	432	504	1304	1801	1573	1309	1123	3108	2219	3854	1768	4626	970	458	615	590	8089	8562	3716	1	0	1	1	0.320612	0.4718	0	0	1	Module_6	Peripherals	Ascomycota	Aspergillaceae	Aspergillus	Aspergillus
fOTU1772	100	138	256	316	2920	968	38	206	171	54	127	30	67	159	133	311	1652	616	21	42	64	1340	1078	449	1	0	1	1	0.355846	0.3486	0	0	1	Module_1	Peripherals	Ascomycota	Aspergillaceae	Aspergillus	Aspergillus
fOTU1774	0	0	2	0	0	0	0	0	0	5	2	0	0	0	0	0	0	0	3	0	0	0	0	0	0	1	0	0	0.296689	0.5694	0	0	1	Module_8	Peripherals	0	0	0	0
fOTU1779	1027	1403	957	929	1869	1500	290	1430	887	1494	1664	1552	378	600	811	1571	1483	3026	1209	531	782	1475	1290	1159	0	0	1	1	0.334238	0.4256	0	0	1	Module_1	Peripherals	Ascomycota	Stachybotryaceae	Stachybotrys	Stachybotrys
fOTU1784	312	104	361	85	306	122	35	347	755	28	78	59	124	1523	137	120	160	171	123	163	105	254	196	284	0	0	1	1	0.207253	0.882	0	0	1	Module_13	Peripherals	Mortierellomycota	Mortierellaceae	Mortierella	Mortierella
fOTU1785	86	64	90	15	163	67	10	56	119	38	71	92	239	171	6	213	99	19	23	86	150	58	42	27	0	0	1	1	0.402668	0.2284	0	0	1	Module_4	Peripherals	Ascomycota	Aspergillaceae	Penicillium	Penicillium
[truncated: 650 more rows]

## Sheet: HC_16s
	HC_MC-15-1	HC_MC-15-2	HC_MC-15-3	HC_MC-15-4	HC_MC-15-5	HC_MC-15-6	HC_CM-15-1	HC_CM-15-2	HC_CM-15-3	HC_CM-15-4	HC_CM-15-5	HC_CM-15-6	HC_MC-30-1	HC_MC-30-2	HC_MC-30-3	HC_MC-30-4	HC_MC-30-5	HC_MC-30-6	HC_CM-30-1	HC_CM-30-2	HC_CM-30-3	HC_CM-30-4	HC_CM-30-5	HC_CM-30-6	CM-30	CM-15	MC-30	MC-15	stat	p.value	edgeR	csOTU	Network	Module	zipi	Phylum	Family	Genus	Genus
[truncated: 7,031 more rows]

[truncated: 5 more sheets: HC_its, zipi_LC, zipi_HC, tax, otu]
