# Supplementary material for: Suppressing maize stalk rot through promoted rhizosphere microbial recruitment in cultivar mixtures
Source: Front Microbiol. 2025 Dec 2;16:1627153. doi: 10.3389/fmicb.2025.1627153 (PMC12705605; doi:10.3389/fmicb.2025.1627153)
Supplement: Supplementary file 3 [file Table_3.xlsx]

## Sheet: 2023_16s
	MC-HC1	MC-HC2	MC-HC3	MC-LC1	MC-LC2	MC-LC3	CM-HC1	CM-HC2	CM-HC3	CM-LC1	CM-LC2	CM-LC3	CM-LC	CM-HC	MC-LC	MC-HC	stat	p.value	edgeR	csOTU		Network	Module	Zi-Pi	Phylum	Family	Genus
bOTU210	1549.1	1345.59	2100.91	658.392	784.638	926.991	1139.69	1108.05	1063.12	766.627	831.686	645.976	0	0	0	1	0.75402	0.0081	1	1	2	1	Module_14	Connectors	p__Chloroflexi	f__norank_o__S085	g__norank_f__norank_o__S085
bOTU567	119.161	31.2928	0	179.561	31.3855	29.9029	30.8023	58.3185	0	153.325	475.249	64.5976	1	0	0	0	0.790161	0.0085	1	1	2	1	Module_10	Connectors	p__Proteobacteria	f__Xanthomonadaceae	g__Arenimonas
bOTU1794	417.065	281.635	182.688	658.392	659.096	837.282	400.43	554.026	364.5	183.99	237.625	484.482	0	0	1	0	0.848164	0.0004	1	1	2	1	Module_8	Connectors	p__Gemmatimonadota	f__norank_o__norank_c__S0134_terrestrial_group	g__norank_f__norank_o__norank_c__S0134_terrestrial_group
bOTU41	208.532	93.8783	60.896	29.9269	31.3855	29.9029	123.209	174.956	151.875	91.9952	29.7031	129.195	1	1	0	1	0.605162	0.0905	0	0	0	1	Module_4	Connectors	p__Bacteroidota	f__Chitinophagaceae	g__Dinghuibacter
bOTU7943	178.742	125.171	91.344	239.415	251.084	179.418	277.221	495.707	486	1073.28	504.952	645.976	1	1	0	0	0.770277	0.0011	1	1	2	1	Module_6	Connectors	p__Actinobacteriota	f__Promicromonosporaceae	g__Cellulosimicrobium
bOTU8217	119.161	93.8783	121.792	0	0	29.9029	61.6047	0	0	30.6651	59.4062	129.195	0	0	0	1	0.840225	0.0018	1	1	2	1	Module_1	Connectors	p__Myxococcota	f__Haliangiaceae	g__Haliangium
bOTU8	29.7903	156.464	0	59.8538	31.3855	59.8059	0	116.637	91.1249	30.6651	59.4062	226.092	1	0	0	0	0.326543	0.6539	0	0	0	1	Module_20	Connectors	p__Patescibacteria	f__norank_o__norank_c__Parcubacteria	g__norank_f__norank_o__norank_c__Parcubacteria
bOTU335	29.7903	93.8783	60.896	29.9269	94.1566	209.321	30.8023	58.3185	364.5	91.9952	59.4062	290.689	1	1	0	0	0.492425	0.2425	0	0	0	1	Module_10	Connectors	p__Bacteroidota	f__Chitinophagaceae	g__Flavisolibacter
bOTU14	0	62.5855	152.24	29.9269	94.1566	59.8059	92.407	145.796	60.7499	91.9952	118.812	258.391	1	0	0	0	0.637422	0.0519	0	0	0	1	Module_10	Connectors	p__Proteobacteria	f__Comamonadaceae	g__Ideonella
bOTU21	59.5807	62.5855	121.792	209.488	62.7711	89.7088	338.826	174.956	30.375	61.3301	653.468	0	1	0	0	0	0.507796	0.222	0	0	0	1	Module_10	Connectors	p__Bacteroidota	f__Microscillaceae	g__Ohtaekwangia
bOTU560	29.7903	0	60.896	89.7807	125.542	59.8059	61.6047	116.637	212.625	61.3301	29.7031	32.2988	1	1	1	0	0.497185	0.2513	0	0	0	1	Module_9	Connectors	p__Bacteroidota	f__Chitinophagaceae	g__Niastella
bOTU23	208.532	375.513	304.48	149.635	282.47	269.126	184.814	174.956	273.375	337.316	207.922	161.494	0	0	0	1	0.526007	0.1957	0	0	0	1	Module_14	Connectors	p__Desulfobacterota	f__norank_o__norank_c__norank_p__Desulfobacterota	g__norank_f__norank_o__norank_c__norank_p__Desulfobacterota
bOTU1131	0	0	0	0	31.3855	0	92.407	29.1593	0	30.6651	29.7031	96.8965	1	1	1	0	0.467727	0.3005	0	0	0	1	Module_9	Connectors	p__Bacteroidota	f__Chitinophagaceae	g__Chitinophaga
bOTU33	59.5807	62.5855	60.896	29.9269	0	29.9029	123.209	29.1593	30.375	30.6651	207.922	64.5976	1	0	0	0	0.474484	0.2767	0	0	0	1	Module_11	Connectors	p__Proteobacteria	f__Xanthomonadaceae	g__Arenimonas
bOTU5567	29.7903	31.2928	0	0	62.7711	89.7088	0	0	0	61.3301	326.734	96.8965	1	0	0	0	0.405806	0.469	1	0	1	1	Module_16	Connectors	p__Bacteroidota	f__Chitinophagaceae	g__Dinghuibacter
bOTU5836	59.5807	93.8783	0	478.83	94.1566	119.612	30.8023	554.026	91.1249	0	29.7031	193.793	0	0	1	0	0.327489	0.6809	0	0	0	1	Module_10	Connectors	p__Bacteroidota	f__Chitinophagaceae	g__Niastella
bOTU84	685.178	813.612	1035.23	1017.51	690.482	986.797	1016.48	991.415	880.874	490.641	772.28	419.885	0	1	0	0	0.452942	0.3503	0	0	0	1	Module_12	Connectors	p__Gemmatimonadota	f__Gemmatimonadaceae	g__norank_f__Gemmatimonadaceae
bOTU87	714.968	970.076	852.544	688.319	1067.11	807.379	862.466	933.096	607.499	1165.27	1247.53	775.172	0	0	1	0	0.372158	0.5359	0	0	0	1	Module_4	Connectors	p__Chloroflexi	f__Anaerolineaceae	g__norank_f__Anaerolineaceae
bOTU100	268.113	250.342	274.032	89.7807	376.626	179.418	277.221	262.433	182.25	429.311	267.328	258.391	1	0	0	0	0.297608	0.7184	0	0	0	1	Module_17	Connectors	p__Actinobacteriota	f__Iamiaceae	g__Iamia
bOTU6906	0	0	0	29.9269	125.542	209.321	154.012	87.4778	0	0	29.7031	161.494	0	1	1	0	0.522217	0.1906	0	0	0	1	Module_4	Connectors	p__Bacteroidota	f__Chitinophagaceae	g__Pseudoflavitalea
bOTU129	59.5807	93.8783	182.688	119.708	62.7711	89.7088	92.407	145.796	212.625	61.3301	207.922	161.494	0	1	0	1	0.422992	0.417	0	0	0	1	Module_9	Connectors	p__Gemmatimonadota	f__norank_o__norank_c__S0134_terrestrial_group	g__norank_f__norank_o__norank_c__S0134_terrestrial_group
bOTU6966	0	62.5855	0	59.8538	0	89.7088	0	29.1593	30.375	0	0	0	0	0	1	0	0.358467	0.559	0	0	0	1	Module_1	Connectors	p__Bacteroidota	f__Chitinophagaceae	g__Flavitalea
bOTU143	297.903	187.757	395.824	568.611	219.699	448.544	215.616	349.911	273.375	183.99	237.625	387.586	0	0	1	0	0.419298	0.4255	0	0	0	1	Module_12	Connectors	p__Chloroflexi	f__A4b	g__norank_f__A4b
bOTU145	208.532	500.684	213.136	119.708	251.084	328.932	369.628	262.433	303.75	61.3301	504.952	484.482	1	0	0	1	0.2476	0.8131	0	0	0	1	Module_7	Connectors	p__Verrucomicrobiota	f__Pedosphaeraceae	g__unclassified_f__Pedosphaeraceae
bOTU172	89.371	0	30.448	29.9269	62.7711	0	30.8023	29.1593	60.7499	30.6651	0	0	0	0	1	1	0.372442	0.5387	0	0	0	1	Module_5	Connectors	p__Actinobacteriota	f__Euzebyaceae	g__norank_f__Euzebyaceae
bOTU177	625.597	594.563	730.752	1077.37	816.024	807.379	677.651	554.026	941.624	674.631	594.062	678.275	0	1	1	0	0.540592	0.1619	0	0	0	1	Module_24	Connectors	p__Proteobacteria	f__SC-I-84	g__norank_f__SC-I-84
bOTU180	297.903	469.391	213.136	359.123	376.626	239.223	338.826	174.956	273.375	827.957	386.14	290.689	1	0	0	0	0.478651	0.2802	0	0	0	1	Module_11	Connectors	p__Actinobacteriota	f__norank_o__Microtrichales	g__norank_f__norank_o__Microtrichales
bOTU183	208.532	219.049	60.896	209.488	470.783	119.612	215.616	174.956	121.5	30.6651	89.1093	129.195	0	0	1	0	0.565512	0.1073	0	0	0	1	Module_4	Connectors	p__Chloroflexi	f__AKYG1722	g__norank_f__AKYG1722
bOTU192	387.274	531.977	456.72	598.538	1224.04	867.185	369.628	466.548	577.124	459.976	326.734	387.586	0	0	1	0	0.655656	0.0514	0	0	0	1	Module_14	Connectors	p__Chloroflexi	f__JG30-KF-CM45	g__norank_f__JG30-KF-CM45
bOTU205	29.7903	62.5855	60.896	0	0	0	215.616	58.3185	303.75	61.3301	29.7031	64.5976	0	1	0	0	0.574988	0.1099	0	0	0	1	Module_10	Connectors	p__Proteobacteria	f__Xanthomonadaceae	g__Luteimonas
bOTU218	446.855	469.391	1126.58	329.196	219.699	209.321	431.233	874.778	516.374	490.641	326.734	484.482	1	1	0	1	0.580662	0.099	0	0	0	1	Module_1	Connectors	p__Myxococcota	f__Myxococcaceae	g__norank_f__Myxococcaceae
bOTU249	178.742	0	30.448	29.9269	0	0	0	87.4778	30.375	0	89.1093	0	0	0	0	1	0.408641	0.4305	0	0	0	1	Module_4	Connectors	p__Planctomycetota	f__norank_o__norank_c__OM190	g__norank_f__norank_o__norank_c__OM190
bOTU318	89.371	125.171	213.136	239.415	62.7711	89.7088	92.407	29.1593	182.25	153.325	237.625	64.5976	1	0	1	1	0.478974	0.2849	0	0	0	1	Module_10	Connectors	p__Gemmatimonadota	f__Gemmatimonadaceae	g__norank_f__Gemmatimonadaceae
bOTU369	89.371	187.757	0	29.9269	0	0	61.6047	0	60.7499	0	89.1093	0	0	0	0	1	0.604555	0.0703	0	0	0	1	Module_16	Connectors	p__Gemmatimonadota	f__Longimicrobiaceae	g__YC-ZSS-LKJ147
bOTU378	59.5807	62.5855	30.448	0	156.928	239.223	0	145.796	91.1249	153.325	148.515	96.8965	0	0	1	0	0.31852	0.6645	0	0	0	1	Module_9	Connectors	p__Chloroflexi	f__norank_o__norank_c__TK10	g__norank_f__norank_o__norank_c__TK10
bOTU402	89.371	31.2928	30.448	0	94.1566	59.8059	0	116.637	30.375	61.3301	89.1093	161.494	1	0	0	0	0.300403	0.702	0	0	0	1	Module_9	Connectors	p__Gemmatimonadota	f__Longimicrobiaceae	g__YC-ZSS-LKJ147
bOTU415	89.371	281.635	91.344	149.635	125.542	179.418	61.6047	29.1593	91.1249	214.655	148.515	161.494	0	0	0	1	0.206674	0.8812	0	0	0	1	Module_5	Connectors	p__Planctomycetota	f__Phycisphaeraceae	g__SM1A02
bOTU464	0	156.464	91.344	29.9269	0	29.9029	30.8023	87.4778	60.7499	0	0	96.8965	0	1	0	1	0.428791	0.4062	0	0	0	1	Module_4	Connectors	p__Bacteroidota	f__Hymenobacteraceae	g__Adhaeribacter
bOTU521	29.7903	125.171	30.448	299.269	125.542	89.7088	123.209	29.1593	30.375	122.66	148.515	161.494	0	0	1	0	0.391694	0.4881	0	0	0	1	Module_9	Connectors	p__Myxococcota	f__Haliangiaceae	g__Haliangium
bOTU528	2144.9	1846.27	2100.91	1047.44	1380.96	1285.83	2217.77	1574.6	1701	2085.22	1841.59	807.47	0	1	0	1	0.622244	0.0613	0	0	0	1	Module_11	Connectors	p__Actinobacteriota	f__norank_o__norank_c__MB-A2-108	g__norank_f__norank_o__norank_c__MB-A2-108
bOTU544	148.952	93.8783	182.688	29.9269	62.7711	0	0	87.4778	30.375	30.6651	89.1093	64.5976	0	0	0	1	0.6431	0.0554	0	0	0	1	Module_3	Connectors	p__Bdellovibrionota	f__Bdellovibrionaceae	g__Bdellovibrio
bOTU545	417.065	250.342	91.344	29.9269	251.084	59.8059	154.012	379.07	273.375	306.651	89.1093	64.5976	1	1	0	1	0.531832	0.1899	0	0	0	1	Module_1	Connectors	p__Patescibacteria	f__S32	g__TM7
bOTU559	208.532	375.513	213.136	478.83	376.626	568.156	92.407	524.867	364.5	275.986	207.922	96.8965	0	0	1	0	0.624562	0.073	0	0	0	1	Module_9	Connectors	p__Chloroflexi	f__Roseiflexaceae	g__norank_f__Roseiflexaceae
bOTU576	1698.05	1470.76	1705.09	1915.32	2605	2900.58	1509.31	1720.4	1609.87	1287.93	1633.67	1291.95	0	0	1	0	0.829543	0.0018	0	0	0	1	Module_15	Connectors	p__Chloroflexi	f__norank_o__S085	g__norank_f__norank_o__S085
bOTU602	29.7903	93.8783	121.792	29.9269	62.7711	89.7088	123.209	174.956	60.7499	91.9952	29.7031	96.8965	0	1	0	1	0.308104	0.6947	0	0	0	1	Module_4	Connectors	p__Myxococcota	f__Haliangiaceae	g__Haliangium
bOTU604	238.323	125.171	334.928	478.83	439.397	269.126	462.035	291.593	698.624	275.986	237.625	193.793	0	1	0	0	0.537061	0.1655	0	0	0	1	Module_13	Connectors	p__Actinobacteriota	f__unclassified_c__Acidimicrobiia	g__unclassified_c__Acidimicrobiia
bOTU639	59.5807	0	182.688	149.635	125.542	538.253	154.012	437.389	91.1249	91.9952	118.812	64.5976	0	1	1	0	0.420475	0.4175	0	0	0	1	Module_9	Connectors	p__Chloroflexi	f__A4b	g__norank_f__A4b
bOTU656	983.081	1376.88	1004.78	1286.86	502.169	717.67	831.663	612.344	577.124	613.301	594.062	968.965	0	0	1	1	0.588109	0.0995	0	0	0	1	Module_4	Connectors	p__Proteobacteria	f__Hyphomonadaceae	g__SWB02
bOTU657	1698.05	1971.44	1461.5	1227	1443.73	1046.6	1663.33	1253.85	1518.75	1533.25	1455.45	1001.26	0	0	0	1	0.715231	0.008	0	0	0	1	Module_4	Connectors	p__Methylomirabilota	f__norank_o__Rokubacteriales	g__norank_f__norank_o__Rokubacteriales
bOTU679	29.7903	0	30.448	59.8538	0	29.9029	0	0	0	0	118.812	0	1	0	1	1	0.280336	0.7649	0	0	0	1	Module_1	Connectors	p__Gemmatimonadota	f__Longimicrobiaceae	g__YC-ZSS-LKJ147
bOTU716	89.371	219.049	121.792	89.7807	62.7711	29.9029	30.8023	29.1593	0	91.9952	89.1093	0	0	0	0	1	0.691642	0.021	0	0	0	1	Module_19	Connectors	p__Chloroflexi	f__norank_o__norank_c__TK10	g__norank_f__norank_o__norank_c__TK10
bOTU730	327.694	156.464	121.792	299.269	345.241	358.835	92.407	174.956	243	122.66	178.219	226.092	0	0	1	0	0.739056	0.0114	0	0	0	1	Module_4	Connectors	p__Chloroflexi	f__Roseiflexaceae	g__norank_f__Roseiflexaceae
bOTU757	1280.98	782.319	1644.19	2334.3	1318.19	1495.15	1755.73	1399.64	1488.37	1257.27	1128.72	1033.56	1	1	1	0	0.344456	0.6059	0	0	0	1	Module_10	Connectors	p__Proteobacteria	f__Sphingomonadaceae	g__Ellin6055
bOTU790	59.5807	62.5855	30.448	0	31.3855	0	0	29.1593	30.375	0	0	32.2988	1	0	0	1	0.382003	0.5111	0	0	0	1	Module_11	Connectors	p__Gemmatimonadota	f__Longimicrobiaceae	g__norank_f__Longimicrobiaceae
bOTU795	506.436	719.734	395.824	329.196	313.855	418.641	616.047	699.822	668.249	459.976	534.656	322.988	1	1	0	1	0.687053	0.0285	0	0	0	1	Module_12	Connectors	p__Proteobacteria	f__Nitrosomonadaceae	g__MND1
bOTU823	208.532	31.2928	213.136	119.708	62.7711	179.418	61.6047	379.07	121.5	30.6651	207.922	64.5976	0	1	0	0	0.165331	0.9531	0	0	0	1	Module_17	Connectors	p__Acidobacteriota	f__Solibacteraceae	g__Candidatus_Solibacter
bOTU863	29.7903	0	0	59.8538	31.3855	29.9029	30.8023	87.4778	91.1249	30.6651	59.4062	0	0	1	1	0	0.520436	0.1818	0	0	0	1	Module_15	Connectors	p__Proteobacteria	f__Caulobacteraceae	g__norank_f__Caulobacteraceae
bOTU869	59.5807	0	274.032	239.415	251.084	59.8059	92.407	58.3185	121.5	30.6651	178.219	0	0	0	1	0	0.350667	0.5921	0	0	0	1	Module_1	Connectors	p__Chloroflexi	f__norank_o__RBG-13-54-9	g__norank_f__norank_o__RBG-13-54-9
bOTU888	29.7903	93.8783	30.448	329.196	156.928	179.418	92.407	204.115	121.5	153.325	0	64.5976	0	0	1	0	0.689405	0.0231	0	0	0	1	Module_10	Connectors	p__Patescibacteria	f__LWQ8	g__norank_f__LWQ8
bOTU928	1370.36	1971.44	1552.85	1526.27	1380.96	1734.37	1170.49	1137.21	1397.25	1747.91	1485.15	1259.65	1	0	1	1	0.373471	0.5309	0	0	0	1	Module_10	Connectors	p__Proteobacteria	f__Xanthobacteraceae	g__norank_f__Xanthobacteraceae
bOTU931	119.161	375.513	121.792	329.196	94.1566	418.641	277.221	87.4778	212.625	306.651	237.625	290.689	0	0	1	0	0.305553	0.6915	0	0	0	1	Module_12	Connectors	p__Actinobacteriota	f__Nocardioidaceae	g__Nocardioides
bOTU934	297.903	438.099	243.584	538.684	156.928	299.029	492.837	320.752	394.875	459.976	207.922	226.092	1	0	0	1	0.146662	0.958	0	0	0	1	Module_10	Connectors	p__Actinobacteriota	f__unclassified_p__Actinobacteriota	g__unclassified_p__Actinobacteriota
bOTU939	804.339	938.783	913.44	718.246	502.169	299.029	523.64	612.344	668.249	1165.27	386.14	452.183	0	0	0	1	0.514328	0.2016	0	0	0	1	Module_14	Connectors	p__Actinobacteriota	f__norank_o__Gaiellales	g__norank_f__norank_o__Gaiellales
bOTU990	744.759	563.27	882.992	538.684	564.94	627.962	770.059	466.548	637.874	459.976	742.577	678.275	1	0	0	1	0.453907	0.3446	0	0	0	1	Module_14	Connectors	p__Proteobacteria	f__Oxalobacteraceae	g__Massilia
bOTU993	59.5807	0	0	0	0	29.9029	0	0	30.375	0	59.4062	64.5976	1	0	0	0	0.31689	0.6664	0	0	0	1	Module_4	Connectors	p__Verrucomicrobiota	f__Pedosphaeraceae	g__norank_f__Pedosphaeraceae
bOTU1005	0	0	0	0	0	89.7088	184.814	29.1593	0	0	118.812	64.5976	1	1	1	0	0.384121	0.5515	0	0	0	1	Module_9	Connectors	p__Patescibacteria	f__norank_o__Saccharimonadales	g__norank_f__norank_o__Saccharimonadales
bOTU1024	29.7903	156.464	91.344	119.708	94.1566	59.8059	61.6047	116.637	60.7499	61.3301	59.4062	161.494	1	0	0	0	0.118765	0.9813	0	0	0	1	Module_4	Connectors	p__Methylomirabilota	f__norank_o__Rokubacteriales	g__norank_f__norank_o__Rokubacteriales
bOTU1056	387.274	657.148	426.272	598.538	408.012	179.418	308.023	262.433	394.875	797.292	386.14	193.793	1	0	0	1	0.483382	0.2761	0	0	0	1	Module_1	Connectors	p__Actinobacteriota	f__Gaiellaceae	g__Gaiella
bOTU1117	148.952	125.171	121.792	389.05	219.699	358.835	184.814	320.752	577.124	275.986	297.031	96.8965	0	1	1	0	0.537623	0.1677	0	0	0	1	Module_9	Connectors	p__Chloroflexi	f__JG30-KF-CM45	g__norank_f__JG30-KF-CM45
bOTU1171	29.7903	62.5855	30.448	59.8538	0	29.9029	61.6047	29.1593	0	214.655	0	0	1	0	0	0	0.439776	0.3573	0	0	0	1	Module_16	Connectors	p__Patescibacteria	f__Saccharimonadaceae	g__TM7a
bOTU1189	178.742	62.5855	121.792	119.708	282.47	388.738	61.6047	0	121.5	61.3301	0	64.5976	0	0	1	0	0.541383	0.1706	0	0	0	1	Module_15	Connectors	p__Chloroflexi	f__AKYG1722	g__norank_f__AKYG1722
bOTU1255	89.371	31.2928	91.344	89.7807	251.084	29.9029	30.8023	87.4778	121.5	122.66	59.4062	96.8965	0	0	1	0	0.368654	0.5301	0	0	0	1	Module_7	Connectors	p__Bdellovibrionota	f__Bdellovibrionaceae	g__OM27_clade
bOTU1256	59.5807	62.5855	91.344	89.7807	219.699	59.8059	92.407	0	182.25	0	89.1093	32.2988	0	0	1	0	0.689644	0.0248	0	0	0	1	Module_4	Connectors	p__Acidobacteriota	f__norank_o__Vicinamibacterales	g__norank_f__norank_o__Vicinamibacterales
bOTU1272	148.952	156.464	60.896	179.561	94.1566	59.8059	0	145.796	60.7499	30.6651	29.7031	129.195	0	1	0	1	0.348522	0.6022	0	0	0	1	Module_1	Connectors	p__Acidobacteriota	f__Solibacteraceae	g__Candidatus_Solibacter
bOTU1285	29.7903	62.5855	60.896	0	0	29.9029	30.8023	0	121.5	0	29.7031	129.195	1	0	0	0	0.385199	0.5108	0	0	0	1	Module_1	Connectors	p__Myxococcota	f__Haliangiaceae	g__Haliangium
bOTU1293	178.742	93.8783	152.24	119.708	188.313	149.515	92.407	174.956	121.5	214.655	207.922	129.195	0	0	1	0	0.407638	0.459	0	0	0	1	Module_4	Connectors	p__Proteobacteria	f__Steroidobacteraceae	g__norank_f__Steroidobacteraceae
bOTU1322	774.549	907.49	548.064	239.415	753.253	478.447	308.023	583.185	455.625	1011.95	1039.61	452.183	1	0	0	1	0.397265	0.4679	0	0	0	1	Module_7	Connectors	p__Acidobacteriota	f__norank_o__Subgroup_9	g__norank_f__norank_o__Subgroup_9
bOTU1325	148.952	93.8783	60.896	209.488	125.542	59.8059	61.6047	116.637	60.7499	122.66	178.219	129.195	1	1	0	0	0.257787	0.8684	0	0	0	1	Module_11	Connectors	p__Proteobacteria	f__unclassified_c__Gammaproteobacteria	g__unclassified_c__Gammaproteobacteria
bOTU1361	29.7903	93.8783	60.896	59.8538	94.1566	687.767	61.6047	0	60.7499	337.316	148.515	355.287	1	0	1	0	0.491861	0.1943	0	0	0	1	Module_14	Connectors	p__Proteobacteria	f__Cellvibrionaceae	g__Cellvibrio
bOTU1375	1072.45	1189.13	700.304	927.734	1600.66	926.991	1108.88	787.3	759.374	1379.93	1247.53	904.367	0	0	1	0	0.407412	0.4503	0	0	0	1	Module_14	Connectors	p__Proteobacteria	f__Hyphomicrobiaceae	g__Hyphomicrobium
bOTU1413	119.161	62.5855	152.24	29.9269	62.7711	59.8059	30.8023	58.3185	60.7499	122.66	89.1093	64.5976	0	0	0	1	0.427112	0.4001	0	0	0	1	Module_9	Connectors	p__Gemmatimonadota	f__Gemmatimonadaceae	g__norank_f__Gemmatimonadaceae
bOTU1415	89.371	31.2928	30.448	0	62.7711	29.9029	92.407	29.1593	182.25	0	29.7031	32.2988	0	1	1	1	0.292379	0.7315	0	0	0	1	Module_1	Connectors	p__Myxococcota	f__Myxococcaceae	g__norank_f__Myxococcaceae
bOTU1433	268.113	31.2928	152.24	179.561	251.084	179.418	246.419	291.593	212.625	91.9952	237.625	129.195	0	1	1	1	0.0914895	0.9896	0	0	0	1	Module_6	Connectors	p__Proteobacteria	f__Geminicoccaceae	g__Geminicoccus
bOTU1448	2115.11	2346.96	1796.43	2603.64	1632.05	1375.53	2125.36	1807.87	2004.75	2790.52	1247.53	1873.33	0	0	0	1	0.342657	0.6253	0	0	0	1	Module_7	Connectors	p__Methylomirabilota	f__WX65	g__norank_f__WX65
bOTU1462	6196.39	5663.99	7672.9	4459.11	2793.31	4425.63	5051.58	5569.42	5923.12	4446.43	5495.07	5813.79	1	1	0	1	0.681825	0.0115	0	0	0	1	Module_1	Connectors	p__Proteobacteria	f__Nitrosomonadaceae	g__MND1
bOTU1485	834.13	844.905	608.96	718.246	596.325	568.156	831.663	612.344	607.499	459.976	415.843	419.885	0	0	0	1	0.303899	0.7176	0	0	0	1	Module_14	Connectors	p__Myxococcota	f__norank_o__norank_c__bacteriap25	g__norank_f__norank_o__norank_c__bacteriap25
bOTU1517	0	0	0	29.9269	0	119.612	30.8023	0	0	0	0	0	0	0	1	0	0.435447	0.3573	0	0	0	1	Module_4	Connectors	p__Proteobacteria	f__Xanthobacteraceae	g__norank_f__Xanthobacteraceae
bOTU1519	2561.97	1846.27	1613.74	3022.62	2448.07	2541.75	1416.91	1924.51	2004.75	2207.88	1603.97	1065.86	0	0	1	0	0.540337	0.1834	0	0	0	1	Module_14	Connectors	p__Chloroflexi	f__JG30-KF-CM45	g__norank_f__JG30-KF-CM45
bOTU1535	89.371	0	91.344	29.9269	125.542	299.029	0	58.3185	30.375	30.6651	0	64.5976	0	0	1	0	0.579111	0.1021	0	0	0	1	Module_15	Connectors	p__Chloroflexi	f__A4b	g__norank_f__A4b
bOTU1549	0	0	30.448	0	31.3855	0	92.407	0	0	0	0	32.2988	0	1	0	0	0.488893	0.23	0	0	0	1	Module_9	Connectors	p__Proteobacteria	f__Diplorickettsiaceae	g__norank_f__Diplorickettsiaceae
bOTU1553	59.5807	62.5855	0	179.561	31.3855	0	61.6047	0	30.375	0	59.4062	32.2988	0	0	1	0	0.342459	0.6598	0	0	0	1	Module_10	Connectors	p__Cyanobacteria	f__Nostocaceae	g__Scytonema_VB-61278
bOTU1554	0	31.2928	0	59.8538	0	149.515	92.407	0	0	122.66	0	0	0	0	1	0	0.371714	0.5913	0	0	0	1	Module_16	Connectors	p__Actinobacteriota	f__Thermomonosporaceae	g__Actinocorallia
bOTU1563	655.388	469.391	517.616	448.904	408.012	598.059	246.419	903.937	425.25	183.99	326.734	258.391	0	1	1	1	0.2708	0.7759	0	0	0	1	Module_19	Connectors	p__Chloroflexi	f__Roseiflexaceae	g__norank_f__Roseiflexaceae
bOTU1576	148.952	125.171	60.896	239.415	31.3855	89.7088	61.6047	145.796	60.7499	0	118.812	96.8965	0	1	1	1	0.334959	0.6346	0	0	0	1	Module_14	Connectors	p__Chloroflexi	f__norank_o__norank_c__JG30-KF-CM66	g__norank_f__norank_o__norank_c__JG30-KF-CM66
bOTU1592	29.7903	31.2928	121.792	149.635	188.313	59.8059	277.221	145.796	60.7499	0	29.7031	32.2988	0	1	1	0	0.356964	0.5742	0	0	0	1	Module_9	Connectors	p__Proteobacteria	f__D05-2	g__norank_f__D05-2
bOTU1602	59.5807	156.464	121.792	89.7807	125.542	89.7088	154.012	145.796	91.1249	61.3301	59.4062	96.8965	0	1	1	1	0.593223	0.104	0	0	0	1	Module_23	Connectors	p__Patescibacteria	f__S32	g__TM7
bOTU1604	178.742	0	0	0	94.1566	59.8059	92.407	58.3185	30.375	0	89.1093	96.8965	0	0	1	0	0.168002	0.9421	0	0	0	1	Module_7	Connectors	p__Verrucomicrobiota	f__Chthoniobacteraceae	g__Candidatus_Udaeobacter
bOTU1620	208.532	125.171	213.136	209.488	313.855	29.9029	123.209	87.4778	182.25	306.651	356.437	129.195	1	0	1	1	0.462358	0.3232	0	0	0	1	Module_5	Connectors	p__Acidobacteriota	f__Bryobacteraceae	g__Bryobacter
bOTU1641	29.7903	62.5855	60.896	89.7807	62.7711	119.612	92.407	29.1593	121.5	61.3301	118.812	96.8965	1	1	1	0	0.583874	0.1038	0	0	0	1	Module_13	Connectors	p__Acidobacteriota	f__Bryobacteraceae	g__Bryobacter
bOTU1665	89.371	0	60.896	29.9269	31.3855	0	0	29.1593	60.7499	122.66	59.4062	0	0	1	0	1	0.309979	0.7269	0	0	0	1	Module_2	Connectors	p__Chloroflexi	f__unclassified_p__Chloroflexi	g__unclassified_p__Chloroflexi
bOTU1669	387.274	406.806	639.408	359.123	251.084	418.641	277.221	379.07	516.374	183.99	178.219	419.885	0	1	0	1	0.198318	0.8947	0	0	0	1	Module_1	Connectors	p__Actinobacteriota	f__Ilumatobacteraceae	g__CL500-29_marine_group
bOTU1695	59.5807	93.8783	121.792	89.7807	94.1566	179.418	61.6047	87.4778	273.375	61.3301	297.031	0	0	1	0	0	0.32983	0.6681	0	0	0	1	Module_16	Connectors	p__Acidobacteriota	f__norank_o__11-24	g__norank_f__norank_o__11-24
bOTU1696	0	62.5855	213.136	29.9269	94.1566	89.7088	92.407	58.3185	0	0	59.4062	129.195	0	1	0	0	0.209329	0.9281	0	0	0	1	Module_10	Connectors	p__Proteobacteria	f__Xanthomonadaceae	g__Luteimonas
bOTU1726	0	62.5855	30.448	29.9269	0	89.7088	92.407	29.1593	30.375	30.6651	59.4062	96.8965	0	1	0	0	0.411474	0.4389	0	0	0	1	Module_15	Connectors	p__Myxococcota	f__norank_o__norank_c__bacteriap25	g__norank_f__norank_o__norank_c__bacteriap25
bOTU1739	0	0	60.896	59.8538	31.3855	89.7088	0	0	0	91.9952	29.7031	96.8965	1	0	1	0	0.693447	0.0256	0	0	0	1	Module_10	Connectors	p__Methylomirabilota	f__WX65	g__norank_f__WX65
bOTU1756	59.5807	31.2928	91.344	0	0	0	30.8023	0	0	0	0	64.5976	0	0	0	1	0.681293	0.0359	0	0	0	1	Module_15	Connectors	p__Planctomycetota	f__norank_o__norank_c__Pla3_lineage	g__norank_f__norank_o__norank_c__Pla3_lineage
bOTU1769	29.7903	0	60.896	89.7807	0	29.9029	0	0	0	0	59.4062	32.2988	1	0	0	0	0.450922	0.3413	0	0	0	1	Module_8	Connectors	p__Actinobacteriota	f__unclassified_c__Acidimicrobiia	g__unclassified_c__Acidimicrobiia
bOTU1803	744.759	281.635	456.72	149.635	251.084	358.835	338.826	204.115	394.875	459.976	178.219	322.988	0	0	0	1	0.595706	0.0779	0	0	0	1	Module_1	Connectors	p__Chloroflexi	f__norank_o__norank_c__KD4-96	g__norank_f__norank_o__norank_c__KD4-96
bOTU1825	178.742	0	121.792	299.269	251.084	149.515	92.407	145.796	182.25	275.986	59.4062	64.5976	0	0	1	0	0.555823	0.1362	0	0	0	1	Module_13	Connectors	p__Proteobacteria	f__Geminicoccaceae	g__Geminicoccus
bOTU1836	59.5807	0	60.896	89.7807	0	89.7088	30.8023	29.1593	30.375	61.3301	59.4062	64.5976	1	0	1	0	0.462711	0.2934	0	0	0	1	Module_15	Connectors	p__Patescibacteria	f__norank_o__Saccharimonadales	g__norank_f__norank_o__Saccharimonadales
bOTU1843	29.7903	31.2928	0	59.8538	31.3855	59.8059	30.8023	0	0	0	0	32.2988	0	0	1	0	0.429518	0.3889	0	0	0	1	Module_10	Connectors	p__Actinobacteriota	f__Euzebyaceae	g__norank_f__Euzebyaceae
bOTU1848	178.742	31.2928	121.792	29.9269	156.928	209.321	92.407	116.637	60.7499	91.9952	148.515	0	0	0	1	1	0.436533	0.3867	0	0	0	1	Module_4	Connectors	p__Chloroflexi	f__Anaerolineaceae	g__norank_f__Anaerolineaceae
bOTU1938	0	31.2928	60.896	0	0	0	30.8023	29.1593	91.1249	0	0	0	0	1	0	0	0.501764	0.239	0	0	0	1	Module_1	Connectors	p__Proteobacteria	f__Comamonadaceae	g__Rubrivivax
bOTU2019	29.7903	31.2928	0	0	62.7711	0	0	0	0	30.6651	89.1093	32.2988	1	0	0	0	0.30788	0.7191	0	0	0	1	Module_14	Connectors	p__Chloroflexi	f__norank_o__norank_c__TK10	g__norank_f__norank_o__norank_c__TK10
bOTU2212	148.952	62.5855	30.448	0	94.1566	59.8059	123.209	58.3185	0	30.6651	89.1093	161.494	0	0	0	1	0.156461	0.9437	0	0	0	1	Module_17	Connectors	p__Proteobacteria	f__TRA3-20	g__norank_f__TRA3-20
bOTU2378	29.7903	0	30.448	0	0	0	0	0	91.1249	0	0	32.2988	1	1	0	1	0.386872	0.5082	0	0	0	1	Module_1	Connectors	p__Bacteroidota	f__env.OPS_17	g__norank_f__env.OPS_17
bOTU2388	0	62.5855	0	0	62.7711	0	30.8023	0	0	0	0	0	0	1	1	1	0.267577	0.7541	0	0	0	1	Module_6	Connectors	p__Proteobacteria	f__unclassified_c__Gammaproteobacteria	g__unclassified_c__Gammaproteobacteria
bOTU2562	59.5807	0	60.896	0	0	29.9029	30.8023	0	30.375	0	207.922	742.873	1	0	0	0	0.438953	0.3957	0	0	0	1	Module_10	Connectors	p__Proteobacteria	f__Pseudomonadaceae	g__Azotobacter
bOTU2805	0	31.2928	0	0	31.3855	29.9029	0	29.1593	91.1249	0	0	0	0	1	1	0	0.449841	0.381	0	0	0	1	Module_12	Connectors	p__Myxococcota	f__Myxococcaceae	g__P3OB-42
bOTU2823	0	31.2928	0	0	94.1566	29.9029	92.407	29.1593	30.375	0	29.7031	32.2988	1	1	1	0	0.428548	0.3996	0	0	0	1	Module_2	Connectors	p__Bdellovibrionota	f__Bacteriovoracaceae	g__Peredibacter
bOTU2826	208.532	62.5855	60.896	89.7807	125.542	209.321	338.826	116.637	121.5	245.32	178.219	258.391	1	0	0	0	0.382286	0.5252	0	0	0	1	Module_10	Connectors	p__Chloroflexi	f__norank_o__norank_c__KD4-96	g__norank_f__norank_o__norank_c__KD4-96
bOTU2903	0	0	91.344	0	31.3855	89.7088	92.407	58.3185	91.1249	0	0	64.5976	0	0	0	1	0.0411904	0.9996	0	0	0	1	Module_9	Connectors	p__Chloroflexi	f__norank_o__SBR1031	g__norank_f__norank_o__SBR1031
bOTU2971	0	0	0	0	0	89.7088	0	29.1593	0	61.3301	89.1093	0	1	0	1	0	0.322224	0.7035	0	0	0	1	Module_13	Connectors	p__Cyanobacteria	f__Obscuribacteraceae	g__norank_f__Obscuribacteraceae
bOTU3230	59.5807	125.171	0	29.9269	31.3855	89.7088	61.6047	116.637	212.625	30.6651	89.1093	96.8965	0	1	0	0	0.587897	0.0983	0	0	0	1	Module_14	Connectors	p__Acidobacteriota	f__norank_o__Vicinamibacterales	g__norank_f__norank_o__Vicinamibacterales
bOTU3279	0	0	30.448	0	62.7711	0	0	0	60.7499	122.66	29.7031	96.8965	1	0	0	0	0.444291	0.3552	0	0	0	1	Module_18	Connectors	p__Planctomycetota	f__Gemmataceae	g__norank_f__Gemmataceae
bOTU3417	89.371	31.2928	91.344	0	31.3855	0	92.407	58.3185	30.375	61.3301	0	161.494	1	1	0	1	0.548452	0.1714	0	0	0	1	Module_16	Connectors	p__Myxococcota	f__Haliangiaceae	g__Haliangium
bOTU3647	0	0	30.448	59.8538	0	59.8059	123.209	0	30.375	0	59.4062	32.2988	1	1	1	0	0.241297	0.8522	0	0	0	1	Module_8	Connectors	p__Bdellovibrionota	f__Bdellovibrionaceae	g__Bdellovibrio
bOTU3838	0	0	30.448	29.9269	251.084	59.8059	123.209	0	60.7499	30.6651	59.4062	193.793	1	1	1	0	0.403735	0.4656	0	0	0	1	Module_9	Connectors	p__Verrucomicrobiota	f__Chthoniobacteraceae	g__Chthoniobacter
bOTU3849	89.371	219.049	182.688	119.708	94.1566	119.612	184.814	145.796	212.625	275.986	148.515	129.195	1	0	0	0	0.480191	0.2643	0	0	0	1	Module_12	Connectors	p__Proteobacteria	f__Geminicoccaceae	g__Candidatus_Alysiosphaera
bOTU3868	59.5807	62.5855	30.448	0	31.3855	0	123.209	145.796	60.7499	30.6651	59.4062	0	1	1	0	1	0.471646	0.29	0	0	0	1	Module_12	Connectors	p__Patescibacteria	f__LWQ8	g__norank_f__LWQ8
bOTU3906	59.5807	0	0	29.9269	0	29.9029	30.8023	29.1593	30.375	0	0	64.5976	0	1	0	1	0.218826	0.8642	0	0	0	1	Module_10	Connectors	p__Bacteroidota	f__norank_o__Bacteroidetes_VC2.1_Bac22	g__norank_f__norank_o__Bacteroidetes_VC2.1_Bac22
bOTU3932	148.952	31.2928	30.448	119.708	31.3855	29.9029	61.6047	116.637	0	91.9952	118.812	193.793	0	1	0	0	0.484609	0.282	0	0	0	1	Module_2	Connectors	p__Chloroflexi	f__norank_o__SBR1031	g__norank_f__norank_o__SBR1031
bOTU3970	89.371	62.5855	60.896	29.9269	125.542	89.7088	184.814	29.1593	0	91.9952	148.515	64.5976	1	1	0	0	0.308237	0.7286	0	0	0	1	Module_6	Connectors	p__Patescibacteria	f__norank_o__Saccharimonadales	g__norank_f__norank_o__Saccharimonadales
bOTU3994	59.5807	31.2928	0	29.9269	0	0	0	29.1593	30.375	0	0	64.5976	0	1	0	1	0.395139	0.4795	0	0	0	1	Module_4	Connectors	p__Armatimonadota	f__Fimbriimonadaceae	g__norank_f__Fimbriimonadaceae
bOTU4043	59.5807	250.342	0	59.8538	219.699	59.8059	154.012	174.956	60.7499	61.3301	148.515	161.494	1	0	0	0	0.097817	0.9871	0	0	0	1	Module_11	Connectors	p__Sumerlaeota	f__Sumerlaeaceae	g__Sumerlaea
bOTU4052	29.7903	0	213.136	0	62.7711	29.9029	30.8023	145.796	182.25	0	0	226.092	1	1	0	1	0.221825	0.8576	0	0	0	1	Module_21	Connectors	p__Gemmatimonadota	f__Longimicrobiaceae	g__Longimicrobium
bOTU4061	178.742	281.635	243.584	179.561	62.7711	149.515	154.012	87.4778	121.5	153.325	89.1093	161.494	0	0	0	1	0.477434	0.2897	0	0	0	1	Module_10	Connectors	p__Proteobacteria	f__Solimonadaceae	g__norank_f__Solimonadaceae
bOTU4067	29.7903	187.757	243.584	119.708	62.7711	89.7088	0	116.637	91.1249	30.6651	89.1093	32.2988	0	0	1	1	0.654731	0.0378	0	0	0	1	Module_19	Connectors	p__MBNT15	f__norank_o__norank_c__norank_p__MBNT15	g__norank_f__norank_o__norank_c__norank_p__MBNT15
bOTU4085	148.952	156.464	91.344	0	219.699	59.8059	61.6047	116.637	121.5	30.6651	148.515	64.5976	0	1	0	1	0.301325	0.7033	0	0	0	1	Module_14	Connectors	p__Proteobacteria	f__Reyranellaceae	g__norank_f__Reyranellaceae
bOTU4086	59.5807	62.5855	30.448	29.9269	0	0	0	0	0	30.6651	59.4062	32.2988	0	0	0	1	0.59787	0.0948	0	0	0	1	Module_11	Connectors	p__Armatimonadota	f__norank_o__Armatimonadales	g__norank_f__norank_o__Armatimonadales
bOTU4097	208.532	0	91.344	59.8538	251.084	59.8059	0	0	30.375	30.6651	59.4062	32.2988	0	0	1	1	0.598683	0.0843	1	0	1	1	Module_2	Connectors	p__Planctomycetota	f__Gemmataceae	g__norank_f__Gemmataceae
bOTU4104	148.952	438.099	243.584	89.7807	188.313	59.8059	154.012	233.274	151.875	306.651	148.515	193.793	1	0	0	1	0.609175	0.0776	0	0	0	1	Module_22	Connectors	p__Acidobacteriota	f__Thermoanaerobaculaceae	g__Subgroup_10
bOTU4108	59.5807	187.757	60.896	29.9269	31.3855	29.9029	61.6047	29.1593	0	91.9952	0	161.494	1	1	0	1	0.215403	0.952	0	0	0	1	Module_3	Connectors	p__Armatimonadota	f__Fimbriimonadaceae	g__norank_f__Fimbriimonadaceae
bOTU4111	0	0	0	29.9269	62.7711	29.9029	0	0	30.375	61.3301	0	0	1	1	1	0	0.515122	0.2112	0	0	0	1	Module_15	Connectors	p__Planctomycetota	f__Gemmataceae	g__norank_f__Gemmataceae
bOTU4123	178.742	250.342	182.688	149.635	62.7711	149.515	92.407	29.1593	151.875	91.9952	118.812	96.8965	0	1	1	1	0.529998	0.1673	0	0	0	1	Module_1	Connectors	p__Acidobacteriota	f__norank_o__norank_c__Subgroup_22	g__norank_f__norank_o__norank_c__Subgroup_22
bOTU4136	178.742	31.2928	30.448	0	62.7711	149.515	215.616	116.637	60.7499	153.325	89.1093	161.494	1	1	0	1	0.114813	0.9762	0	0	0	1	Module_4	Connectors	p__Planctomycetota	f__Gemmataceae	g__norank_f__Gemmataceae
bOTU4150	89.371	62.5855	243.584	119.708	313.855	149.515	92.407	116.637	91.1249	61.3301	29.7031	193.793	0	0	1	0	0.37221	0.5576	0	0	0	1	Module_15	Connectors	p__Acidobacteriota	f__Thermoanaerobaculaceae	g__Subgroup_10
bOTU4157	89.371	187.757	0	59.8538	0	0	92.407	87.4778	212.625	61.3301	59.4062	0	0	0	0	1	0.559513	0.1041	0	0	0	1	Module_7	Connectors	p__Chloroflexi	f__norank_o__SBR1031	g__norank_f__norank_o__SBR1031
bOTU4271	59.5807	31.2928	0	59.8538	0	149.515	30.8023	58.3185	30.375	30.6651	59.4062	32.2988	0	1	1	0	0.280656	0.8259	0	0	0	1	Module_14	Connectors	p__Actinobacteriota	f__norank_o__IMCC26256	g__norank_f__norank_o__IMCC26256
bOTU4293	119.161	125.171	213.136	89.7807	0	0	30.8023	29.1593	30.375	61.3301	178.219	193.793	0	0	0	1	0.478229	0.2806	0	0	0	1	Module_3	Connectors	p__Gemmatimonadota	f__Gemmatimonadaceae	g__unclassified_f__Gemmatimonadaceae
bOTU4323	0	0	91.344	0	0	0	30.8023	58.3185	0	30.6651	59.4062	96.8965	1	1	0	1	0.469782	0.3172	0	0	0	1	Module_9	Connectors	p__Actinobacteriota	f__norank_o__Gaiellales	g__norank_f__norank_o__Gaiellales
bOTU4331	506.436	657.148	456.72	418.977	816.024	328.932	616.047	349.911	334.125	797.292	564.359	613.678	1	0	1	1	0.363104	0.558	0	0	0	1	Module_14	Connectors	p__Acidobacteriota	f__norank_o__Subgroup_17	g__norank_f__norank_o__Subgroup_17
bOTU4356	148.952	93.8783	0	0	94.1566	59.8059	0	29.1593	0	61.3301	59.4062	0	1	0	1	1	0.390691	0.504	0	0	0	1	Module_4	Connectors	p__Myxococcota	f__unclassified_p__Myxococcota	g__unclassified_p__Myxococcota
bOTU4370	178.742	125.171	121.792	149.635	31.3855	29.9029	154.012	262.433	30.375	61.3301	29.7031	161.494	0	0	0	1	0.423274	0.4312	0	0	0	1	Module_7	Connectors	p__Actinobacteriota	f__Nocardiopsaceae	g__Nocardiopsis
bOTU4424	89.371	31.2928	0	0	0	0	0	0	60.7499	0	0	32.2988	0	1	0	1	0.514641	0.1867	0	0	0	1	Module_4	Connectors	p__Proteobacteria	f__SM2D12	g__norank_f__SM2D12
bOTU4440	29.7903	93.8783	60.896	119.708	94.1566	119.612	123.209	0	91.1249	0	29.7031	32.2988	0	0	1	0	0.543791	0.1524	0	0	0	1	Module_4	Connectors	p__Chloroflexi	f__JG30-KF-CM45	g__norank_f__JG30-KF-CM45
bOTU4444	178.742	281.635	60.896	29.9269	219.699	119.612	30.8023	116.637	151.875	122.66	89.1093	96.8965	0	0	0	1	0.406477	0.4438	0	0	0	1	Module_14	Connectors	p__Chloroflexi	f__Anaerolineaceae	g__norank_f__Anaerolineaceae
bOTU4459	148.952	125.171	152.24	149.635	62.7711	209.321	92.407	0	394.875	122.66	118.812	226.092	1	1	0	0	0.281009	0.7592	0	0	0	1	Module_1	Connectors	p__Myxococcota	f__BIrii41	g__norank_f__BIrii41
bOTU4476	387.274	281.635	213.136	59.8538	62.7711	209.321	246.419	116.637	212.625	183.99	356.437	322.988	1	0	0	1	0.58796	0.1147	0	0	0	1	Module_16	Connectors	p__Chloroflexi	f__norank_o__norank_c__KD4-96	g__norank_f__norank_o__norank_c__KD4-96
bOTU4520	89.371	62.5855	152.24	269.342	31.3855	89.7088	246.419	145.796	91.1249	153.325	118.812	161.494	1	1	1	0	0.333852	0.6366	0	0	0	1	Module_10	Connectors	p__Proteobacteria	f__Xanthomonadaceae	g__Arenimonas
bOTU4535	0	0	30.448	29.9269	31.3855	149.515	92.407	87.4778	0	30.6651	0	0	0	0	1	0	0.497002	0.2535	0	0	0	1	Module_4	Connectors	p__Gemmatimonadota	f__norank_o__norank_c__S0134_terrestrial_group	g__norank_f__norank_o__norank_c__S0134_terrestrial_group
bOTU4575	178.742	344.22	30.448	59.8538	125.542	29.9029	123.209	58.3185	182.25	61.3301	0	64.5976	0	0	0	1	0.507625	0.2052	0	0	0	1	Module_4	Connectors	p__Actinobacteriota	f__Streptosporangiaceae	g__unclassified_f__Streptosporangiaceae
bOTU4625	0	0	0	29.9269	62.7711	0	30.8023	0	0	61.3301	118.812	0	1	0	0	0	0.432959	0.3963	0	0	0	1	Module_11	Connectors	p__Chloroflexi	f__Caldilineaceae	g__norank_f__Caldilineaceae
bOTU4674	357.484	563.27	395.824	179.561	627.711	239.223	246.419	291.593	182.25	429.311	445.546	355.287	0	0	0	1	0.254774	0.8041	0	0	0	1	Module_4	Connectors	p__Acidobacteriota	f__norank_o__Vicinamibacterales	g__norank_f__norank_o__Vicinamibacterales
bOTU4686	178.742	344.22	456.72	359.123	94.1566	299.029	123.209	204.115	212.625	367.981	297.031	290.689	1	0	1	1	0.494871	0.2495	0	0	0	1	Module_4	Connectors	p__Proteobacteria	f__Rhodobacteraceae	g__Amaricoccus
bOTU4691	59.5807	62.5855	213.136	59.8538	62.7711	119.612	0	87.4778	121.5	153.325	148.515	96.8965	1	0	0	1	0.265804	0.7771	0	0	0	1	Module_14	Connectors	p__Proteobacteria	f__SC-I-84	g__norank_f__SC-I-84
bOTU4716	59.5807	31.2928	0	0	125.542	0	0	0	0	30.6651	0	0	1	0	1	1	0.290207	0.7759	0	0	0	1	Module_4	Connectors	p__Proteobacteria	f__Legionellaceae	g__Legionella
bOTU4726	59.5807	219.049	30.448	59.8538	31.3855	119.612	123.209	29.1593	0	61.3301	29.7031	96.8965	0	0	1	1	0.481542	0.2737	0	0	0	1	Module_12	Connectors	p__Proteobacteria	f__unclassified_o__Rhizobiales	g__unclassified_o__Rhizobiales
bOTU4727	29.7903	0	0	59.8538	31.3855	59.8059	0	0	0	0	0	0	0	1	1	0	0.553845	0.1253	0	0	0	1	Module_3	Connectors	p__Patescibacteria	f__Saccharimonadaceae	g__TM7a
bOTU4731	59.5807	31.2928	0	59.8538	0	29.9029	0	0	30.375	30.6651	29.7031	64.5976	1	0	0	0	0.40487	0.4418	0	0	0	1	Module_11	Connectors	p__Proteobacteria	f__Pseudohongiellaceae	g__BIyi10
bOTU4739	59.5807	62.5855	0	0	0	0	0	58.3185	0	0	0	0	0	1	0	1	0.417873	0.4192	0	0	0	1	Module_5	Connectors	p__Proteobacteria	f__Diplorickettsiaceae	g__norank_f__Diplorickettsiaceae
bOTU4858	0	0	0	0	31.3855	0	30.8023	87.4778	30.375	0	0	96.8965	1	0	0	0	0.395067	0.4638	0	0	0	1	Module_9	Connectors	p__Patescibacteria	f__norank_o__Saccharimonadales	g__norank_f__norank_o__Saccharimonadales
bOTU4977	0	0	0	0	0	59.8059	30.8023	0	91.1249	30.6651	29.7031	32.2988	1	1	0	0	0.499446	0.2282	0	0	0	1	Module_13	Connectors	p__Proteobacteria	f__Acetobacteraceae	g__Roseomonas
bOTU4999	0	31.2928	30.448	59.8538	31.3855	59.8059	30.8023	58.3185	0	61.3301	29.7031	32.2988	1	0	1	0	0.40099	0.4859	0	0	0	1	Module_10	Connectors	p__Myxococcota	f__norank_o__VHS-B3-70	g__norank_f__norank_o__VHS-B3-70
bOTU5074	59.5807	31.2928	0	29.9269	0	59.8059	30.8023	29.1593	60.7499	30.6651	59.4062	0	0	1	1	0	0.134394	0.9567	0	0	0	1	Module_14	Connectors	p__Acidobacteriota	f__norank_o__norank_c__Subgroup_22	g__norank_f__norank_o__norank_c__Subgroup_22
bOTU5103	0	62.5855	91.344	0	0	29.9029	30.8023	58.3185	0	61.3301	0	64.5976	1	0	0	1	0.470646	0.2948	0	0	0	1	Module_12	Connectors	p__Planctomycetota	f__Gemmataceae	g__norank_f__Gemmataceae
bOTU5107	148.952	31.2928	121.792	29.9269	0	0	30.8023	58.3185	60.7499	91.9952	29.7031	129.195	1	1	0	1	0.52719	0.1877	0	0	0	1	Module_4	Connectors	p__Acidobacteriota	f__norank_o__norank_c__Subgroup_22	g__norank_f__norank_o__norank_c__Subgroup_22
bOTU5111	89.371	93.8783	91.344	149.635	219.699	89.7088	30.8023	29.1593	30.375	122.66	29.7031	96.8965	1	0	1	1	0.421822	0.427	0	0	0	1	Module_3	Connectors	p__Proteobacteria	f__Nitrosomonadaceae	g__MND1
bOTU5252	89.371	62.5855	60.896	0	31.3855	0	0	29.1593	0	30.6651	0	32.2988	0	0	0	1	0.636196	0.0574	0	0	0	1	Module_3	Connectors	p__Myxococcota	f__Haliangiaceae	g__Haliangium
bOTU5342	208.532	0	121.792	0	62.7711	89.7088	92.407	0	0	61.3301	118.812	0	1	0	0	1	0.437602	0.3816	0	0	0	1	Module_15	Connectors	p__Latescibacterota	f__norank_o__norank_c__norank_p__Latescibacterota	g__norank_f__norank_o__norank_c__norank_p__Latescibacterota
bOTU5372	29.7903	31.2928	91.344	119.708	125.542	179.418	0	58.3185	30.375	122.66	207.922	64.5976	0	0	1	0	0.73272	0.0123	0	0	0	1	Module_4	Connectors	p__Patescibacteria	f__norank_o__Saccharimonadales	g__norank_f__norank_o__Saccharimonadales
bOTU5396	29.7903	62.5855	121.792	119.708	188.313	89.7088	123.209	87.4778	0	91.9952	207.922	193.793	1	0	1	0	0.592126	0.1067	0	0	0	1	Module_10	Connectors	p__Chloroflexi	f__norank_o__SBR1031	g__norank_f__norank_o__SBR1031
bOTU5419	59.5807	0	0	0	0	0	61.6047	0	0	61.3301	0	0	1	1	0	1	0.408425	0.4567	0	0	0	1	Module_11	Connectors	p__Planctomycetota	f__Gemmataceae	g__norank_f__Gemmataceae
bOTU5435	148.952	31.2928	121.792	0	0	29.9029	61.6047	29.1593	0	153.325	89.1093	129.195	1	1	0	1	0.571538	0.1385	0	0	0	1	Module_11	Connectors	p__unclassified_k__norank_d__Bacteria	f__unclassified_k__norank_d__Bacteria	g__unclassified_k__norank_d__Bacteria
bOTU5472	0	31.2928	60.896	0	94.1566	29.9029	30.8023	29.1593	30.375	61.3301	148.515	129.195	1	0	0	0	0.711284	0.0185	0	0	0	1	Module_8	Connectors	p__Acidobacteriota	f__norank_o__norank_c__Subgroup_5	g__norank_f__norank_o__norank_c__Subgroup_5
bOTU5488	29.7903	0	60.896	119.708	0	29.9029	0	0	30.375	30.6651	59.4062	64.5976	1	0	1	0	0.225975	0.86	0	0	0	1	Module_11	Connectors	p__Methylomirabilota	f__norank_o__Rokubacteriales	g__norank_f__norank_o__Rokubacteriales
bOTU5506	0	31.2928	30.448	29.9269	0	59.8059	92.407	0	0	30.6651	29.7031	32.2988	1	1	1	0	0.115574	0.9882	0	0	0	1	Module_3	Connectors	p__Proteobacteria	f__Solimonadaceae	g__Polycyclovorans
bOTU5515	89.371	0	60.896	0	62.7711	29.9029	0	29.1593	60.7499	122.66	59.4062	226.092	1	0	0	0	0.612678	0.0587	0	0	0	1	Module_11	Connectors	p__Acidobacteriota	f__norank_o__Vicinamibacterales	g__norank_f__norank_o__Vicinamibacterales
bOTU5527	29.7903	31.2928	0	29.9269	0	59.8059	30.8023	58.3185	0	30.6651	0	32.2988	0	0	1	1	0.177136	0.9179	0	0	0	1	Module_20	Connectors	p__Armatimonadota	f__norank_o__norank_c__norank_p__Armatimonadota	g__norank_f__norank_o__norank_c__norank_p__Armatimonadota
bOTU5535	446.855	438.099	274.032	329.196	219.699	119.612	400.43	291.593	425.25	306.651	712.874	355.287	0	1	0	1	0.365753	0.5777	0	0	0	1	Module_11	Connectors	p__Chloroflexi	f__Anaerolineaceae	g__norank_f__Anaerolineaceae
bOTU5546	119.161	0	0	59.8538	62.7711	239.223	215.616	87.4778	0	0	59.4062	64.5976	0	0	1	0	0.417984	0.4322	0	0	0	1	Module_19	Connectors	p__Chloroflexi	f__A4b	g__norank_f__A4b
bOTU5576	29.7903	0	0	0	31.3855	0	0	0	30.375	30.6651	207.922	0	1	0	0	0	0.53019	0.0834	0	0	0	1	Module_11	Connectors	p__Proteobacteria	f__Moraxellaceae	g__norank_f__Moraxellaceae
bOTU5593	29.7903	62.5855	0	0	0	0	0	0	0	30.6651	59.4062	0	1	0	0	1	0.471962	0.2914	0	0	0	1	Module_16	Connectors	p__Chloroflexi	f__Thermomicrobiaceae	g__Nitrolancea
bOTU5594	268.113	281.635	60.896	119.708	282.47	119.612	92.407	58.3185	60.7499	122.66	207.922	226.092	0	0	1	1	0.227844	0.8508	0	0	0	1	Module_8	Connectors	p__Verrucomicrobiota	f__Verrucomicrobiaceae	g__norank_f__Verrucomicrobiaceae
bOTU5648	29.7903	0	0	0	62.7711	89.7088	92.407	0	0	0	59.4062	129.195	1	1	1	0	0.284253	0.745	0	0	0	1	Module_7	Connectors	p__Proteobacteria	f__Coxiellaceae	g__Coxiella
bOTU5732	59.5807	31.2928	0	0	0	0	30.8023	0	0	0	59.4062	0	1	1	0	1	0.417475	0.4313	0	0	0	1	Module_20	Connectors	p__Verrucomicrobiota	f__Parachlamydiaceae	g__unclassified_f__Parachlamydiaceae
bOTU5739	0	31.2928	30.448	0	94.1566	59.8059	92.407	145.796	60.7499	183.99	29.7031	32.2988	1	1	0	0	0.497718	0.2416	0	0	0	1	Module_4	Connectors	p__Chloroflexi	f__norank_o__SBR1031	g__norank_f__norank_o__SBR1031
bOTU5776	29.7903	93.8783	30.448	0	0	0	0	0	60.7499	30.6651	0	0	1	0	0	1	0.58308	0.1097	0	0	0	1	Module_1	Connectors	p__Acidobacteriota	f__norank_o__norank_c__Subgroup_25	g__norank_f__norank_o__norank_c__Subgroup_25
bOTU5795	59.5807	0	0	0	0	29.9029	30.8023	0	0	61.3301	29.7031	0	1	1	0	0	0.312185	0.6698	0	0	0	1	Module_13	Connectors	p__Planctomycetota	f__Gemmataceae	g__norank_f__Gemmataceae
bOTU5817	59.5807	125.171	30.448	59.8538	31.3855	89.7088	30.8023	116.637	121.5	30.6651	207.922	64.5976	0	1	0	0	0.572444	0.1276	0	0	0	1	Module_11	Connectors	p__Acidobacteriota	f__norank_o__norank_c__Subgroup_5	g__norank_f__norank_o__norank_c__Subgroup_5
bOTU5820	89.371	31.2928	0	59.8538	62.7711	59.8059	30.8023	145.796	0	0	29.7031	32.2988	0	0	1	0	0.306817	0.6913	0	0	0	1	Module_4	Connectors	p__Chloroflexi	f__JG30-KF-CM45	g__norank_f__JG30-KF-CM45
bOTU5824	0	0	30.448	0	0	0	30.8023	58.3185	30.375	0	0	96.8965	1	1	0	0	0.638221	0.0611	0	0	0	1	Module_4	Connectors	p__Actinobacteriota	f__norank_o__norank_c__MB-A2-108	g__norank_f__norank_o__norank_c__MB-A2-108
bOTU5879	29.7903	93.8783	60.896	0	31.3855	59.8059	30.8023	29.1593	0	30.6651	0	0	0	1	0	1	0.337785	0.6175	0	0	0	1	Module_11	Connectors	p__Armatimonadota	f__norank_o__Chthonomonadales	g__norank_f__norank_o__Chthonomonadales
bOTU5911	29.7903	0	91.344	179.561	62.7711	119.612	123.209	116.637	91.1249	30.6651	59.4062	161.494	0	1	1	0	0.533481	0.1629	0	0	0	1	Module_5	Connectors	p__Chloroflexi	f__norank_o__SBR1031	g__norank_f__norank_o__SBR1031
bOTU5946	59.5807	0	0	0	31.3855	29.9029	0	0	0	0	89.1093	96.8965	1	0	1	0	0.263372	0.7918	0	0	0	1	Module_4	Connectors	p__Planctomycetota	f__Gemmataceae	g__norank_f__Gemmataceae
bOTU5949	0	125.171	0	59.8538	94.1566	149.515	30.8023	174.956	0	30.6651	89.1093	64.5976	0	0	1	0	0.553359	0.137	1	0	1	1	Module_20	Connectors	p__Bacteroidota	f__Microscillaceae	g__norank_f__Microscillaceae
bOTU5965	0	125.171	0	0	31.3855	89.7088	30.8023	0	0	91.9952	29.7031	32.2988	1	0	0	1	0.307072	0.7844	0	0	0	1	Module_3	Connectors	p__Myxococcota	f__Sandaracinaceae	g__norank_f__Sandaracinaceae
bOTU6004	59.5807	0	30.448	0	0	29.9029	0	29.1593	0	0	29.7031	0	0	0	0	1	0.455104	0.3108	0	0	0	1	Module_15	Connectors	p__Bdellovibrionota	f__norank_o__0319-6G20	g__norank_f__norank_o__0319-6G20
bOTU6013	29.7903	31.2928	60.896	0	0	29.9029	61.6047	0	121.5	30.6651	29.7031	0	0	1	0	1	0.607829	0.0642	0	0	0	1	Module_11	Connectors	p__Planctomycetota	f__norank_o__norank_c__OM190	g__norank_f__norank_o__norank_c__OM190
bOTU6035	89.371	0	0	29.9269	125.542	59.8059	154.012	29.1593	60.7499	30.6651	0	32.2988	0	1	0	0	0.451186	0.3409	0	0	0	1	Module_6	Connectors	p__Acidobacteriota	f__norank_o__DS-100	g__norank_f__norank_o__DS-100
bOTU6044	89.371	125.171	60.896	0	62.7711	0	61.6047	29.1593	91.1249	30.6651	118.812	32.2988	0	0	0	1	0.652461	0.0516	0	0	0	1	Module_14	Connectors	p__Gemmatimonadota	f__norank_o__norank_c__AKAU4049	g__norank_f__norank_o__norank_c__AKAU4049
bOTU6059	29.7903	31.2928	30.448	59.8538	94.1566	89.7088	92.407	58.3185	121.5	0	89.1093	96.8965	0	1	1	0	0.522939	0.215	0	0	0	1	Module_9	Connectors	p__Chloroflexi	f__unclassified_p__Chloroflexi	g__unclassified_p__Chloroflexi
bOTU6067	29.7903	31.2928	60.896	0	0	0	30.8023	29.1593	0	30.6651	89.1093	0	1	1	0	1	0.431733	0.3794	0	0	0	1	Module_14	Connectors	p__Bacteroidota	f__37-13	g__norank_f__37-13
bOTU6135	119.161	62.5855	30.448	0	0	89.7088	61.6047	87.4778	30.375	91.9952	89.1093	32.2988	1	1	0	1	0.499533	0.227	0	0	0	1	Module_2	Connectors	p__Actinobacteriota	f__norank_o__norank_c__MB-A2-108	g__norank_f__norank_o__norank_c__MB-A2-108
bOTU6203	29.7903	0	0	89.7807	0	0	0	0	0	91.9952	29.7031	64.5976	1	0	1	0	0.524529	0.1738	0	0	0	1	Module_1	Connectors	p__Myxococcota	f__Haliangiaceae	g__Haliangium
bOTU6242	59.5807	62.5855	0	29.9269	31.3855	0	0	58.3185	0	0	29.7031	64.5976	1	0	0	1	0.305015	0.6929	0	0	0	1	Module_1	Connectors	p__Proteobacteria	f__Acidiferrobacteraceae	g__Sulfurifustis
bOTU6613	476.645	406.806	395.824	119.708	188.313	209.321	369.628	204.115	121.5	459.976	237.625	1130.46	1	1	0	1	0.52396	0.1907	0	0	0	1	Module_10	Connectors	p__Bacteroidota	f__Saprospiraceae	g__norank_f__Saprospiraceae
bOTU6934	0	0	30.448	0	0	29.9029	0	0	0	0	59.4062	32.2988	1	0	0	0	0.433285	0.3954	0	0	0	1	Module_14	Connectors	p__Myxococcota	f__Sandaracinaceae	g__norank_f__Sandaracinaceae
bOTU6974	178.742	187.757	274.032	59.8538	94.1566	89.7088	308.023	291.593	182.25	153.325	148.515	226.092	0	1	0	1	0.654234	0.0481	0	0	0	1	Module_14	Connectors	p__Acidobacteriota	f__norank_o__Subgroup_17	g__norank_f__norank_o__Subgroup_17
bOTU7004	29.7903	62.5855	0	29.9269	31.3855	0	30.8023	87.4778	0	30.6651	0	32.2988	0	1	1	1	0.302564	0.7163	0	0	0	1	Module_4	Connectors	p__Planctomycetota	f__norank_o__norank_c__OM190	g__norank_f__norank_o__norank_c__OM190
bOTU7019	1102.24	876.197	730.752	1376.64	627.711	897.088	800.861	670.663	789.749	889.287	683.171	936.666	0	0	1	0	0.249271	0.8357	0	0	0	1	Module_15	Connectors	p__Actinobacteriota	f__Gaiellaceae	g__Gaiella
bOTU7064	0	0	0	29.9269	0	0	0	87.4778	0	30.6651	29.7031	96.8965	1	0	0	0	0.540636	0.1613	0	0	0	1	Module_15	Connectors	p__Bdellovibrionota	f__Bacteriovoracaceae	g__Peredibacter
bOTU7172	29.7903	31.2928	30.448	0	62.7711	59.8059	61.6047	29.1593	30.375	0	0	32.2988	0	1	0	0	0.432176	0.3744	0	0	0	1	Module_10	Connectors	p__Acidobacteriota	f__norank_o__Vicinamibacterales	g__norank_f__norank_o__Vicinamibacterales
bOTU7281	0	62.5855	0	0	62.7711	29.9029	30.8023	0	0	0	0	0	0	1	1	0	0.105733	0.9907	0	0	0	1	Module_1	Connectors	p__Actinobacteriota	f__67-14	g__norank_f__67-14
bOTU7519	29.7903	93.8783	60.896	0	62.7711	29.9029	0	0	0	0	59.4062	0	0	0	0	1	0.414552	0.4143	0	0	0	1	Module_14	Connectors	p__Acidobacteriota	f__Vicinamibacteraceae	g__norank_f__Vicinamibacteraceae
bOTU7666	59.5807	187.757	30.448	89.7807	31.3855	29.9029	30.8023	58.3185	0	30.6651	118.812	161.494	1	0	0	1	0.523991	0.1726	0	0	0	1	Module_22	Connectors	p__Proteobacteria	f__Holosporaceae	g__norank_f__Holosporaceae
bOTU7752	29.7903	31.2928	0	59.8538	0	29.9029	0	58.3185	30.375	0	0	64.5976	0	1	0	0	0.473188	0.28	0	0	0	1	Module_8	Connectors	p__Cyanobacteria	f__norank_o__Chloroplast	g__norank_f__norank_o__Chloroplast
bOTU7836	983.081	813.612	1065.68	598.538	910.18	1106.41	1201.29	1428.8	911.249	858.622	1336.64	1001.26	0	1	0	1	0.382672	0.5239	0	0	0	1	Module_4	Connectors	p__Acidobacteriota	f__Pyrinomonadaceae	g__RB41
bOTU7963	536.226	688.441	60.896	179.561	251.084	89.7088	123.209	233.274	182.25	490.641	89.1093	129.195	0	0	0	1	0.468025	0.3135	0	0	0	1	Module_1	Connectors	p__Actinobacteriota	f__norank_o__Actinomarinales	g__norank_f__norank_o__Actinomarinales
bOTU8239	89.371	62.5855	60.896	89.7807	62.7711	0	30.8023	58.3185	30.375	61.3301	89.1093	0	0	1	0	0	0.50475	0.2262	0	0	0	1	Module_1	Connectors	p__Proteobacteria	f__Dongiaceae	g__Dongia
bOTU8254	0	0	274.032	29.9269	0	59.8059	92.407	58.3185	60.7499	0	0	0	1	0	0	1	0.233103	0.9085	0	0	0	1	Module_12	Connectors	p__unclassified_k__norank_d__Bacteria	f__unclassified_k__norank_d__Bacteria	g__unclassified_k__norank_d__Bacteria
bOTU8286	238.323	187.757	152.24	239.415	188.313	0	92.407	87.4778	30.375	275.986	59.4062	64.5976	1	0	0	1	0.27637	0.7927	0	0	0	1	Module_13	Connectors	p__Firmicutes	f__Planococcaceae	g__Sporosarcina
bOTU8668	59.5807	93.8783	0	59.8538	31.3855	0	30.8023	0	0	30.6651	148.515	0	1	0	1	1	0.309478	0.707	0	0	0	1	Module_16	Connectors	p__Proteobacteria	f__Xanthobacteraceae	g__unclassified_f__Xanthobacteraceae
bOTU8842	29.7903	31.2928	30.448	29.9269	31.3855	89.7088	123.209	0	121.5	61.3301	29.7031	0	0	1	0	1	0.211386	0.9114	0	0	0	1	Module_1	Connectors	p__Bdellovibrionota	f__Bdellovibrionaceae	g__Bdellovibrio
bOTU8901	89.371	0	0	0	62.7711	89.7088	30.8023	0	30.375	0	0	0	0	1	1	1	0.463165	0.2772	0	0	0	1	Module_27	Connectors	p__Chloroflexi	f__A4b	g__norank_f__A4b
bOTU8953	29.7903	0	0	0	0	0	0	0	30.375	30.6651	29.7031	32.2988	1	1	0	1	0.273182	0.7769	0	0	0	1	Module_15	Connectors	p__Planctomycetota	f__Gemmataceae	g__norank_f__Gemmataceae
bOTU8970	29.7903	93.8783	0	0	0	29.9029	30.8023	0	0	0	59.4062	0	1	1	0	1	0.354807	0.5969	0	0	0	1	Module_9	Connectors	p__Actinobacteriota	f__Micromonosporaceae	g__unclassified_f__Micromonosporaceae
bOTU8986	29.7903	0	0	0	0	0	0	0	60.7499	30.6651	0	0	1	1	0	1	0.323991	0.7437	0	0	0	1	Module_11	Connectors	p__Actinobacteriota	f__norank_o__0319-7L14	g__norank_f__norank_o__0319-7L14
bOTU8988	148.952	125.171	30.448	0	62.7711	59.8059	0	29.1593	0	91.9952	118.812	161.494	1	0	0	1	0.491071	0.2672	0	0	0	1	Module_1	Connectors	p__Verrucomicrobiota	f__Chthoniobacteraceae	g__Chthoniobacter
bOTU9064	119.161	93.8783	152.24	29.9269	31.3855	149.515	123.209	145.796	243	183.99	118.812	32.2988	0	1	0	1	0.403775	0.4546	0	0	0	1	Module_7	Connectors	p__Actinobacteriota	f__Mycobacteriaceae	g__Mycobacterium
bOTU9082	59.5807	0	30.448	0	0	29.9029	0	58.3185	30.375	61.3301	0	64.5976	1	1	0	1	0.298246	0.7977	0	0	0	1	Module_18	Connectors	p__Actinobacteriota	f__norank_o__norank_c__Acidimicrobiia	g__norank_f__norank_o__norank_c__Acidimicrobiia
bOTU9100	566.017	1220.42	943.888	1167.15	721.867	717.67	770.059	408.23	577.124	705.296	504.952	581.379	0	0	1	1	0.652675	0.0446	0	0	0	1	Module_10	Connectors	p__Actinobacteriota	f__Micromonosporaceae	g__Luedemannella
bOTU9134	417.065	594.563	578.512	718.246	502.169	807.379	246.419	554.026	637.874	306.651	534.656	645.976	0	1	1	0	0.170453	0.9883	0	0	0	1	Module_15	Connectors	p__Proteobacteria	f__Xanthomonadaceae	g__unclassified_f__Xanthomonadaceae
bOTU9190	29.7903	93.8783	0	0	0	29.9029	0	58.3185	0	30.6651	59.4062	0	1	0	0	1	0.419063	0.4336	0	0	0	1	Module_4	Connectors	p__Planctomycetota	f__norank_o__norank_c__OM190	g__norank_f__norank_o__norank_c__OM190
bOTU9238	89.371	0	30.448	29.9269	156.928	59.8059	61.6047	87.4778	30.375	30.6651	29.7031	32.2988	0	0	1	0	0.367125	0.5567	0	0	0	1	Module_6	Connectors	p__Verrucomicrobiota	f__Pedosphaeraceae	g__ADurb.Bin063-1
bOTU9268	29.7903	31.2928	30.448	0	0	0	0	0	0	30.6651	0	96.8965	1	1	0	1	0.478175	0.2545	0	0	0	1	Module_9	Connectors	p__Verrucomicrobiota	f__Pedosphaeraceae	g__norank_f__Pedosphaeraceae
bOTU9279	29.7903	0	0	0	0	0	0	0	0	0	0	96.8965	1	0	0	0	0.400209	0.4431	0	0	0	1	Module_9	Connectors	p__Proteobacteria	f__Rhizobiales_Incertae_Sedis	g__Bauldia
bOTU9288	119.161	62.5855	0	119.708	125.542	0	30.8023	29.1593	30.375	122.66	0	32.2988	0	1	1	1	0.182662	0.9007	0	0	0	1	Module_2	Connectors	p__Firmicutes	f__Paenibacillaceae	g__Paenibacillus
bOTU9299	148.952	125.171	121.792	179.561	219.699	269.126	184.814	291.593	91.1249	30.6651	29.7031	258.391	0	0	1	0	0.636485	0.0608	0	0	0	1	Module_15	Connectors	p__Chloroflexi	f__norank_o__SBR1031	g__norank_f__norank_o__SBR1031
bOTU9322	59.5807	93.8783	30.448	0	0	0	30.8023	29.1593	0	0	59.4062	0	1	0	0	1	0.609411	0.0915	0	0	0	1	Module_1	Connectors	p__Firmicutes	f__Paenibacillaceae	g__Paenibacillus
bOTU9334	119.161	0	0	0	125.542	0	0	58.3185	0	91.9952	0	0	0	0	1	1	0.270191	0.7942	0	0	0	1	Module_4	Connectors	p__Chloroflexi	f__Anaerolineaceae	g__norank_f__Anaerolineaceae
bOTU9521	89.371	312.928	121.792	89.7807	31.3855	59.8059	61.6047	174.956	60.7499	91.9952	89.1093	64.5976	0	0	0	1	0.573433	0.0807	0	0	0	1	Module_10	Connectors	p__Methylomirabilota	f__norank_o__Rokubacteriales	g__norank_f__norank_o__Rokubacteriales
bOTU9556	59.5807	0	91.344	59.8538	31.3855	29.9029	61.6047	204.115	91.1249	122.66	89.1093	32.2988	1	1	0	0	0.500501	0.2495	0	0	0	1	Module_1	Connectors	p__Actinobacteriota	f__Rubrobacteriaceae	g__Rubrobacter
bOTU9572	178.742	31.2928	213.136	0	62.7711	0	30.8023	58.3185	0	0	59.4062	32.2988	0	0	0	1	0.614712	0.0756	0	0	0	1	Module_9	Connectors	p__unclassified_k__norank_d__Bacteria	f__unclassified_k__norank_d__Bacteria	g__unclassified_k__norank_d__Bacteria
bOTU9602	29.7903	0	152.24	0	0	0	30.8023	58.3185	0	61.3301	29.7031	96.8965	1	0	0	1	0.44624	0.339	0	0	0	1	Module_9	Connectors	p__Patescibacteria	f__norank_o__Saccharimonadales	g__norank_f__norank_o__Saccharimonadales
bOTU9741	119.161	31.2928	182.688	0	0	59.8059	30.8023	29.1593	151.875	30.6651	29.7031	193.793	1	1	0	1	0.564587	0.134	0	0	0	1	Module_10	Connectors	p__Proteobacteria	f__TRA3-20	g__norank_f__TRA3-20
bOTU9795	178.742	156.464	213.136	119.708	31.3855	89.7088	30.8023	87.4778	243	30.6651	29.7031	64.5976	0	0	0	1	0.723539	0.0178	0	0	0	1	Module_4	Connectors	p__Methylomirabilota	f__norank_o__Rokubacteriales	g__norank_f__norank_o__Rokubacteriales
bOTU9850	29.7903	31.2928	60.896	0	31.3855	59.8059	61.6047	58.3185	182.25	30.6651	207.922	32.2988	1	1	0	0	0.289045	0.8068	0	0	0	1	Module_14	Connectors	p__Chloroflexi	f__unclassified_c__Anaerolineae	g__unclassified_c__Anaerolineae
bOTU10271	29.7903	31.2928	0	0	62.7711	29.9029	30.8023	29.1593	60.7499	30.6651	29.7031	0	1	1	1	0	0.132658	0.9745	0	0	0	1	Module_11	Connectors	p__Proteobacteria	f__Oxalobacteraceae	g__Noviherbaspirillum
bOTU10340	0	0	0	29.9269	0	29.9029	0	58.3185	0	0	0	0	1	0	1	0	0.315667	0.7713	0	0	0	1	Module_12	Connectors	p__Acidobacteriota	f__Thermoanaerobaculaceae	g__Subgroup_10
bOTU412	10575.6	14645	11783.4	15651.8	16132.2	12858.3	13460.6	10584.8	11299.5	16988.4	12386.2	22576.9	1	0	0	0	0.710085	0.0214	1	1	2	1	Module_10	Module hubs	p__Firmicutes	f__Bacillaceae	g__Bacillus
bOTU803	12005.5	18024.6	13975.6	18554.7	14406	11931.3	19744.3	12713.4	13820.6	20054.9	13871.3	36659.2	1	0	0	0	0.713029	0.0172	1	1	2	1	Module_10	Module hubs	p__Firmicutes	f__Bacillaceae	g__Bacillus
bOTU1630	2323.65	2534.71	2222.7	2424.08	2102.83	2212.82	2864.62	2245.26	1944	3097.17	3178.23	6556.66	1	0	0	0	0.697688	0.021	1	1	2	1	Module_10	Module hubs	p__Firmicutes	f__Bacillaceae	g__Bacillus
bOTU4144	923.501	844.905	608.96	1047.44	659.096	867.185	1416.91	758.141	637.874	950.617	445.546	2648.5	1	0	0	0	0.657272	0.04	1	1	2	1	Module_10	Module hubs	p__Firmicutes	f__Bacillaceae	g__Bacillus
bOTU5580	595.807	1439.47	639.408	688.319	941.566	687.767	1016.48	670.663	425.25	1011.95	683.171	2099.42	1	0	0	0	0.660128	0.0388	1	1	2	1	Module_10	Module hubs	p__Firmicutes	f__Bacillaceae	g__Bacillus
bOTU8979	208.532	187.757	274.032	59.8538	0	29.9029	61.6047	116.637	91.1249	61.3301	89.1093	129.195	0	0	0	1	0.856926	0.0011	1	1	2	1	Module_1	Module hubs	p__Gemmatimonadota	f__Gemmatimonadaceae	g__Gemmatimonas
bOTU5	268.113	250.342	152.24	389.05	219.699	269.126	462.035	320.752	273.375	429.311	118.812	872.068	1	0	0	0	0.574141	0.0867	0	0	0	1	Module_10	Module hubs	p__Firmicutes	f__Bacillaceae	g__Terribacillus
bOTU48	4021.7	4099.35	2862.11	1346.71	4990.3	2810.88	5174.79	3644.91	3098.25	3557.15	3861.4	4586.43	0	1	0	0	0.256987	0.823	0	0	0	1	Module_7	Module hubs	p__Acidobacteriota	f__norank_o__Vicinamibacterales	g__norank_f__norank_o__Vicinamibacterales
bOTU50	446.855	813.612	365.376	448.904	470.783	358.835	985.675	845.618	546.749	735.961	415.843	1324.25	1	1	0	0	0.609627	0.0761	0	0	0	1	Module_10	Module hubs	p__Firmicutes	f__Paenibacillaceae	g__Ammoniphilus
bOTU59	536.226	657.148	517.616	299.269	282.47	269.126	308.023	349.911	546.749	490.641	386.14	516.781	0	0	0	1	0.607856	0.0887	0	0	0	1	Module_1	Module hubs	p__Methylomirabilota	f__norank_o__Rokubacteriales	g__norank_f__norank_o__Rokubacteriales
bOTU197	1132.03	1032.66	791.648	598.538	1569.28	1584.86	1632.52	1137.21	850.499	1778.57	1871.29	1421.15	1	1	1	0	0.25686	0.8152	0	0	0	1	Module_7	Module hubs	p__Acidobacteriota	f__norank_o__Vicinamibacterales	g__norank_f__norank_o__Vicinamibacterales
bOTU5897	89.371	125.171	121.792	29.9269	0	0	0	29.1593	121.5	91.9952	0	64.5976	1	0	0	1	0.695035	0.0244	1	1	2	1	Module_1	Module hubs	p__Bacteroidota	f__Chitinophagaceae	g__Ferruginibacter
bOTU293	4051.49	3254.45	2527.18	2633.57	4958.91	3498.64	5421.21	3528.27	3979.12	3649.14	4514.87	4618.73	0	1	1	0	0.258898	0.8115	0	0	0	1	Module_7	Module hubs	p__Acidobacteriota	f__norank_o__Vicinamibacterales	g__norank_f__norank_o__Vicinamibacterales
bOTU316	1787.42	970.076	852.544	598.538	1129.88	956.894	1940.55	1253.85	1063.12	1471.92	1544.56	1614.94	0	1	0	0	0.365536	0.567	0	0	0	1	Module_7	Module hubs	p__Acidobacteriota	f__Vicinamibacteraceae	g__norank_f__Vicinamibacteraceae
bOTU649	1608.68	1220.42	1583.3	1526.27	816.024	1883.88	1540.12	2245.26	1549.12	705.296	1099.01	1776.43	1	1	0	0	0.419482	0.416	0	0	0	1	Module_10	Module hubs	p__Bacteroidota	f__Chitinophagaceae	g__Terrimonas
bOTU336	6375.13	4224.52	3897.34	3800.72	7501.14	7774.76	8409.04	6415.04	5619.37	5703.7	7722.8	7234.94	0	1	1	0	0.374127	0.5465	0	0	0	1	Module_7	Module hubs	p__Acidobacteriota	f__norank_o__Vicinamibacterales	g__norank_f__norank_o__Vicinamibacterales
bOTU357	12780.1	15333.5	14858.6	17507.2	16289.1	11991.1	17988.6	12655.1	13182.7	18337.7	11227.8	30134.8	1	0	0	0	0.637598	0.0489	0	0	0	1	Module_10	Module hubs	p__Firmicutes	f__Bacillaceae	g__Bacillus
bOTU405	297.903	187.757	243.584	239.415	345.241	179.418	462.035	379.07	546.749	183.99	326.734	775.172	0	1	0	0	0.449445	0.3562	0	0	0	1	Module_9	Module hubs	p__Chloroflexi	f__Anaerolineaceae	g__norank_f__Anaerolineaceae
bOTU664	208.532	281.635	243.584	89.7807	219.699	29.9029	308.023	145.796	212.625	367.981	148.515	355.287	1	0	0	0	0.65164	0.045	0	0	0	1	Module_10	Module hubs	p__Bacteroidota	f__Chitinophagaceae	g__Flaviaesturariibacter
bOTU1409	2055.53	1439.47	2831.66	2663.49	1726.2	2780.97	3111.04	1399.64	2551.5	2330.54	1841.59	2971.49	1	0	0	0	0.461418	0.3151	0	0	0	1	Module_10	Module hubs	p__Bacteroidota	f__Chitinophagaceae	g__norank_f__Chitinophagaceae
bOTU7528	0	0	0	29.9269	31.3855	59.8059	0	0	0	30.6651	59.4062	32.2988	1	0	1	0	0.687259	0.0339	0	0	0	1	Module_15	Module hubs	p__Bacteroidota	f__Chitinophagaceae	g__norank_f__Chitinophagaceae
bOTU511	1787.42	1283	730.752	538.684	2102.83	1644.66	1570.92	1457.96	1002.37	1563.92	1485.15	2099.42	1	1	1	0	0.104446	0.9839	0	0	0	1	Module_7	Module hubs	p__Acidobacteriota	f__norank_o__Vicinamibacterales	g__norank_f__norank_o__Vicinamibacterales
bOTU541	446.855	438.099	456.72	538.684	596.325	478.447	492.837	524.867	455.625	490.641	504.952	258.391	0	1	1	0	0.547588	0.1156	0	0	0	1	Module_8	Module hubs	p__Chloroflexi	f__AKYG1722	g__norank_f__AKYG1722
bOTU547	7179.47	3911.6	4780.34	2753.28	8536.86	5532.04	9487.12	6006.81	5588.99	4262.44	7455.47	6750.45	0	1	0	0	0.290059	0.7448	0	0	0	1	Module_7	Module hubs	p__Acidobacteriota	f__Vicinamibacteraceae	g__norank_f__Vicinamibacteraceae
bOTU692	655.388	782.319	578.512	837.953	564.94	627.962	800.861	466.548	698.624	551.971	564.359	452.183	0	1	1	0	0.405031	0.4557	0	0	0	1	Module_8	Module hubs	p__Chloroflexi	f__JG30-KF-CM45	g__norank_f__JG30-KF-CM45
bOTU812	2830.08	1846.27	1461.5	1765.69	3923.19	2212.82	3111.04	2041.15	2369.25	1778.57	2643.57	1970.23	0	1	1	0	0.451422	0.3376	0	0	0	1	Module_7	Module hubs	p__Acidobacteriota	f__Vicinamibacteraceae	g__norank_f__Vicinamibacteraceae
bOTU843	1429.94	1564.64	1339.71	748.173	2322.53	1943.69	2895.42	1691.24	1306.12	1287.93	2138.62	1808.73	0	1	1	0	0.281253	0.7673	0	0	0	1	Module_7	Module hubs	p__Acidobacteriota	f__norank_o__Vicinamibacterales	g__norank_f__norank_o__Vicinamibacterales
bOTU1034	119.161	62.5855	121.792	119.708	0	29.9029	0	87.4778	121.5	61.3301	0	32.2988	0	1	0	1	0.435553	0.3772	0	0	0	1	Module_1	Module hubs	p__Proteobacteria	f__Amb-16S-1323	g__norank_f__Amb-16S-1323
bOTU1172	1727.84	1063.95	1187.47	1286.86	2259.76	2123.11	2464.19	1545.44	1336.5	1747.91	2316.84	2648.5	1	1	1	0	0.35869	0.571	0	0	0	1	Module_7	Module hubs	p__Acidobacteriota	f__Vicinamibacteraceae	g__norank_f__Vicinamibacteraceae
bOTU1232	3545.05	2315.66	2831.66	1466.42	4080.12	2840.78	5020.78	3178.36	2794.5	2667.86	2881.2	3068.39	0	1	1	1	0.303081	0.7218	0	0	0	1	Module_7	Module hubs	p__Acidobacteriota	f__norank_o__Vicinamibacterales	g__norank_f__norank_o__Vicinamibacterales
bOTU1240	5511.21	3223.15	3714.66	1526.27	4676.44	3169.71	5852.44	3090.88	3766.5	3035.84	4871.31	4683.33	0	1	0	0	0.354293	0.6037	0	0	0	1	Module_7	Module hubs	p__Acidobacteriota	f__Vicinamibacteraceae	g__norank_f__Vicinamibacteraceae
bOTU1258	2144.9	1502.05	1461.5	1227	3452.41	1913.79	4404.73	1749.56	1822.5	3005.18	2643.57	3036.09	1	1	1	0	0.286244	0.7525	0	0	0	1	Module_7	Module hubs	p__Acidobacteriota	f__Vicinamibacteraceae	g__norank_f__Vicinamibacteraceae
bOTU1458	59.5807	156.464	121.792	59.8538	125.542	89.7088	92.407	0	212.625	122.66	89.1093	32.2988	0	0	1	1	0.328925	0.6479	0	0	0	1	Module_14	Module hubs	p__Chloroflexi	f__Caldilineaceae	g__Litorilinea
bOTU1508	1757.63	970.076	548.064	418.977	1851.75	1166.21	1848.14	1137.21	1184.62	1441.26	1574.26	1744.14	1	1	0	0	0.124494	0.9749	0	0	0	1	Module_7	Module hubs	p__Acidobacteriota	f__norank_o__Vicinamibacterales	g__norank_f__norank_o__Vicinamibacterales
bOTU1552	5213.31	4443.57	3349.28	3022.62	8348.55	5890.88	8994.28	4957.07	5315.62	4783.75	5257.45	5523.1	0	1	1	0	0.435046	0.3764	0	0	0	1	Module_7	Module hubs	p__Acidobacteriota	f__Vicinamibacteraceae	g__norank_f__Vicinamibacteraceae
bOTU1581	29.7903	93.8783	30.448	0	31.3855	0	0	58.3185	30.375	0	29.7031	32.2988	1	0	0	1	0.586196	0.1102	0	0	0	1	Module_1	Module hubs	p__Bacteroidota	f__Hymenobacteraceae	g__Hymenobacter
bOTU1596	1876.79	3755.13	2070.46	2543.79	1694.82	1943.69	1293.7	1020.57	2187	2821.19	1544.56	2034.83	0	0	0	1	0.380863	0.5204	0	0	0	1	Module_1	Module hubs	p__Actinobacteriota	f__Solirubrobacteraceae	g__Solirubrobacter
bOTU1784	0	31.2928	30.448	0	0	119.612	61.6047	0	0	0	0	32.2988	0	1	1	0	0.253057	0.8324	0	0	0	1	Module_3	Module hubs	p__Chloroflexi	f__A4b	g__norank_f__A4b
bOTU1788	1102.24	3880.3	1826.88	1406.56	941.566	1016.7	1386.11	1457.96	1609.87	2054.56	950.499	1711.84	0	0	0	1	0.462713	0.3001	0	0	0	1	Module_1	Module hubs	p__Actinobacteriota	f__Streptosporangiaceae	g__Microbispora
bOTU1795	297.903	844.905	182.688	418.977	188.313	209.321	277.221	174.956	364.5	398.646	207.922	258.391	0	0	0	1	0.414642	0.4424	0	0	0	1	Module_1	Module hubs	p__Firmicutes	f__Paenibacillaceae	g__Cohnella
bOTU1818	1727.84	2534.71	1979.12	2244.52	1380.96	2153.01	1293.7	1778.71	2369.25	3066.51	1366.34	2164.02	1	0	0	0	0.439054	0.3787	0	0	0	1	Module_1	Module hubs	p__Actinobacteriota	f__67-14	g__norank_f__67-14
bOTU1827	2234.28	1502.05	1004.78	897.807	1506.51	926.991	1848.14	933.096	1366.87	1502.59	1485.15	1744.14	0	1	0	1	0.294044	0.7242	0	0	0	1	Module_7	Module hubs	p__Acidobacteriota	f__norank_o__Vicinamibacterales	g__norank_f__norank_o__Vicinamibacterales
bOTU1857	953.291	1095.25	700.304	1077.37	721.867	538.253	1016.48	758.141	971.999	919.952	594.062	1388.85	1	0	0	0	0.424487	0.416	0	0	0	1	Module_10	Module hubs	p__Firmicutes	f__Paenibacillaceae	g__Paenibacillus
bOTU1880	1161.82	1408.17	1157.02	1765.69	1224.04	926.991	1416.91	728.981	1549.12	1073.28	1009.9	2777.7	1	0	0	0	0.598101	0.0901	0	0	0	1	Module_10	Module hubs	p__Firmicutes	f__Bacillaceae	g__Bacillus
bOTU1894	208.532	250.342	304.48	329.196	156.928	179.418	369.628	320.752	182.25	275.986	148.515	290.689	1	0	0	0	0.434049	0.3854	0	0	0	1	Module_10	Module hubs	p__Actinobacteriota	f__Solirubrobacteraceae	g__Conexibacter
bOTU1906	2264.07	1314.3	1278.82	1256.93	3295.48	2003.5	3141.84	2041.15	1458	1809.24	2881.2	2164.02	0	1	1	0	0.25748	0.8069	0	0	0	1	Module_7	Module hubs	p__Acidobacteriota	f__norank_o__Vicinamibacterales	g__norank_f__norank_o__Vicinamibacterales
bOTU1937	2144.9	1345.59	1431.06	538.684	1788.98	956.894	1293.7	1195.53	1336.5	1809.24	1396.04	968.965	0	0	0	1	0.431876	0.3915	0	0	0	1	Module_4	Module hubs	p__Chloroflexi	f__norank_o__norank_c__Gitt-GS-136	g__norank_f__norank_o__norank_c__Gitt-GS-136
bOTU2621	0	31.2928	0	29.9269	0	29.9029	0	0	91.1249	0	0	0	1	1	1	0	0.140089	0.9428	0	0	0	1	Module_1	Module hubs	p__Actinobacteriota	f__Pseudonocardiaceae	g__Pseudonocardia
bOTU3074	59.5807	62.5855	30.448	0	0	59.8059	0	58.3185	60.7499	30.6651	59.4062	32.2988	0	0	0	1	0.650673	0.0473	0	0	0	1	Module_1	Module hubs	p__Planctomycetota	f__norank_o__norank_c__OM190	g__norank_f__norank_o__norank_c__OM190
bOTU3383	0	31.2928	30.448	29.9269	0	29.9029	0	0	60.7499	0	0	0	0	1	0	1	0.161693	0.9679	0	0	0	1	Module_1	Module hubs	p__Firmicutes	f__Paenibacillaceae	g__Paenibacillus
bOTU3614	4051.49	2472.13	2588.08	1765.69	4080.12	3229.52	6283.68	3178.36	3280.5	3005.18	4247.54	3197.58	0	1	0	0	0.470843	0.2856	0	0	0	1	Module_7	Module hubs	p__Acidobacteriota	f__Vicinamibacteraceae	g__norank_f__Vicinamibacteraceae
bOTU3693	59.5807	0	30.448	29.9269	0	29.9029	0	58.3185	0	0	89.1093	0	1	0	1	1	0.11521	0.9925	0	0	0	1	Module_17	Module hubs	p__Firmicutes	f__Paenibacillaceae	g__Paenibacillus
bOTU3807	29.7903	0	30.448	0	0	0	30.8023	0	0	0	0	64.5976	1	0	0	0	0.506114	0.2225	0	0	0	1	Module_10	Module hubs	p__Bacteroidota	f__37-13	g__norank_f__37-13
bOTU3922	0	0	0	119.708	31.3855	29.9029	30.8023	0	0	30.6651	0	0	0	0	1	0	0.657971	0.0417	0	0	0	1	Module_2	Module hubs	p__Actinobacteriota	f__Solirubrobacteraceae	g__Conexibacter
bOTU3943	89.371	187.757	121.792	269.342	188.313	119.612	308.023	58.3185	91.1249	214.655	237.625	193.793	1	1	1	0	0.288251	0.7389	0	0	0	1	Module_2	Module hubs	p__Proteobacteria	f__norank_o__R7C24	g__norank_f__norank_o__R7C24
bOTU3972	29.7903	0	0	0	0	0	30.8023	0	0	0	29.7031	64.5976	1	1	0	0	0.544003	0.1435	0	0	0	1	Module_10	Module hubs	p__Patescibacteria	f__norank_o__norank_c__Dojkabacteria	g__norank_f__norank_o__norank_c__Dojkabacteria
bOTU4243	59.5807	93.8783	0	0	0	29.9029	123.209	87.4778	30.375	122.66	326.734	64.5976	1	0	0	0	0.660878	0.0351	0	0	0	1	Module_11	Module hubs	p__Proteobacteria	f__Halomonadaceae	g__Halomonas
bOTU4280	119.161	281.635	0	29.9269	31.3855	149.515	30.8023	0	91.1249	30.6651	89.1093	64.5976	0	0	0	1	0.512972	0.1776	0	0	0	1	Module_16	Module hubs	p__Methylomirabilota	f__WX65	g__norank_f__WX65
bOTU4443	1400.15	1095.25	852.544	628.465	1318.19	598.059	1663.33	991.415	941.624	950.617	1247.53	1162.76	0	1	0	1	0.382305	0.5255	0	0	0	1	Module_7	Module hubs	p__Acidobacteriota	f__norank_o__Vicinamibacterales	g__norank_f__norank_o__Vicinamibacterales
bOTU4984	0	93.8783	60.896	29.9269	0	29.9029	0	0	0	0	0	0	0	0	0	1	0.467507	0.289	0	0	0	1	Module_1	Module hubs	p__Proteobacteria	f__norank_o__norank_c__Alphaproteobacteria	g__norank_f__norank_o__norank_c__Alphaproteobacteria
bOTU5101	29.7903	125.171	30.448	0	0	0	30.8023	58.3185	60.7499	61.3301	29.7031	32.2988	1	1	0	1	0.56041	0.1447	0	0	0	1	Module_4	Module hubs	p__Actinobacteriota	f__Nocardiaceae	g__Nocardia
bOTU5181	0	0	0	29.9269	94.1566	0	30.8023	0	0	61.3301	0	0	0	1	1	0	0.339672	0.6007	0	0	0	1	Module_2	Module hubs	p__Verrucomicrobiota	f__Pedosphaeraceae	g__norank_f__Pedosphaeraceae
bOTU5261	0	31.2928	0	0	31.3855	0	92.407	0	0	30.6651	29.7031	96.8965	1	1	0	0	0.462612	0.3031	0	0	0	1	Module_10	Module hubs	p__Firmicutes	f__Thermoactinomycetaceae	g__Thermoflavimicrobium
bOTU5454	29.7903	31.2928	30.448	0	0	29.9029	0	58.3185	0	30.6651	3504.96	0	1	0	0	0	0.391187	0.5677	0	0	0	1	Module_14	Module hubs	p__Proteobacteria	f__Oxalobacteraceae	g__Noviherbaspirillum
bOTU5539	0	31.2928	0	89.7807	0	0	0	58.3185	0	30.6651	0	96.8965	1	0	0	0	0.426922	0.3858	0	0	0	1	Module_20	Module hubs	p__Acidobacteriota	f__unclassified_p__Acidobacteriota	g__unclassified_p__Acidobacteriota
bOTU5869	59.5807	156.464	30.448	0	0	0	61.6047	145.796	30.375	61.3301	0	32.2988	0	0	0	1	0.587953	0.1004	0	0	0	1	Module_4	Module hubs	p__Elusimicrobiota	f__norank_o__Lineage_IV	g__norank_f__norank_o__Lineage_IV
bOTU6066	3187.57	4130.64	3318.83	3531.37	5147.23	2691.26	4558.75	3207.52	3736.12	4354.44	3475.26	8333.09	1	0	0	0	0.618093	0.0666	0	0	0	1	Module_10	Module hubs	p__Firmicutes	f__Bacillaceae	g__Bacillus
bOTU6134	0	31.2928	0	0	0	0	0	58.3185	0	0	59.4062	32.2988	1	0	0	0	0.517923	0.2053	0	0	0	1	Module_20	Module hubs	p__Myxococcota	f__27F-1492R	g__norank_f__27F-1492R
bOTU6260	0	0	30.448	0	62.7711	29.9029	0	0	0	0	29.7031	64.5976	1	0	1	0	0.153065	0.9637	0	0	0	1	Module_17	Module hubs	p__Planctomycetota	f__Gemmataceae	g__norank_f__Gemmataceae
bOTU6445	208.532	281.635	213.136	179.561	408.012	59.8059	523.64	87.4778	303.75	275.986	178.219	645.976	1	1	0	0	0.461178	0.3222	0	0	0	1	Module_10	Module hubs	p__Firmicutes	f__Bacillaceae	g__Bacillus
bOTU6734	59.5807	62.5855	0	0	31.3855	0	0	116.637	0	0	0	0	0	0	0	1	0.463026	0.2932	0	0	0	1	Module_4	Module hubs	p__Acidobacteriota	f__norank_o__norank_c__Subgroup_22	g__norank_f__norank_o__norank_c__Subgroup_22
bOTU6871	29.7903	62.5855	30.448	0	31.3855	0	0	58.3185	0	0	0	0	0	1	1	1	0.543172	0.1491	0	0	0	1	Module_14	Module hubs	p__Proteobacteria	f__Legionellaceae	g__Legionella
bOTU6921	89.371	31.2928	60.896	0	0	0	61.6047	0	30.375	0	0	96.8965	1	1	0	1	0.4722	0.2741	0	0	0	1	Module_10	Module hubs	p__Dependentiae	f__Vermiphilaceae	g__norank_f__Vermiphilaceae
bOTU7300	387.274	375.513	548.064	478.83	533.554	538.253	646.849	379.07	455.625	889.287	178.219	1098.16	1	0	0	0	0.629423	0.0504	0	0	0	1	Module_10	Module hubs	p__Firmicutes	f__Bacillaceae	g__Bacillus
bOTU7812	29.7903	0	121.792	0	31.3855	29.9029	61.6047	29.1593	30.375	30.6651	59.4062	32.2988	0	0	0	1	0.427299	0.3791	0	0	0	1	Module_14	Module hubs	p__Acidobacteriota	f__Bryobacteraceae	g__Bryobacter
bOTU7931	0	31.2928	0	0	62.7711	29.9029	61.6047	0	30.375	30.6651	0	0	0	1	1	1	0.374552	0.5912	0	0	0	1	Module_4	Module hubs	p__Planctomycetota	f__Gemmataceae	g__norank_f__Gemmataceae
bOTU8471	0	62.5855	30.448	29.9269	31.3855	29.9029	30.8023	0	30.375	91.9952	0	64.5976	1	0	0	0	0.561958	0.0833	0	0	0	1	Module_10	Module hubs	p__Firmicutes	f__Bacillaceae	g__Bacillus
bOTU8854	29.7903	125.171	30.448	0	31.3855	0	92.407	87.4778	30.375	30.6651	0	32.2988	0	1	0	1	0.581178	0.0962	0	0	0	1	Module_4	Module hubs	p__Planctomycetota	f__Gemmataceae	g__norank_f__Gemmataceae
bOTU8903	148.952	0	30.448	0	62.7711	0	61.6047	87.4778	0	30.6651	29.7031	0	0	0	0	1	0.417877	0.4072	0	0	0	1	Module_4	Module hubs	p__Proteobacteria	f__KF-JG30-B3	g__norank_f__KF-JG30-B3
bOTU8946	1876.79	1752.39	1796.43	927.734	2824.7	1764.27	2679.8	2507.7	1701	1747.91	2376.25	1905.63	0	1	0	0	0.389319	0.5194	0	0	0	1	Module_7	Module hubs	p__Acidobacteriota	f__Vicinamibacteraceae	g__norank_f__Vicinamibacteraceae
bOTU9092	148.952	156.464	30.448	29.9269	31.3855	0	30.8023	116.637	121.5	61.3301	0	64.5976	0	0	0	1	0.475152	0.2999	0	0	0	1	Module_4	Module hubs	p__Acidobacteriota	f__norank_o__Subgroup_17	g__norank_f__norank_o__Subgroup_17
bOTU9121	29.7903	62.5855	30.448	0	0	0	0	29.1593	0	61.3301	0	0	1	1	0	1	0.43054	0.3485	0	0	0	1	Module_1	Module hubs	p__Patescibacteria	f__norank_o__norank_c__norank_p__Patescibacteria	g__norank_f__norank_o__norank_c__norank_p__Patescibacteria
bOTU9370	0	156.464	0	0	0	0	0	0	30.375	30.6651	29.7031	0	0	0	0	1	0.360394	0.6241	0	0	0	1	Module_1	Module hubs	p__Bdellovibrionota	f__norank_o__0319-6G20	g__norank_f__norank_o__0319-6G20
bOTU10284	148.952	62.5855	60.896	0	62.7711	0	277.221	116.637	182.25	61.3301	0	258.391	0	1	0	0	0.411512	0.4301	0	0	0	1	Module_21	Module hubs	p__Acidobacteriota	f__Vicinamibacteraceae	g__norank_f__Vicinamibacteraceae
bOTU133	2413.02	3191.86	2374.94	837.953	2479.46	1614.76	2032.95	2128.63	2004.75	3189.17	2465.36	1970.23	0	0	0	1	0.500473	0.2339	0	0	0	1	Module_14	Network hubs	p__Acidobacteriota	f__norank_o__Subgroup_17	g__norank_f__norank_o__Subgroup_17
bOTU282	89.371	93.8783	152.24	59.8538	31.3855	0	61.6047	29.1593	0	0	29.7031	64.5976	0	0	0	1	0.746818	0.0049	0	0	0	1	Module_3	Network hubs	p__Proteobacteria	f__Rhodanobacteraceae	g__Ahniella
bOTU354	89.371	125.171	91.344	59.8538	0	0	61.6047	29.1593	30.375	91.9952	29.7031	161.494	1	0	0	1	0.658303	0.0375	0	0	0	1	Module_13	Network hubs	p__Myxococcota	f__norank_o__mle1-27	g__norank_f__norank_o__mle1-27
bOTU1573	29.7903	0	0	0	0	59.8059	61.6047	0	0	30.6651	59.4062	64.5976	1	1	1	0	0.267227	0.816	0	0	0	1	Module_18	Network hubs	p__Cyanobacteria	f__Obscuribacteraceae	g__norank_f__Obscuribacteraceae
bOTU1830	0	0	0	0	0	0	92.407	0	30.375	0	0	0	0	1	0	0	0.616621	0.0673	0	0	0	1	Module_13	Network hubs	p__Actinobacteriota	f__Nocardioidaceae	g__Nocardioides
bOTU3768	0	0	30.448	0	94.1566	29.9029	61.6047	0	0	0	59.4062	96.8965	0	0	1	0	0.292281	0.7632	0	0	0	1	Module_17	Network hubs	p__unclassified_k__norank_d__Bacteria	f__unclassified_k__norank_d__Bacteria	g__unclassified_k__norank_d__Bacteria
bOTU3914	29.7903	31.2928	30.448	0	0	0	61.6047	0	0	30.6651	29.7031	0	1	0	0	1	0.652389	0.0459	0	0	0	1	Module_11	Network hubs	p__Firmicutes	f__Thermincolaceae	g__Thermincola
bOTU5549	89.371	0	91.344	0	31.3855	89.7088	246.419	29.1593	60.7499	30.6651	59.4062	32.2988	0	1	0	0	0.499385	0.2148	0	0	0	1	Module_6	Network hubs	p__Dependentiae	f__Vermiphilaceae	g__norank_f__Vermiphilaceae
bOTU7951	29.7903	0	30.448	0	31.3855	0	30.8023	0	0	30.6651	0	129.195	1	1	0	1	0.38659	0.5299	0	0	0	1	Module_9	Network hubs	p__Myxococcota	f__Haliangiaceae	g__Haliangium
bOTU71	59.5807	0	0	359.123	188.313	239.223	61.6047	524.867	60.7499	122.66	148.515	387.586	1	0	1	0	0.64341	0.0497	1	1	2	1	Module_8	Peripherals	p__Patescibacteria	f__norank_o__norank_c__WWE3	g__norank_f__norank_o__norank_c__WWE3
bOTU176	59.5807	62.5855	60.896	29.9269	0	0	92.407	58.3185	0	429.311	564.359	96.8965	1	0	0	0	0.647691	0.0469	1	1	2	1	Module_11	Peripherals	p__Proteobacteria	f__Beijerinckiaceae	g__Camelimonas
bOTU247	566.017	625.855	730.752	209.488	533.554	687.767	862.466	962.255	1032.75	551.971	504.952	710.574	0	1	0	0	0.672867	0.0313	1	1	2	1	Module_4	Peripherals	p__Actinobacteriota	f__Micrococcaceae	g__Paenarthrobacter
bOTU311	387.274	500.684	639.408	568.611	1632.05	1913.79	616.047	933.096	486	245.32	534.656	387.586	0	0	1	0	0.752081	0.0093	1	1	2	1	Module_2	Peripherals	p__Proteobacteria	f__Xanthomonadaceae	g__Lysobacter
bOTU344	29.7903	0	0	209.488	156.928	299.029	0	0	91.1249	0	0	32.2988	0	0	1	0	0.842942	0.0031	1	1	2	1	Module_10	Peripherals	p__Gemmatimonadota	f__Longimicrobiaceae	g__norank_f__Longimicrobiaceae
bOTU348	0	31.2928	0	89.7807	94.1566	59.8059	184.814	29.1593	91.1249	122.66	148.515	322.988	1	1	0	0	0.64932	0.0419	1	1	2	1	Module_10	Peripherals	p__Firmicutes	f__Paenibacillaceae	g__Paenibacillus
bOTU359	804.339	438.099	761.2	867.88	1192.65	1435.34	893.268	1166.37	850.499	551.971	623.765	484.482	0	1	1	0	0.733877	0.0124	1	1	2	1	Module_4	Peripherals	p__Chloroflexi	f__Roseiflexaceae	g__norank_f__Roseiflexaceae
bOTU563	59.5807	219.049	182.688	538.684	376.626	807.379	184.814	495.707	455.625	367.981	297.031	322.988	0	0	1	0	0.719845	0.0082	1	1	2	1	Module_10	Peripherals	p__Chloroflexi	f__Roseiflexaceae	g__norank_f__Roseiflexaceae
bOTU665	119.161	62.5855	182.688	0	0	29.9029	0	29.1593	60.7499	0	0	0	0	0	0	1	0.79792	0.0068	1	1	2	1	Module_1	Peripherals	p__Myxococcota	f__Haliangiaceae	g__Haliangium
bOTU681	178.742	219.049	213.136	359.123	470.783	358.835	123.209	87.4778	121.5	183.99	148.515	64.5976	0	0	1	0	0.811603	0.0027	1	1	2	1	Module_2	Peripherals	p__Proteobacteria	f__SC-I-84	g__norank_f__SC-I-84
bOTU762	119.161	281.635	182.688	299.269	62.7711	149.515	154.012	174.956	60.7499	30.6651	29.7031	0	0	0	1	1	0.650756	0.0447	1	1	2	1	Module_12	Peripherals	p__Chloroflexi	f__norank_o__SBR1031	g__norank_f__norank_o__SBR1031
bOTU855	566.017	751.026	761.2	299.269	188.313	209.321	492.837	204.115	151.875	183.99	89.1093	322.988	0	1	0	1	0.673819	0.031	1	1	2	1	Module_4	Peripherals	p__Latescibacterota	f__norank_o__norank_c__norank_p__Latescibacterota	g__norank_f__norank_o__norank_c__norank_p__Latescibacterota
bOTU857	0	0	0	119.708	62.7711	89.7088	30.8023	29.1593	0	61.3301	0	0	0	0	1	0	0.751844	0.0121	1	1	2	1	Module_8	Peripherals	p__Patescibacteria	f__unclassified_o__Saccharimonadales	g__unclassified_o__Saccharimonadales
bOTU966	148.952	250.342	121.792	478.83	188.313	388.738	123.209	174.956	91.1249	122.66	59.4062	96.8965	0	0	1	0	0.774057	0.005	1	1	2	1	Module_4	Peripherals	p__Proteobacteria	f__Devosiaceae	g__norank_f__Devosiaceae
bOTU978	208.532	156.464	213.136	598.538	627.711	717.67	277.221	204.115	182.25	153.325	415.843	193.793	0	0	1	0	0.866894	0.0013	1	1	2	1	Module_10	Peripherals	p__Proteobacteria	f__Xanthomonadaceae	g__Lysobacter
bOTU1100	0	62.5855	30.448	209.488	94.1566	29.9029	431.233	291.593	243	61.3301	89.1093	96.8965	0	1	0	0	0.644918	0.0481	1	1	2	1	Module_25	Peripherals	p__Bdellovibrionota	f__Bdellovibrionaceae	g__Bdellovibrio
bOTU1113	119.161	62.5855	91.344	59.8538	156.928	299.029	123.209	87.4778	121.5	30.6651	29.7031	32.2988	0	1	1	0	0.689228	0.0205	1	1	2	1	Module_4	Peripherals	p__Patescibacteria	f__LWQ8	g__norank_f__LWQ8
bOTU1195	29.7903	125.171	152.24	29.9269	0	0	0	0	0	0	0	0	0	0	0	1	0.781674	0.0076	1	1	2	1	Module_1	Peripherals	p__Proteobacteria	f__Diplorickettsiaceae	g__Aquicella
bOTU1429	0	31.2928	0	149.635	188.313	0	0	0	30.375	0	89.1093	32.2988	0	0	1	0	0.790751	0.0066	1	1	2	1	Module_6	Peripherals	p__Actinobacteriota	f__Nocardioidaceae	g__Nocardioides
bOTU1438	29.7903	31.2928	30.448	29.9269	0	0	0	0	0	61.3301	0	64.5976	1	0	0	1	0.702876	0.0186	1	1	2	1	Module_1	Peripherals	p__Actinobacteriota	f__Micromonosporaceae	g__Micromonospora
bOTU1560	1132.03	876.197	913.44	778.099	470.783	598.059	770.059	699.822	486	1042.61	712.874	2034.83	1	0	0	0	0.691746	0.0222	1	1	2	1	Module_10	Peripherals	p__Firmicutes	f__Bacillaceae	g__Bacillus
bOTU1699	476.645	438.099	334.928	927.734	502.169	1405.44	585.244	1341.33	455.625	153.325	623.765	355.287	0	1	1	0	0.648999	0.0492	1	1	2	1	Module_4	Peripherals	p__Chloroflexi	f__A4b	g__OLB13
bOTU1813	1012.87	782.319	1339.71	478.83	345.241	149.515	400.43	349.911	546.749	521.306	623.765	807.47	1	0	0	1	0.710766	0.0144	1	1	2	1	Module_1	Peripherals	p__Proteobacteria	f__Nitrosomonadaceae	g__MND1
bOTU1873	1072.45	1095.25	882.992	209.488	282.47	209.321	400.43	466.548	637.874	919.952	534.656	613.678	0	0	0	1	0.735578	0.0106	1	1	2	1	Module_4	Peripherals	p__Latescibacterota	f__norank_o__norank_c__norank_p__Latescibacterota	g__norank_f__norank_o__norank_c__norank_p__Latescibacterota
bOTU1876	238.323	344.22	304.48	149.635	125.542	209.321	246.419	379.07	759.374	61.3301	178.219	64.5976	0	1	0	0	0.66837	0.0235	1	1	2	1	Module_4	Peripherals	p__Armatimonadota	f__norank_o__Chthonomonadales	g__norank_f__norank_o__Chthonomonadales
bOTU2387	0	0	30.448	29.9269	251.084	209.321	30.8023	58.3185	30.375	0	29.7031	64.5976	0	0	1	0	0.799968	0.0062	1	1	2	1	Module_7	Peripherals	p__Bacteroidota	f__Flavobacteriaceae	g__Flavobacterium
bOTU2511	0	31.2928	30.448	149.635	502.169	119.612	0	0	0	30.6651	237.625	0	0	0	1	0	0.695303	0.004	1	1	2	1	Module_10	Peripherals	p__Proteobacteria	f__Caulobacteraceae	g__Caulobacter
bOTU2615	178.742	125.171	213.136	239.415	94.1566	59.8059	246.419	116.637	212.625	429.311	118.812	387.586	1	0	0	0	0.769911	0.0093	1	1	2	1	Module_10	Peripherals	p__Firmicutes	f__Bacillaceae	g__Bacillus
bOTU2883	0	0	0	89.7807	188.313	179.418	61.6047	0	30.375	30.6651	0	0	0	0	1	0	0.818746	0.0027	1	1	2	1	Module_8	Peripherals	p__Chloroflexi	f__norank_o__SBR1031	g__norank_f__norank_o__SBR1031
bOTU3203	59.5807	0	0	29.9269	125.542	0	0	0	30.375	0	0	0	0	0	1	0	0.728506	0.0145	1	1	2	1	Module_4	Peripherals	p__Planctomycetota	f__Phycisphaeraceae	g__SM1A02
bOTU3593	0	0	0	29.9269	125.542	358.835	0	0	0	61.3301	0	64.5976	0	0	1	0	0.647814	0.0313	1	1	2	1	Module_15	Peripherals	p__Proteobacteria	f__Caulobacteraceae	g__Phenylobacterium
bOTU4222	208.532	156.464	182.688	149.635	408.012	89.7088	184.814	349.911	91.1249	337.316	801.983	355.287	1	0	0	0	0.718102	0.0225	1	1	2	1	Module_11	Peripherals	p__Bacteroidota	f__Flavobacteriaceae	g__Flavobacterium
bOTU4417	327.694	125.171	213.136	29.9269	31.3855	59.8059	92.407	204.115	91.1249	61.3301	148.515	226.092	1	0	0	1	0.669754	0.0353	1	1	2	1	Module_10	Peripherals	p__Firmicutes	f__Thermoactinomycetaceae	g__Risungbinella
bOTU4428	357.484	93.8783	243.584	119.708	0	0	92.407	204.115	60.7499	153.325	59.4062	193.793	0	0	0	1	0.651519	0.0391	1	1	2	1	Module_4	Peripherals	p__Myxococcota	f__Haliangiaceae	g__Haliangium
bOTU4655	89.371	62.5855	60.896	0	0	0	0	58.3185	0	0	0	64.5976	0	0	0	1	0.833406	0.0009	1	1	2	1	Module_4	Peripherals	p__Chloroflexi	f__norank_o__Ardenticatenales	g__norank_f__norank_o__Ardenticatenales
bOTU4671	0	0	0	89.7807	94.1566	59.8059	0	0	30.375	91.9952	89.1093	0	0	0	1	0	0.760056	0.0083	1	1	2	1	Module_15	Peripherals	p__Chloroflexi	f__norank_o__norank_c__TK10	g__norank_f__norank_o__norank_c__TK10
bOTU4694	59.5807	93.8783	91.344	0	0	0	0	0	0	30.6651	0	0	0	0	0	1	0.899462	0.0015	1	1	2	1	Module_1	Peripherals	p__Bacteroidota	f__NS9_marine_group	g__norank_f__NS9_marine_group
bOTU5489	327.694	344.22	487.168	59.8538	62.7711	89.7088	215.616	233.274	303.75	122.66	148.515	161.494	0	1	0	1	0.804685	0.0002	1	1	2	1	Module_4	Peripherals	p__WPS-2	f__norank_o__norank_c__norank_p__WPS-2	g__norank_f__norank_o__norank_c__norank_p__WPS-2
bOTU5551	29.7903	0	30.448	119.708	94.1566	119.612	0	0	0	0	59.4062	0	0	0	1	0	0.879118	0.0007	1	1	2	1	Module_15	Peripherals	p__Acidobacteriota	f__norank_o__Vicinamibacterales	g__norank_f__norank_o__Vicinamibacterales
bOTU5790	0	31.2928	0	119.708	62.7711	89.7088	0	0	30.375	61.3301	178.219	96.8965	1	0	1	0	0.793825	0.0006	1	1	2	1	Module_15	Peripherals	p__Bacteroidota	f__Flavobacteriaceae	g__Flavobacterium
bOTU5931	0	0	30.448	149.635	188.313	0	0	0	0	0	0	0	0	0	1	0	0.724378	0.0148	1	1	2	1	Module_10	Peripherals	p__Planctomycetota	f__Phycisphaeraceae	g__AKYG587
bOTU6738	29.7903	62.5855	0	119.708	313.855	59.8059	30.8023	0	0	0	29.7031	129.195	0	0	1	0	0.6761	0.033	1	1	2	1	Module_10	Peripherals	p__Proteobacteria	f__Rhodobacteraceae	g__Paracoccus
bOTU7073	0	0	0	149.635	125.542	29.9029	61.6047	58.3185	0	0	0	0	0	1	1	0	0.67152	0.0387	1	1	2	1	Module_4	Peripherals	p__Proteobacteria	f__Rhodanobacteraceae	g__Tahibacter
bOTU7661	0	0	0	0	0	29.9029	61.6047	58.3185	91.1249	0	0	0	0	1	0	0	0.712682	0.0211	1	1	2	1	Module_2	Peripherals	p__Actinobacteriota	f__norank_o__norank_c__MB-A2-108	g__norank_f__norank_o__norank_c__MB-A2-108
bOTU7875	29.7903	0	30.448	119.708	125.542	59.8059	30.8023	58.3185	0	91.9952	0	0	0	0	1	0	0.901101	0.0007	1	1	2	1	Module_15	Peripherals	p__Cyanobacteria	f__unclassified_o__Oxyphotobacteria_Incertae_Sedis	g__Leptolyngbya_ANT.L52.2
bOTU7927	208.532	93.8783	182.688	568.611	1004.34	478.447	277.221	233.274	273.375	459.976	475.249	678.275	1	0	1	0	0.681119	0.032	1	1	2	1	Module_10	Peripherals	p__Firmicutes	f__Planococcaceae	g__Sporosarcina
bOTU8632	148.952	156.464	182.688	149.635	0	29.9029	92.407	87.4778	60.7499	91.9952	29.7031	129.195	0	0	0	1	0.705258	0.0183	1	1	2	1	Module_1	Peripherals	p__Proteobacteria	f__Comamonadaceae	g__unclassified_f__Comamonadaceae
bOTU8876	89.371	0	30.448	89.7807	156.928	1106.41	61.6047	29.1593	30.375	0	0	0	0	0	1	0	0.57863	0.0146	1	1	2	1	Module_4	Peripherals	p__Cyanobacteria	f__Thermosynechococcaceae	g__Synechococcus_IR11
bOTU8878	89.371	93.8783	60.896	0	0	89.7088	0	0	30.375	30.6651	0	0	0	0	0	1	0.641188	0.0481	1	1	2	1	Module_1	Peripherals	p__Myxococcota	f__Sandaracinaceae	g__norank_f__Sandaracinaceae
bOTU9025	59.5807	281.635	30.448	0	0	0	61.6047	0	91.1249	0	0	0	0	0	0	1	0.66783	0.0238	1	1	2	1	Module_4	Peripherals	p__unclassified_k__norank_d__Bacteria	f__unclassified_k__norank_d__Bacteria	g__unclassified_k__norank_d__Bacteria
bOTU9117	89.371	93.8783	60.896	0	31.3855	0	0	29.1593	0	0	0	129.195	0	0	0	1	0.739946	0.014	1	1	2	1	Module_17	Peripherals	p__Methylomirabilota	f__norank_o__Rokubacteriales	g__norank_f__norank_o__Rokubacteriales
bOTU9182	29.7903	31.2928	0	0	31.3855	29.9029	30.8023	116.637	121.5	0	0	0	0	1	0	0	0.865502	0.0004	1	1	2	1	Module_4	Peripherals	p__Chloroflexi	f__norank_o__SBR1031	g__norank_f__norank_o__SBR1031
bOTU9599	89.371	0	30.448	0	0	0	0	0	30.375	30.6651	29.7031	32.2988	1	0	0	1	0.7996	0.0074	1	1	2	1	Module_1	Peripherals	p__Myxococcota	f__Anaeromyxobacteraceae	g__Anaeromyxobacter
bOTU734	29.7903	62.5855	60.896	179.561	62.7711	179.418	154.012	320.752	212.625	153.325	118.812	290.689	0	1	0	0	0.705337	0.0242	1	1	2	0	Module_4	Peripherals	p__Firmicutes	f__Paenibacillaceae	g__Paenibacillus
bOTU1	268.113	219.049	334.928	359.123	188.313	179.418	184.814	495.707	486	521.306	207.922	387.586	1	1	0	0	0.508357	0.2227	0	0	0	1	Module_10	Peripherals	p__Firmicutes	f__Paenibacillaceae	g__Paenibacillus
bOTU2	0	0	60.896	0	0	0	0	87.4778	60.7499	0	0	0	0	1	0	0	0.487993	0.2799	0	0	0	1	Module_10	Peripherals	p__Myxococcota	f__unclassified_o__Myxococcales	g__unclassified_o__Myxococcales
bOTU3	357.484	782.319	822.096	359.123	627.711	328.932	954.873	320.752	789.749	705.296	594.062	484.482	0	1	0	1	0.391575	0.4854	0	0	0	1	Module_14	Peripherals	p__Acidobacteriota	f__norank_o__Subgroup_17	g__norank_f__norank_o__Subgroup_17
bOTU4	208.532	156.464	121.792	239.415	31.3855	29.9029	123.209	87.4778	91.1249	61.3301	118.812	161.494	0	0	0	1	0.186391	0.9132	0	0	0	1	Module_20	Peripherals	p__Gemmatimonadota	f__Gemmatimonadaceae	g__norank_f__Gemmatimonadaceae
bOTU7	268.113	156.464	365.376	209.488	219.699	328.932	246.419	466.548	212.625	367.981	475.249	258.391	1	0	0	0	0.59372	0.0812	0	0	0	1	Module_8	Peripherals	p__Proteobacteria	f__Oxalobacteraceae	g__Massilia
bOTU9	1429.94	625.855	943.888	598.538	1318.19	1016.7	1232.09	962.255	880.874	858.622	1574.26	613.678	0	1	0	1	0.309411	0.6785	0	0	0	1	Module_7	Peripherals	p__Acidobacteriota	f__norank_o__Vicinamibacterales	g__norank_f__norank_o__Vicinamibacterales
bOTU10	238.323	219.049	213.136	239.415	156.928	478.447	277.221	320.752	364.5	306.651	178.219	193.793	0	0	1	0	0.127883	0.9714	0	0	0	1	Module_1	Peripherals	p__Actinobacteriota	f__norank_o__IMCC26256	g__norank_f__norank_o__IMCC26256
bOTU11	89.371	62.5855	152.24	149.635	94.1566	119.612	30.8023	0	91.1249	30.6651	89.1093	0	0	0	1	1	0.139065	0.9723	0	0	0	1	Module_1	Peripherals	p__Proteobacteria	f__D05-2	g__norank_f__D05-2
bOTU15	268.113	500.684	487.168	149.635	188.313	119.612	123.209	233.274	243	275.986	297.031	290.689	0	0	0	1	0.643523	0.0499	0	0	0	1	Module_1	Peripherals	p__Proteobacteria	f__Reyranellaceae	g__norank_f__Reyranellaceae
bOTU16	119.161	31.2928	243.584	209.488	188.313	89.7088	61.6047	174.956	182.25	61.3301	118.812	193.793	1	0	0	0	0.374775	0.5572	0	0	0	1	Module_10	Peripherals	p__Actinobacteriota	f__norank_o__norank_c__Acidimicrobiia	g__norank_f__norank_o__norank_c__Acidimicrobiia
bOTU17	59.5807	62.5855	213.136	89.7807	94.1566	119.612	184.814	233.274	91.1249	153.325	178.219	129.195	0	1	1	0	0.0999696	0.9847	0	0	0	1	Module_26	Peripherals	p__Chloroflexi	f__Roseiflexaceae	g__norank_f__Roseiflexaceae
bOTU18	148.952	500.684	548.064	658.392	188.313	119.612	400.43	320.752	91.1249	705.296	594.062	581.379	1	0	0	0	0.548008	0.1738	0	0	0	1	Module_10	Peripherals	p__Firmicutes	f__Bacillaceae	g__Bacillus
bOTU19	446.855	907.49	608.96	448.904	156.928	358.835	308.023	145.796	273.375	643.966	534.656	484.482	0	0	0	1	0.631208	0.0496	0	0	0	1	Module_15	Peripherals	p__Myxococcota	f__Sandaracinaceae	g__norank_f__Sandaracinaceae
bOTU26	1132.03	657.148	578.512	658.392	690.482	897.088	1078.08	962.255	1093.5	551.971	594.062	1582.64	1	1	0	0	0.509819	0.216	0	0	0	1	Module_10	Peripherals	p__Bacteroidota	f__Saprospiraceae	g__norank_f__Saprospiraceae
bOTU29	89.371	0	0	0	0	59.8059	61.6047	145.796	0	91.9952	0	0	0	1	0	0	0.330595	0.6589	0	0	0	1	Module_4	Peripherals	p__Acidobacteriota	f__norank_o__DS-100	g__norank_f__norank_o__DS-100
bOTU30	148.952	125.171	60.896	29.9269	31.3855	149.515	92.407	29.1593	121.5	122.66	59.4062	32.2988	1	0	0	1	0.256631	0.7811	0	0	0	1	Module_1	Peripherals	p__Armatimonadota	f__norank_o__norank_c__norank_p__Armatimonadota	g__norank_f__norank_o__norank_c__norank_p__Armatimonadota
bOTU31	59.5807	187.757	121.792	299.269	125.542	59.8059	92.407	233.274	91.1249	214.655	89.1093	64.5976	0	1	1	0	0.313396	0.7015	0	0	0	1	Module_8	Peripherals	p__Chloroflexi	f__JG30-KF-CM45	g__norank_f__JG30-KF-CM45
bOTU32	536.226	125.171	548.064	59.8538	313.855	119.612	308.023	437.389	364.5	275.986	178.219	193.793	0	0	0	1	0.428622	0.4019	0	0	0	1	Module_5	Peripherals	p__Acidobacteriota	f__norank_o__Subgroup_17	g__norank_f__norank_o__Subgroup_17
bOTU35	148.952	0	0	0	62.7711	119.612	30.8023	58.3185	151.875	30.6651	29.7031	96.8965	1	0	0	0	0.102347	0.9827	0	0	0	1	Module_10	Peripherals	p__Actinobacteriota	f__Microtrichaceae	g__Sva0996_marine_group
bOTU37	119.161	281.635	213.136	299.269	408.012	299.029	154.012	204.115	425.25	122.66	386.14	64.5976	0	0	1	0	0.695021	0.027	0	0	0	1	Module_4	Peripherals	p__Proteobacteria	f__Azospirillaceae	g__Skermanella
bOTU40	2859.87	2753.76	3075.25	2184.66	1694.82	2093.21	2464.19	2857.61	3159	1962.56	3000.01	1970.23	1	1	0	1	0.707816	0.0213	0	0	0	1	Module_4	Peripherals	p__Actinobacteriota	f__norank_o__IMCC26256	g__norank_f__norank_o__IMCC26256
bOTU42	1847	1783.69	1278.82	2364.23	1349.58	926.991	2310.18	1428.8	1609.87	2085.22	1039.61	2874.59	1	0	0	0	0.556431	0.135	0	0	0	1	Module_10	Peripherals	p__Firmicutes	f__Bacillaceae	g__Bacillus
bOTU43	893.71	782.319	1096.13	1496.35	1663.43	867.185	862.466	1049.73	1306.12	1563.92	772.28	872.068	0	0	1	0	0.589596	0.0914	0	0	0	1	Module_10	Peripherals	p__Proteobacteria	f__Hyphomicrobiaceae	g__unclassified_f__Hyphomicrobiaceae
bOTU46	208.532	187.757	213.136	299.269	156.928	269.126	123.209	116.637	121.5	429.311	207.922	387.586	1	0	0	0	0.606999	0.0945	1	0	1	1	Module_10	Peripherals	p__Firmicutes	f__Planococcaceae	g__Sporosarcina
bOTU47	268.113	187.757	121.792	119.708	188.313	89.7088	123.209	262.433	212.625	91.9952	178.219	64.5976	0	0	0	1	0.502446	0.2483	0	0	0	1	Module_4	Peripherals	p__Proteobacteria	f__B1-7BS	g__norank_f__B1-7BS
bOTU49	59.5807	62.5855	0	59.8538	94.1566	29.9029	92.407	58.3185	30.375	30.6651	118.812	129.195	1	0	0	0	0.424716	0.4155	0	0	0	1	Module_11	Peripherals	p__Planctomycetota	f__norank_o__norank_c__OM190	g__norank_f__norank_o__norank_c__OM190
bOTU52	148.952	156.464	30.448	329.196	188.313	448.544	215.616	204.115	303.75	245.32	207.922	258.391	0	0	1	0	0.670535	0.0369	0	0	0	1	Module_4	Peripherals	p__Actinobacteriota	f__norank_o__norank_c__Acidimicrobiia	g__norank_f__norank_o__norank_c__Acidimicrobiia
bOTU54	208.532	219.049	243.584	389.05	345.241	149.515	154.012	204.115	151.875	122.66	207.922	96.8965	0	0	1	1	0.304798	0.6997	0	0	0	1	Module_15	Peripherals	p__Chloroflexi	f__Anaerolineaceae	g__norank_f__Anaerolineaceae
bOTU55	59.5807	62.5855	152.24	89.7807	0	59.8059	30.8023	116.637	60.7499	30.6651	118.812	0	1	1	0	1	0.218404	0.8653	0	0	0	1	Module_9	Peripherals	p__Gemmatimonadota	f__Gemmatimonadaceae	g__unclassified_f__Gemmatimonadaceae
bOTU56	2651.34	1877.57	1613.74	1047.44	2479.46	986.797	2679.8	1720.4	1883.25	2637.2	2673.28	2874.59	1	1	0	1	0.341849	0.612	0	0	0	1	Module_7	Peripherals	p__Acidobacteriota	f__norank_o__Vicinamibacterales	g__norank_f__norank_o__Vicinamibacterales
bOTU57	1221.4	657.148	974.336	389.05	941.566	777.476	1570.92	962.255	880.874	1073.28	1099.01	1485.75	1	1	0	1	0.358873	0.5758	0	0	0	1	Module_7	Peripherals	p__Latescibacterota	f__norank_o__norank_c__norank_p__Latescibacterota	g__norank_f__norank_o__norank_c__norank_p__Latescibacterota
bOTU58	774.549	344.22	487.168	568.611	282.47	418.641	523.64	699.822	455.625	582.636	207.922	355.287	0	1	0	1	0.51167	0.2214	0	0	0	1	Module_1	Peripherals	p__Chloroflexi	f__norank_o__norank_c__KD4-96	g__norank_f__norank_o__norank_c__KD4-96
bOTU61	89.371	62.5855	213.136	0	188.313	29.9029	92.407	145.796	60.7499	0	0	32.2988	0	1	0	1	0.381014	0.5122	0	0	0	1	Module_23	Peripherals	p__Gemmatimonadota	f__norank_o__norank_c__S0134_terrestrial_group	g__norank_f__norank_o__norank_c__S0134_terrestrial_group
bOTU62	29.7903	31.2928	152.24	149.635	31.3855	59.8059	92.407	233.274	182.25	153.325	89.1093	96.8965	1	1	0	0	0.596335	0.1087	0	0	0	1	Module_10	Peripherals	p__Firmicutes	f__Bacillaceae	g__Bacillus
bOTU63	744.759	281.635	365.376	808.026	878.795	837.282	462.035	641.504	425.25	613.301	534.656	484.482	0	0	1	0	0.773179	0.004	0	0	0	1	Module_10	Peripherals	p__Proteobacteria	f__Steroidobacteraceae	g__norank_f__Steroidobacteraceae
bOTU64	476.645	531.977	304.48	478.83	94.1566	119.612	246.419	320.752	698.624	245.32	386.14	549.08	0	0	0	1	0.583392	0.1151	0	0	0	1	Module_5	Peripherals	p__Myxococcota	f__norank_o__norank_c__bacteriap25	g__norank_f__norank_o__norank_c__bacteriap25
bOTU65	59.5807	219.049	274.032	179.561	156.928	508.35	184.814	379.07	334.125	275.986	386.14	290.689	1	1	1	0	0.450522	0.3601	0	0	0	1	Module_14	Peripherals	p__Chloroflexi	f__Roseiflexaceae	g__norank_f__Roseiflexaceae
bOTU68	148.952	281.635	152.24	389.05	156.928	299.029	154.012	437.389	577.124	91.9952	386.14	193.793	0	1	1	0	0.220168	0.8683	0	0	0	1	Module_12	Peripherals	p__Chloroflexi	f__Chloroflexaceae	g__Candidatus_Chloroploca
bOTU70	357.484	250.342	395.824	478.83	251.084	358.835	215.616	145.796	364.5	521.306	178.219	452.183	1	1	0	0	0.26827	0.7809	0	0	0	1	Module_10	Peripherals	p__Myxococcota	f__Nannocystaceae	g__unclassified_f__Nannocystaceae
bOTU73	208.532	93.8783	60.896	209.488	62.7711	299.029	61.6047	145.796	212.625	61.3301	29.7031	161.494	0	0	1	0	0.40204	0.4638	0	0	0	1	Module_10	Peripherals	p__Proteobacteria	f__Beijerinckiaceae	g__norank_f__Beijerinckiaceae
bOTU74	29.7903	0	0	89.7807	156.928	0	61.6047	0	30.375	30.6651	59.4062	32.2988	0	0	1	0	0.521226	0.1649	0	0	0	1	Module_36	Peripherals	p__Planctomycetota	f__Phycisphaeraceae	g__SM1A02
bOTU75	0	31.2928	182.688	29.9269	0	119.612	0	29.1593	0	122.66	118.812	32.2988	1	0	0	0	0.474444	0.2637	0	0	0	1	Module_17	Peripherals	p__Bdellovibrionota	f__norank_o__Oligoflexales	g__Oligoflexus
bOTU76	89.371	93.8783	91.344	299.269	94.1566	119.612	215.616	320.752	60.7499	183.99	386.14	96.8965	1	1	1	0	0.478168	0.2957	0	0	0	1	Module_50	Peripherals	p__Chloroflexi	f__Roseiflexaceae	g__norank_f__Roseiflexaceae
bOTU78	655.388	657.148	913.44	837.953	910.18	657.865	1016.48	495.707	516.374	889.287	445.546	1776.43	1	0	0	0	0.54715	0.1589	0	0	0	1	Module_10	Peripherals	p__Firmicutes	f__Planococcaceae	g__Paenisporosarcina
bOTU79	1072.45	625.855	761.2	1077.37	1004.34	568.156	554.442	816.459	911.249	613.301	445.546	710.574	0	1	1	1	0.467094	0.316	0	0	0	1	Module_14	Peripherals	p__Myxococcota	f__norank_o__norank_c__bacteriap25	g__norank_f__norank_o__norank_c__bacteriap25
bOTU80	476.645	219.049	152.24	239.415	376.626	239.223	462.035	145.796	303.75	459.976	504.952	355.287	1	1	0	0	0.193837	0.9044	0	0	0	1	Module_7	Peripherals	p__Acidobacteriota	f__norank_o__Vicinamibacterales	g__norank_f__norank_o__Vicinamibacterales
bOTU82	268.113	187.757	304.48	149.635	470.783	299.029	277.221	466.548	212.625	306.651	326.734	226.092	0	1	0	0	0.142613	0.9623	0	0	0	1	Module_2	Peripherals	p__Proteobacteria	f__SC-I-84	g__norank_f__SC-I-84
bOTU83	29.7903	0	91.344	209.488	31.3855	239.223	61.6047	145.796	151.875	61.3301	0	0	0	0	1	0	0.581989	0.1022	0	0	0	1	Module_2	Peripherals	p__Acidobacteriota	f__Thermoanaerobaculaceae	g__Subgroup_10
bOTU86	297.903	469.391	243.584	448.904	596.325	538.253	462.035	408.23	121.5	214.655	356.437	258.391	0	0	1	0	0.624878	0.073	0	0	0	1	Module_4	Peripherals	p__Chloroflexi	f__Roseiflexaceae	g__norank_f__Roseiflexaceae
bOTU88	357.484	375.513	548.064	688.319	690.482	777.476	554.442	583.185	546.749	306.651	415.843	484.482	0	0	1	0	0.721132	0.0135	0	0	0	1	Module_4	Peripherals	p__Proteobacteria	f__Nitrosomonadaceae	g__mle1-7
bOTU89	119.161	0	30.448	29.9269	31.3855	119.612	123.209	58.3185	60.7499	30.6651	0	32.2988	0	1	1	0	0.297391	0.7096	0	0	0	1	Module_7	Peripherals	p__Proteobacteria	f__norank_o__CCM19a	g__norank_f__norank_o__CCM19a
bOTU90	89.371	125.171	121.792	179.561	31.3855	0	61.6047	116.637	364.5	183.99	148.515	96.8965	1	1	0	1	0.363292	0.5847	0	0	0	1	Module_1	Peripherals	p__Chloroflexi	f__JG30-KF-CM45	g__norank_f__JG30-KF-CM45
bOTU92	29.7903	31.2928	30.448	29.9269	0	29.9029	0	58.3185	0	30.6651	29.7031	32.2988	1	0	0	0	0.493472	0.2209	0	0	0	1	Module_4	Peripherals	p__Patescibacteria	f__norank_o__norank_c__Parcubacteria	g__norank_f__norank_o__norank_c__Parcubacteria
bOTU93	863.92	531.977	974.336	658.392	439.397	388.738	523.64	379.07	911.249	705.296	950.499	1033.56	1	1	0	1	0.351928	0.5786	0	0	0	1	Module_4	Peripherals	p__Gemmatimonadota	f__Gemmatimonadaceae	g__norank_f__Gemmatimonadaceae
bOTU94	89.371	31.2928	152.24	149.635	188.313	59.8059	123.209	87.4778	30.375	306.651	118.812	64.5976	1	1	1	0	0.291032	0.7817	0	0	0	1	Module_2	Peripherals	p__Gemmatimonadota	f__Gemmatimonadaceae	g__unclassified_f__Gemmatimonadaceae
bOTU95	208.532	62.5855	121.792	29.9269	125.542	149.515	277.221	204.115	243	153.325	89.1093	226.092	1	1	0	0	0.380488	0.5305	0	0	0	1	Module_10	Peripherals	p__Firmicutes	f__Paenibacillaceae	g__Paenibacillus
bOTU96	327.694	751.026	669.856	418.977	251.084	598.059	677.651	349.911	516.374	245.32	356.437	936.666	1	0	0	0	0.441312	0.3832	0	0	0	1	Module_10	Peripherals	p__Bacteroidota	f__Sphingobacteriaceae	g__Pedobacter
bOTU97	297.903	344.22	639.408	239.415	470.783	209.321	338.826	145.796	273.375	183.99	267.328	258.391	0	1	1	1	0.498796	0.2356	0	0	0	1	Module_8	Peripherals	p__Chloroflexi	f__norank_o__norank_c__OLB14	g__norank_f__norank_o__norank_c__OLB14
bOTU98	595.807	438.099	395.824	299.269	439.397	418.641	338.826	903.937	759.374	398.646	415.843	387.586	0	1	0	0	0.499323	0.2469	0	0	0	1	Module_9	Peripherals	p__Chloroflexi	f__Anaerolineaceae	g__norank_f__Anaerolineaceae
bOTU99	29.7903	31.2928	60.896	29.9269	62.7711	29.9029	154.012	87.4778	0	0	29.7031	129.195	1	1	0	0	0.363107	0.5589	0	0	0	1	Module_10	Peripherals	p__Myxococcota	f__Haliangiaceae	g__Haliangium
bOTU101	29.7903	0	60.896	59.8538	31.3855	89.7088	61.6047	0	0	0	89.1093	32.2988	0	0	1	0	0.396806	0.5089	0	0	0	1	Module_13	Peripherals	p__Myxococcota	f__Haliangiaceae	g__Haliangium
bOTU102	297.903	250.342	365.376	359.123	408.012	328.932	739.256	379.07	212.625	490.641	326.734	484.482	0	1	0	0	0.312129	0.7671	0	0	0	1	Module_7	Peripherals	p__Acidobacteriota	f__norank_o__Vicinamibacterales	g__norank_f__norank_o__Vicinamibacterales
bOTU106	417.065	156.464	334.928	299.269	627.711	239.223	400.43	349.911	243	183.99	297.031	290.689	0	0	1	0	0.243526	0.8489	0	0	0	1	Module_4	Peripherals	p__Proteobacteria	f__Acetobacteraceae	g__Roseomonas
bOTU107	0	93.8783	0	89.7807	0	59.8059	123.209	0	91.1249	61.3301	59.4062	64.5976	1	1	0	0	0.237869	0.8406	0	0	0	1	Module_12	Peripherals	p__Myxococcota	f__Sandaracinaceae	g__Sandaracinus
bOTU108	327.694	250.342	365.376	89.7807	1192.65	239.223	215.616	174.956	394.875	459.976	148.515	258.391	0	0	1	0	0.253484	0.8694	0	0	0	1	Module_14	Peripherals	p__Proteobacteria	f__Hyphomicrobiaceae	g__Pedomicrobium
bOTU112	7894.44	6008.21	8586.34	9486.83	9603.97	10555.7	7792.99	10439	8322.74	7052.96	6772.3	7170.34	1	1	1	0	0.504951	0.236	0	0	0	1	Module_10	Peripherals	p__Proteobacteria	f__Sphingomonadaceae	g__Sphingomonas
bOTU116	59.5807	187.757	30.448	0	31.3855	59.8059	61.6047	0	60.7499	61.3301	29.7031	226.092	1	0	0	1	0.376832	0.5485	0	0	0	1	Module_10	Peripherals	p__Bdellovibrionota	f__norank_o__0319-6G20	g__norank_f__norank_o__0319-6G20
bOTU117	595.807	531.977	426.272	658.392	502.169	807.379	492.837	466.548	516.374	582.636	267.328	419.885	0	0	1	1	0.652974	0.0447	0	0	0	1	Module_4	Peripherals	p__Proteobacteria	f__Nitrosomonadaceae	g__mle1-7
bOTU118	29.7903	0	0	0	31.3855	29.9029	61.6047	29.1593	0	122.66	0	0	1	1	1	0	0.332754	0.6776	0	0	0	1	Module_10	Peripherals	p__Proteobacteria	f__unclassified_o__Rhizobiales	g__unclassified_o__Rhizobiales
bOTU119	119.161	62.5855	30.448	29.9269	0	0	61.6047	29.1593	30.375	91.9952	0	96.8965	1	1	0	1	0.583167	0.1084	0	0	0	1	Module_10	Peripherals	p__Acidobacteriota	f__norank_o__11-24	g__norank_f__norank_o__11-24
bOTU120	59.5807	93.8783	60.896	119.708	31.3855	328.932	92.407	116.637	60.7499	306.651	148.515	161.494	1	0	1	0	0.581197	0.1084	0	0	0	1	Module_18	Peripherals	p__Myxococcota	f__Haliangiaceae	g__Haliangium
bOTU121	297.903	907.49	669.856	897.807	502.169	299.029	431.233	495.707	546.749	705.296	356.437	322.988	0	0	1	1	0.197616	0.8995	0	0	0	1	Module_1	Peripherals	p__Actinobacteriota	f__Streptosporangiaceae	g__Sphaerisporangium
bOTU123	2144.9	2221.79	2253.15	1197.08	2071.45	2123.11	2864.62	2857.61	2460.37	2974.51	3059.42	2390.11	1	1	0	1	0.352215	0.5938	0	0	0	1	Module_7	Peripherals	p__Chloroflexi	f__norank_o__norank_c__KD4-96	g__norank_f__norank_o__norank_c__KD4-96
bOTU125	476.645	751.026	517.616	329.196	313.855	209.321	215.616	320.752	273.375	490.641	267.328	161.494	0	0	0	1	0.622155	0.0639	0	0	0	1	Module_1	Peripherals	p__Actinobacteriota	f__Micromonosporaceae	g__Dactylosporangium
bOTU126	59.5807	31.2928	0	59.8538	62.7711	0	92.407	29.1593	0	153.325	59.4062	32.2988	1	0	1	0	0.292081	0.7089	0	0	0	1	Module_11	Peripherals	p__Chloroflexi	f__A4b	g__norank_f__A4b
bOTU127	476.645	375.513	608.96	1047.44	596.325	239.223	338.826	437.389	455.625	705.296	594.062	645.976	1	0	1	0	0.408114	0.4539	0	0	0	1	Module_10	Peripherals	p__Actinobacteriota	f__Nocardioidaceae	g__Nocardioides
bOTU131	89.371	62.5855	213.136	119.708	62.7711	179.418	184.814	87.4778	182.25	91.9952	237.625	129.195	1	1	0	0	0.301558	0.7191	0	0	0	1	Module_14	Peripherals	p__Myxococcota	f__norank_o__norank_c__bacteriap25	g__norank_f__norank_o__norank_c__bacteriap25
bOTU132	119.161	93.8783	60.896	0	94.1566	59.8059	30.8023	58.3185	121.5	61.3301	118.812	64.5976	1	1	0	1	0.469856	0.304	0	0	0	1	Module_4	Peripherals	p__Gemmatimonadota	f__Gemmatimonadaceae	g__norank_f__Gemmatimonadaceae
bOTU134	29.7903	31.2928	60.896	119.708	94.1566	119.612	30.8023	0	60.7499	122.66	89.1093	0	1	0	1	0	0.572379	0.1214	0	0	0	1	Module_15	Peripherals	p__Actinobacteriota	f__Demequinaceae	g__Demequina
bOTU135	208.532	312.928	274.032	119.708	188.313	239.223	184.814	204.115	212.625	367.981	237.625	226.092	1	0	0	1	0.486451	0.2722	0	0	0	1	Module_5	Peripherals	p__Actinobacteriota	f__unclassified_o__Frankiales	g__unclassified_o__Frankiales
bOTU136	89.371	62.5855	91.344	59.8538	0	119.612	61.6047	58.3185	0	61.3301	237.625	96.8965	1	0	0	1	0.631775	0.0451	0	0	0	1	Module_17	Peripherals	p__Desulfobacterota	f__norank_o__norank_c__norank_p__Desulfobacterota	g__norank_f__norank_o__norank_c__norank_p__Desulfobacterota
bOTU141	29.7903	0	30.448	119.708	31.3855	119.612	30.8023	116.637	121.5	30.6651	148.515	32.2988	1	1	1	0	0.588596	0.0874	0	0	0	1	Module_24	Peripherals	p__Actinobacteriota	f__norank_o__norank_c__Acidimicrobiia	g__norank_f__norank_o__norank_c__Acidimicrobiia
bOTU144	119.161	125.171	91.344	209.488	62.7711	29.9029	154.012	174.956	273.375	61.3301	267.328	161.494	1	1	0	0	0.370167	0.5668	0	0	0	1	Module_8	Peripherals	p__Acidobacteriota	f__norank_o__Subgroup_7	g__norank_f__norank_o__Subgroup_7
bOTU146	2740.71	2284.37	3562.42	2483.93	2510.84	2332.43	2525.79	3178.36	2399.62	1778.57	3594.07	2260.92	1	1	0	1	0.231262	0.8528	0	0	0	1	Module_1	Peripherals	p__Proteobacteria	f__Xanthomonadaceae	g__Lysobacter
bOTU147	29.7903	0	121.792	0	0	59.8059	30.8023	0	0	122.66	59.4062	32.2988	1	1	0	0	0.288784	0.7341	0	0	0	1	Module_9	Peripherals	p__Myxococcota	f__Haliangiaceae	g__Haliangium
bOTU148	357.484	2034.03	426.272	149.635	470.783	448.544	338.826	145.796	637.874	337.316	148.515	161.494	0	0	0	1	0.591614	0.0484	0	0	0	1	Module_14	Peripherals	p__Actinobacteriota	f__Micromonosporaceae	g__norank_f__Micromonosporaceae
bOTU149	0	219.049	30.448	149.635	31.3855	179.418	61.6047	0	30.375	61.3301	59.4062	32.2988	0	0	1	1	0.460199	0.2907	0	0	0	1	Module_8	Peripherals	p__MBNT15	f__norank_o__norank_c__norank_p__MBNT15	g__norank_f__norank_o__norank_c__norank_p__MBNT15
bOTU150	5928.28	4474.87	4780.34	3351.81	6747.89	5023.69	6868.92	3965.66	4951.12	7451.61	7455.47	4683.33	1	0	0	0	0.187507	0.9125	0	0	0	1	Module_7	Peripherals	p__Chloroflexi	f__norank_o__norank_c__KD4-96	g__norank_f__norank_o__norank_c__KD4-96
bOTU151	208.532	125.171	152.24	149.635	62.7711	269.126	61.6047	379.07	30.375	183.99	178.219	129.195	0	1	1	0	0.19483	0.9358	0	0	0	1	Module_17	Peripherals	p__Chloroflexi	f__JG30-KF-CM45	g__norank_f__JG30-KF-CM45
bOTU152	0	0	91.344	29.9269	31.3855	0	61.6047	0	0	0	0	0	0	0	1	1	0.342122	0.6883	0	0	0	1	Module_14	Peripherals	p__Myxococcota	f__Vulgatibacteraceae	g__Vulgatibacter
bOTU154	327.694	156.464	152.24	359.123	94.1566	388.738	554.442	379.07	243	337.316	178.219	193.793	1	1	1	0	0.524151	0.2114	0	0	0	1	Module_4	Peripherals	p__Proteobacteria	f__Burkholderiaceae	g__Cupriavidus
bOTU155	29.7903	62.5855	30.448	29.9269	62.7711	89.7088	30.8023	0	0	0	0	0	0	1	1	1	0.635434	0.0516	0	0	0	1	Module_4	Peripherals	p__Bdellovibrionota	f__norank_o__0319-6G20	g__norank_f__norank_o__0319-6G20
bOTU156	2442.81	1595.93	2009.57	1077.37	2699.16	1285.83	2340.98	1224.69	1701	2299.88	2316.84	1614.94	1	1	0	1	0.16749	0.9355	0	0	0	1	Module_7	Peripherals	p__Actinobacteriota	f__norank_o__norank_c__MB-A2-108	g__norank_f__norank_o__norank_c__MB-A2-108
bOTU157	178.742	125.171	152.24	209.488	94.1566	239.223	215.616	524.867	212.625	122.66	89.1093	290.689	1	1	0	0	0.249045	0.8247	0	0	0	1	Module_10	Peripherals	p__Proteobacteria	f__Comamonadaceae	g__unclassified_f__Comamonadaceae
bOTU158	89.371	93.8783	30.448	89.7807	0	29.9029	184.814	29.1593	91.1249	91.9952	59.4062	161.494	1	0	0	0	0.51314	0.1906	0	0	0	1	Module_10	Peripherals	p__Bacteroidota	f__Microscillaceae	g__norank_f__Microscillaceae
bOTU159	208.532	219.049	152.24	0	408.012	388.738	246.419	204.115	182.25	214.655	89.1093	64.5976	0	1	1	1	0.37203	0.5295	0	0	0	1	Module_4	Peripherals	p__Chloroflexi	f__Caldilineaceae	g__Litorilinea
bOTU160	208.532	281.635	395.824	29.9269	94.1566	149.515	123.209	262.433	121.5	245.32	59.4062	290.689	0	0	0	1	0.724433	0.0163	0	0	0	1	Module_4	Peripherals	p__Acidobacteriota	f__unclassified_o__Acidobacteriales	g__unclassified_o__Acidobacteriales
bOTU162	1251.19	1001.37	1613.74	2035.03	753.253	897.088	862.466	962.255	1275.75	981.282	891.093	904.367	0	0	0	1	0.255136	0.8212	0	0	0	1	Module_1	Peripherals	p__Chloroflexi	f__Roseiflexaceae	g__norank_f__Roseiflexaceae
bOTU165	0	62.5855	0	59.8538	31.3855	0	30.8023	0	30.375	0	0	32.2988	1	0	1	0	0.214376	0.9185	0	0	0	1	Module_4	Peripherals	p__Firmicutes	f__norank_o__Entomoplasmatales	g__Candidatus_Spiroplasma
bOTU166	148.952	156.464	213.136	299.269	31.3855	328.932	30.8023	145.796	121.5	122.66	148.515	32.2988	0	0	1	1	0.20381	0.8924	0	0	0	1	Module_9	Peripherals	p__Actinobacteriota	f__norank_o__IMCC26256	g__norank_f__norank_o__IMCC26256
bOTU170	1161.82	876.197	1187.47	1885.39	1914.52	1285.83	1078.08	1516.28	1245.37	1747.91	1396.04	1679.54	1	0	1	0	0.685838	0.0277	0	0	0	1	Module_10	Peripherals	p__Actinobacteriota	f__Microbacteriaceae	g__Agromyces
bOTU171	595.807	844.905	852.544	837.953	470.783	388.738	616.047	524.867	1002.37	858.622	831.686	839.769	1	0	0	1	0.437192	0.3809	0	0	0	1	Module_10	Peripherals	p__Proteobacteria	f__Geminicoccaceae	g__norank_f__Geminicoccaceae
bOTU173	208.532	93.8783	91.344	149.635	94.1566	29.9029	61.6047	0	121.5	61.3301	118.812	161.494	0	0	1	1	0.495222	0.2605	0	0	0	1	Module_8	Peripherals	p__Acidobacteriota	f__norank_o__Acidobacteriales	g__norank_f__norank_o__Acidobacteriales
bOTU174	29.7903	93.8783	243.584	269.342	31.3855	29.9029	92.407	204.115	91.1249	30.6651	118.812	193.793	0	1	1	0	0.29083	0.7221	0	0	0	1	Module_4	Peripherals	p__Chloroflexi	f__Ardenticatenaceae	g__norank_f__Ardenticatenaceae
bOTU175	59.5807	93.8783	0	59.8538	62.7711	0	61.6047	174.956	30.375	30.6651	29.7031	161.494	1	1	0	0	0.468825	0.3075	0	0	0	1	Module_10	Peripherals	p__Acidobacteriota	f__Solibacteraceae	g__Candidatus_Solibacter
bOTU178	893.71	312.928	669.856	808.026	659.096	867.185	462.035	699.822	698.624	459.976	950.499	710.574	0	0	1	0	0.246694	0.8221	0	0	0	1	Module_1	Peripherals	p__Gemmatimonadota	f__Gemmatimonadaceae	g__unclassified_f__Gemmatimonadaceae
bOTU181	59.5807	187.757	0	59.8538	0	209.321	61.6047	0	60.7499	153.325	0	193.793	1	0	0	0	0.211325	0.8687	0	0	0	1	Module_3	Peripherals	p__Actinobacteriota	f__Micromonosporaceae	g__Allocatelliglobosispora
bOTU182	774.549	1251.71	669.856	628.465	784.638	807.379	492.837	699.822	637.874	367.981	534.656	645.976	0	0	0	1	0.54128	0.1509	0	0	0	1	Module_19	Peripherals	p__Desulfobacterota	f__norank_o__norank_c__norank_p__Desulfobacterota	g__norank_f__norank_o__norank_c__norank_p__Desulfobacterota
bOTU185	566.017	531.977	395.824	389.05	125.542	299.029	369.628	495.707	334.125	459.976	356.437	452.183	0	0	0	1	0.561138	0.1449	0	0	0	1	Module_5	Peripherals	p__Methylomirabilota	f__norank_o__Rokubacteriales	g__norank_f__norank_o__Rokubacteriales
bOTU186	595.807	625.855	913.44	957.661	753.253	1076.51	1047.28	641.504	1154.25	705.296	980.202	872.068	1	1	0	0	0.46916	0.2868	0	0	0	1	Module_13	Peripherals	p__Actinobacteriota	f__67-14	g__norank_f__67-14
bOTU187	89.371	250.342	304.48	239.415	502.169	358.835	246.419	379.07	303.75	214.655	326.734	226.092	0	1	1	0	0.479995	0.2958	0	0	0	1	Module_26	Peripherals	p__Gemmatimonadota	f__Gemmatimonadaceae	g__norank_f__Gemmatimonadaceae
bOTU188	119.161	156.464	121.792	179.561	94.1566	59.8059	61.6047	58.3185	30.375	61.3301	118.812	129.195	1	0	0	1	0.281578	0.757	0	0	0	1	Module_20	Peripherals	p__Actinobacteriota	f__Nocardioidaceae	g__Nocardioides
bOTU189	29.7903	0	0	29.9269	31.3855	29.9029	92.407	87.4778	0	91.9952	0	96.8965	1	1	0	0	0.3768	0.548	0	0	0	1	Module_7	Peripherals	p__Chloroflexi	f__JG30-KF-CM45	g__norank_f__JG30-KF-CM45
bOTU191	1370.36	1345.59	1735.54	2304.37	1067.11	2123.11	1355.3	2011.99	1852.87	1471.92	1396.04	1421.15	1	1	1	0	0.36319	0.5665	0	0	0	1	Module_10	Peripherals	p__Proteobacteria	f__Sphingomonadaceae	g__Sphingomonas
bOTU193	119.161	31.2928	60.896	29.9269	125.542	59.8059	0	0	121.5	30.6651	59.4062	32.2988	0	1	1	1	0.300945	0.7177	0	0	0	1	Module_7	Peripherals	p__Bacteroidota	f__NS11-12_marine_group	g__norank_f__NS11-12_marine_group
bOTU195	387.274	344.22	304.48	209.488	62.7711	239.223	123.209	116.637	151.875	245.32	297.031	226.092	0	0	0	1	0.49946	0.2421	0	0	0	1	Module_16	Peripherals	p__Chloroflexi	f__norank_o__norank_c__OLB14	g__norank_f__norank_o__norank_c__OLB14
bOTU196	148.952	62.5855	0	0	0	119.612	61.6047	29.1593	30.375	30.6651	0	64.5976	1	0	1	1	0.314895	0.675	0	0	0	1	Module_10	Peripherals	p__Firmicutes	f__Clostridiaceae	g__Clostridium_sensu_stricto_8
bOTU198	0	0	30.448	29.9269	62.7711	59.8059	0	0	0	30.6651	29.7031	0	0	0	1	0	0.79478	0.0071	0	0	0	1	Module_15	Peripherals	p__NB1-j	f__norank_o__norank_c__norank_p__NB1-j	g__norank_f__norank_o__norank_c__norank_p__NB1-j
bOTU199	536.226	1220.42	1248.37	389.05	470.783	448.544	585.244	379.07	728.999	735.961	742.577	807.47	1	0	0	1	0.635562	0.0635	0	0	0	1	Module_1	Peripherals	p__Actinobacteriota	f__Micromonosporaceae	g__Virgisporangium
bOTU201	29.7903	62.5855	0	29.9269	0	59.8059	0	58.3185	0	30.6651	0	0	0	1	0	0	0.392179	0.508	0	0	0	1	Module_1	Peripherals	p__Gemmatimonadota	f__Longimicrobiaceae	g__norank_f__Longimicrobiaceae
bOTU202	1608.68	1376.88	1644.19	718.246	941.566	1345.63	1201.29	1662.08	1792.12	950.617	1663.37	1453.45	0	1	0	1	0.54153	0.1668	0	0	0	1	Module_4	Peripherals	p__Acidobacteriota	f__Pyrinomonadaceae	g__RB41
bOTU204	29.7903	93.8783	30.448	0	31.3855	0	30.8023	0	0	0	59.4062	32.2988	1	0	0	1	0.241748	0.8427	0	0	0	1	Module_20	Peripherals	p__Gemmatimonadota	f__Longimicrobiaceae	g__norank_f__Longimicrobiaceae
bOTU206	59.5807	62.5855	0	0	188.313	89.7088	0	58.3185	60.7499	61.3301	89.1093	64.5976	0	0	1	0	0.252385	0.8152	0	0	0	1	Module_7	Peripherals	p__Acidobacteriota	f__norank_o__11-24	g__norank_f__norank_o__11-24
bOTU207	2472.6	3723.84	2405.39	2843.06	1851.75	2392.23	3018.63	2828.45	3310.87	2575.87	2613.87	3068.39	1	1	0	1	0.40978	0.4494	0	0	0	1	Module_1	Peripherals	p__Actinobacteriota	f__Gaiellaceae	g__Gaiella
bOTU208	119.161	219.049	213.136	119.708	251.084	209.321	123.209	174.956	60.7499	521.306	267.328	226.092	1	0	1	0	0.489872	0.2409	0	0	0	1	Module_14	Peripherals	p__Proteobacteria	f__Alcaligenaceae	g__Achromobacter
bOTU209	476.645	250.342	487.168	508.757	439.397	1016.7	585.244	437.389	668.249	398.646	326.734	290.689	0	0	1	0	0.503992	0.2352	0	0	0	1	Module_4	Peripherals	p__Planctomycetota	f__Phycisphaeraceae	g__AKYG587
bOTU211	1638.47	4474.87	1918.22	1975.18	1255.42	1465.24	770.059	1370.48	1974.37	1195.94	1396.04	1356.55	0	0	0	1	0.610307	0.0464	0	0	0	1	Module_1	Peripherals	p__Actinobacteriota	f__norank_o__Actinomarinales	g__norank_f__norank_o__Actinomarinales
bOTU212	59.5807	31.2928	0	0	31.3855	119.612	61.6047	58.3185	0	0	29.7031	32.2988	0	1	1	0	0.248419	0.8218	0	0	0	1	Module_19	Peripherals	p__Bacteroidota	f__AKYH767	g__norank_f__AKYH767
bOTU213	0	31.2928	60.896	0	156.928	89.7088	0	58.3185	0	0	0	0	0	0	1	0	0.468468	0.2892	0	0	0	1	Module_15	Peripherals	p__Chloroflexi	f__Roseiflexaceae	g__norank_f__Roseiflexaceae
bOTU214	1280.98	2472.13	1644.19	2035.03	1569.28	1016.7	1786.54	1341.33	1032.75	2115.89	1306.94	1776.43	0	0	0	1	0.427527	0.4095	0	0	0	1	Module_12	Peripherals	p__Actinobacteriota	f__Streptosporangiaceae	g__Streptosporangium
bOTU216	357.484	2628.59	334.928	927.734	376.626	299.029	646.849	379.07	577.124	91.9952	118.812	678.275	0	0	0	1	0.482663	0.2439	0	0	0	1	Module_4	Peripherals	p__Proteobacteria	f__Rhodanobacteraceae	g__Tahibacter
bOTU217	417.065	907.49	669.856	837.953	533.554	627.962	462.035	495.707	546.749	490.641	475.249	419.885	0	0	1	1	0.519319	0.1873	0	0	0	1	Module_12	Peripherals	p__Proteobacteria	f__Xanthobacteraceae	g__Pseudorhodoplanes
bOTU219	0	31.2928	0	0	0	0	30.8023	0	30.375	122.66	0	0	1	0	0	0	0.503958	0.2256	0	0	0	1	Module_11	Peripherals	p__Gemmatimonadota	f__Longimicrobiaceae	g__Longimicrobium
bOTU220	119.161	62.5855	91.344	29.9269	0	149.515	0	58.3185	0	30.6651	59.4062	64.5976	0	1	0	1	0.553002	0.1597	0	0	0	1	Module_14	Peripherals	p__Chloroflexi	f__norank_o__norank_c__JG30-KF-CM66	g__norank_f__norank_o__norank_c__JG30-KF-CM66
bOTU221	59.5807	219.049	0	0	31.3855	119.612	0	87.4778	151.875	0	0	32.2988	0	0	0	1	0.3751	0.5451	0	0	0	1	Module_5	Peripherals	p__Bacteroidota	f__env.OPS_17	g__norank_f__env.OPS_17
bOTU223	119.161	125.171	426.272	59.8538	31.3855	29.9029	61.6047	116.637	91.1249	91.9952	148.515	258.391	1	0	0	1	0.556671	0.1133	0	0	0	1	Module_10	Peripherals	p__Actinobacteriota	f__norank_o__IMCC26256	g__norank_f__norank_o__IMCC26256
bOTU224	89.371	62.5855	121.792	209.488	62.7711	119.612	30.8023	29.1593	60.7499	30.6651	178.219	0	1	0	1	0	0.437401	0.3805	0	0	0	1	Module_10	Peripherals	p__Myxococcota	f__Haliangiaceae	g__Haliangium
bOTU225	59.5807	93.8783	30.448	0	31.3855	29.9029	92.407	145.796	60.7499	705.296	237.625	64.5976	1	0	0	0	0.452776	0.3331	0	0	0	1	Module_7	Peripherals	p__Chloroflexi	f__JG30-KF-CM45	g__norank_f__JG30-KF-CM45
bOTU226	29.7903	62.5855	60.896	0	62.7711	0	0	0	30.375	91.9952	0	0	1	0	0	1	0.479744	0.2779	0	0	0	1	Module_1	Peripherals	p__Myxococcota	f__norank_o__norank_c__bacteriap25	g__norank_f__norank_o__norank_c__bacteriap25
bOTU227	89.371	62.5855	91.344	29.9269	156.928	59.8059	0	204.115	121.5	30.6651	89.1093	32.2988	0	1	0	0	0.192947	0.8956	0	0	0	1	Module_19	Peripherals	p__Patescibacteria	f__LWQ8	g__norank_f__LWQ8
bOTU228	59.5807	156.464	60.896	149.635	345.241	269.126	92.407	204.115	91.1249	214.655	326.734	193.793	1	0	1	0	0.664478	0.0367	0	0	0	1	Module_15	Peripherals	p__Planctomycetota	f__Phycisphaeraceae	g__AKYG587
bOTU229	29.7903	93.8783	30.448	89.7807	31.3855	29.9029	92.407	58.3185	30.375	306.651	356.437	96.8965	1	0	0	0	0.652567	0.0517	0	0	0	1	Module_12	Peripherals	p__Gemmatimonadota	f__norank_o__norank_c__BD2-11_terrestrial_group	g__norank_f__norank_o__norank_c__BD2-11_terrestrial_group
bOTU232	8520.04	9043.61	11296.2	13257.6	11424.3	14652.4	8470.64	9710.03	10661.6	10211.5	8405.97	8623.78	0	0	1	0	0.739756	0.0112	0	0	0	1	Module_10	Peripherals	p__Proteobacteria	f__Beijerinckiaceae	g__Microvirga
bOTU233	59.5807	281.635	91.344	119.708	219.699	209.321	369.628	145.796	151.875	122.66	237.625	64.5976	0	1	1	1	0.324029	0.7041	0	0	0	1	Module_7	Peripherals	p__Acidobacteriota	f__norank_o__Vicinamibacterales	g__norank_f__norank_o__Vicinamibacterales
bOTU234	119.161	93.8783	121.792	119.708	62.7711	0	154.012	58.3185	182.25	214.655	29.7031	64.5976	1	1	0	1	0.345603	0.6002	0	0	0	1	Module_1	Peripherals	p__Actinobacteriota	f__norank_o__Actinomarinales	g__norank_f__norank_o__Actinomarinales
bOTU238	0	156.464	30.448	0	31.3855	89.7088	123.209	58.3185	0	91.9952	0	96.8965	0	1	0	0	0.365643	0.5743	0	0	0	1	Module_16	Peripherals	p__Chloroflexi	f__Thermomicrobiaceae	g__Nitrolancea
bOTU239	29.7903	31.2928	91.344	149.635	125.542	59.8059	0	29.1593	30.375	122.66	89.1093	32.2988	0	0	1	0	0.522392	0.1833	0	0	0	1	Module_10	Peripherals	p__Proteobacteria	f__norank_o__Elsterales	g__norank_f__norank_o__Elsterales
bOTU240	506.436	1470.76	1309.26	897.807	753.253	1285.83	862.466	728.981	698.624	981.282	415.843	839.769	0	0	0	1	0.325989	0.6698	0	0	0	1	Module_1	Peripherals	p__Actinobacteriota	f__Solirubrobacteraceae	g__Solirubrobacter
bOTU242	59.5807	93.8783	30.448	29.9269	62.7711	119.612	30.8023	145.796	0	0	29.7031	64.5976	0	1	1	0	0.430669	0.3897	0	0	0	1	Module_4	Peripherals	p__Chloroflexi	f__norank_o__norank_c__TK10	g__norank_f__norank_o__norank_c__TK10
bOTU244	238.323	156.464	487.168	389.05	376.626	358.835	154.012	204.115	546.749	490.641	237.625	129.195	0	0	1	0	0.309675	0.681	0	0	0	1	Module_1	Peripherals	p__Proteobacteria	f__Rhizobiales_Incertae_Sedis	g__Bauldia
bOTU246	29.7903	62.5855	121.792	119.708	94.1566	119.612	92.407	87.4778	151.875	153.325	29.7031	32.2988	0	0	1	0	0.466683	0.31	0	0	0	1	Module_4	Peripherals	p__Proteobacteria	f__Acetobacteraceae	g__Roseomonas
bOTU248	327.694	375.513	548.064	359.123	439.397	209.321	431.233	554.026	637.874	429.311	267.328	419.885	0	1	0	0	0.294873	0.7174	0	0	0	1	Module_23	Peripherals	p__Actinobacteriota	f__norank_o__norank_c__Thermoleophilia	g__norank_f__norank_o__norank_c__Thermoleophilia
bOTU251	29.7903	0	30.448	0	62.7711	29.9029	61.6047	87.4778	0	30.6651	59.4062	32.2988	0	1	0	0	0.14215	0.9616	0	0	0	1	Module_7	Peripherals	p__Actinobacteriota	f__Microtrichaceae	g__IMCC26207
bOTU252	148.952	156.464	243.584	179.561	62.7711	29.9029	123.209	87.4778	121.5	245.32	178.219	96.8965	1	1	0	1	0.438693	0.3728	0	0	0	1	Module_1	Peripherals	p__Actinobacteriota	f__Ilumatobacteraceae	g__norank_f__Ilumatobacteraceae
bOTU253	59.5807	250.342	121.792	209.488	345.241	119.612	61.6047	262.433	30.375	459.976	118.812	64.5976	1	0	1	0	0.36319	0.57	0	0	0	1	Module_10	Peripherals	p__Proteobacteria	f__Kaistiaceae	g__Kaistia
bOTU255	208.532	250.342	60.896	59.8538	31.3855	119.612	154.012	0	91.1249	153.325	148.515	96.8965	0	0	0	1	0.378494	0.5168	0	0	0	1	Module_16	Peripherals	p__Acidobacteriota	f__Vicinamibacteraceae	g__norank_f__Vicinamibacteraceae
bOTU256	476.645	1032.66	1035.23	269.342	313.855	478.447	523.64	670.663	303.75	275.986	267.328	678.275	1	1	0	1	0.487534	0.2694	0	0	0	1	Module_1	Peripherals	p__Bacteroidota	f__Hymenobacteraceae	g__Adhaeribacter
bOTU259	297.903	219.049	395.824	987.588	533.554	926.991	338.826	524.867	303.75	367.981	683.171	645.976	1	0	1	0	0.637727	0.0567	0	0	0	1	Module_10	Peripherals	p__Bacteroidota	f__Microscillaceae	g__Ohtaekwangia
bOTU260	59.5807	438.099	121.792	269.342	219.699	328.932	215.616	262.433	151.875	183.99	237.625	32.2988	0	0	1	0	0.384454	0.4909	0	0	0	1	Module_12	Peripherals	p__NB1-j	f__norank_o__norank_c__norank_p__NB1-j	g__norank_f__norank_o__norank_c__norank_p__NB1-j
bOTU262	357.484	156.464	456.72	89.7807	156.928	59.8059	308.023	291.593	303.75	122.66	207.922	484.482	1	1	0	1	0.597099	0.0947	0	0	0	1	Module_7	Peripherals	p__Gemmatimonadota	f__norank_o__norank_c__S0134_terrestrial_group	g__norank_f__norank_o__norank_c__S0134_terrestrial_group
bOTU263	297.903	312.928	30.448	209.488	188.313	209.321	123.209	174.956	121.5	245.32	148.515	129.195	0	0	1	1	0.295754	0.7177	0	0	0	1	Module_12	Peripherals	p__Proteobacteria	f__unclassified_c__Gammaproteobacteria	g__unclassified_c__Gammaproteobacteria
bOTU264	0	31.2928	0	0	0	0	61.6047	87.4778	0	0	89.1093	0	1	1	0	0	0.55748	0.1291	0	0	0	1	Module_20	Peripherals	p__Cyanobacteria	f__unclassified_o__Cyanobacteriales	g__unclassified_o__Cyanobacteriales
bOTU266	566.017	250.342	548.064	209.488	94.1566	388.738	92.407	204.115	182.25	521.306	178.219	355.287	1	0	0	1	0.579118	0.1084	0	0	0	1	Module_17	Peripherals	p__Actinobacteriota	f__norank_o__Actinomarinales	g__norank_f__norank_o__Actinomarinales
bOTU267	119.161	31.2928	0	29.9269	0	29.9029	0	29.1593	121.5	0	59.4062	32.2988	1	1	0	1	0.313523	0.6945	0	0	0	1	Module_1	Peripherals	p__Actinobacteriota	f__norank_o__norank_c__MB-A2-108	g__norank_f__norank_o__norank_c__MB-A2-108
bOTU268	1072.45	1783.69	1278.82	1316.78	1569.28	1016.7	1293.7	1049.73	1640.25	1809.24	1633.67	2357.81	1	0	0	0	0.616921	0.0834	0	0	0	1	Module_1	Peripherals	p__Actinobacteriota	f__Solirubrobacteraceae	g__Solirubrobacter
bOTU272	863.92	813.612	608.96	957.661	721.867	1106.41	646.849	991.415	698.624	766.627	742.577	710.574	1	0	1	0	0.376859	0.5243	0	0	0	1	Module_10	Peripherals	p__Gemmatimonadota	f__Gemmatimonadaceae	g__norank_f__Gemmatimonadaceae
bOTU273	208.532	688.441	730.752	478.83	313.855	179.418	92.407	204.115	364.5	398.646	297.031	355.287	0	0	0	1	0.387518	0.5144	0	0	0	1	Module_1	Peripherals	p__MBNT15	f__norank_o__norank_c__norank_p__MBNT15	g__norank_f__norank_o__norank_c__norank_p__MBNT15
bOTU275	476.645	782.319	822.096	778.099	470.783	627.962	215.616	903.937	728.999	490.641	564.359	387.586	0	0	0	1	0.329441	0.6515	0	0	0	1	Module_12	Peripherals	p__Proteobacteria	f__unclassified_o__Gammaproteobacteria_Incertae_Sedis	g__Acidibacter
bOTU276	327.694	250.342	243.584	508.757	313.855	269.126	369.628	262.433	182.25	337.316	237.625	387.586	0	0	1	0	0.426813	0.3984	0	0	0	1	Module_8	Peripherals	p__Chloroflexi	f__norank_o__Ardenticatenales	g__norank_f__norank_o__Ardenticatenales
bOTU278	148.952	31.2928	91.344	89.7807	0	149.515	123.209	116.637	91.1249	61.3301	178.219	96.8965	1	1	0	0	0.494031	0.2581	0	0	0	1	Module_4	Peripherals	p__Proteobacteria	f__Rhodanobacteraceae	g__Ahniella
bOTU279	1787.42	1408.17	1552.85	1675.91	1412.35	1525.05	1170.49	1341.33	1913.62	1839.9	1366.34	1582.64	0	1	1	1	0.159178	0.9452	0	0	0	1	Module_1	Peripherals	p__Proteobacteria	f__Steroidobacteraceae	g__norank_f__Steroidobacteraceae
bOTU280	29.7903	31.2928	60.896	29.9269	0	59.8059	30.8023	58.3185	30.375	61.3301	0	96.8965	1	0	0	1	0.214759	0.8824	0	0	0	1	Module_7	Peripherals	p__Proteobacteria	f__Beijerinckiaceae	g__norank_f__Beijerinckiaceae
bOTU281	238.323	93.8783	182.688	149.635	408.012	149.515	61.6047	233.274	212.625	122.66	267.328	0	1	0	1	0	0.297038	0.715	0	0	0	1	Module_16	Peripherals	p__Bdellovibrionota	f__Bdellovibrionaceae	g__OM27_clade
bOTU283	4111.07	4193.23	4536.75	3890.5	3546.57	4096.7	3295.85	3149.2	4374	4630.42	3475.26	3488.27	1	0	0	1	0.420015	0.4193	0	0	0	1	Module_1	Peripherals	p__Gemmatimonadota	f__Gemmatimonadaceae	g__norank_f__Gemmatimonadaceae
bOTU284	953.291	1063.95	974.336	778.099	1255.42	1525.05	1817.34	1137.21	1093.5	919.952	1663.37	1550.34	0	1	0	0	0.32491	0.6712	0	0	0	1	Module_7	Peripherals	p__Acidobacteriota	f__norank_o__Vicinamibacterales	g__norank_f__norank_o__Vicinamibacterales
bOTU285	595.807	344.22	152.24	478.83	721.867	717.67	1047.28	962.255	425.25	613.301	445.546	775.172	1	1	1	0	0.510293	0.228	0	0	0	1	Module_7	Peripherals	p__Acidobacteriota	f__Blastocatellaceae	g__Aridibacter
bOTU286	89.371	31.2928	91.344	149.635	188.313	0	30.8023	58.3185	0	122.66	118.812	32.2988	1	0	1	0	0.492363	0.2539	0	0	0	1	Module_16	Peripherals	p__Actinobacteriota	f__Euzebyaceae	g__norank_f__Euzebyaceae
bOTU287	387.274	782.319	608.96	897.807	533.554	299.029	154.012	554.026	516.374	337.316	297.031	387.586	0	0	1	1	0.565275	0.1318	0	0	0	1	Module_19	Peripherals	p__Entotheonellaeota	f__Entotheonellaceae	g__norank_f__Entotheonellaceae
bOTU288	89.371	31.2928	60.896	29.9269	0	29.9029	0	87.4778	121.5	153.325	59.4062	32.2988	0	1	0	1	0.251206	0.8117	0	0	0	1	Module_9	Peripherals	p__Proteobacteria	f__unclassified_o__Gammaproteobacteria_Incertae_Sedis	g__norank_f__unclassified
bOTU289	923.501	813.612	578.512	478.83	345.241	627.962	462.035	554.026	820.124	705.296	504.952	452.183	0	1	0	1	0.552164	0.1553	0	0	0	1	Module_14	Peripherals	p__Chloroflexi	f__unclassified_c__Anaerolineae	g__unclassified_c__Anaerolineae
bOTU290	1549.1	1001.37	1004.78	598.538	1380.96	837.282	1016.48	1457.96	1336.5	1165.27	1574.26	549.08	0	1	0	1	0.446337	0.3514	0	0	0	1	Module_7	Peripherals	p__Actinobacteriota	f__Rubrobacteriaceae	g__Rubrobacter
bOTU294	89.371	125.171	121.792	29.9269	0	29.9029	92.407	145.796	212.625	183.99	29.7031	96.8965	1	0	0	1	0.472355	0.3013	0	0	0	1	Module_22	Peripherals	p__NB1-j	f__norank_o__norank_c__norank_p__NB1-j	g__norank_f__norank_o__norank_c__norank_p__NB1-j
bOTU296	6226.18	5789.16	6911.7	5775.89	4801.99	6279.62	4312.33	5802.69	6196.49	5795.7	5049.52	6944.25	1	0	0	1	0.562069	0.1404	0	0	0	1	Module_1	Peripherals	p__Nitrospirota	f__Nitrospiraceae	g__Nitrospira
bOTU297	0	0	121.792	89.7807	31.3855	29.9029	0	0	0	61.3301	118.812	32.2988	1	0	1	1	0.306156	0.7269	0	0	0	1	Module_6	Peripherals	p__Bdellovibrionota	f__Bdellovibrionaceae	g__Bdellovibrio
bOTU298	208.532	250.342	152.24	149.635	219.699	179.418	246.419	291.593	303.75	367.981	237.625	64.5976	0	1	0	0	0.656863	0.0357	0	0	0	1	Module_16	Peripherals	p__Acidobacteriota	f__Vicinamibacteraceae	g__norank_f__Vicinamibacteraceae
bOTU301	59.5807	93.8783	304.48	89.7807	62.7711	29.9029	277.221	233.274	121.5	183.99	59.4062	64.5976	0	1	0	1	0.427254	0.4128	0	0	0	1	Module_4	Peripherals	p__Chloroflexi	f__JG30-KF-CM45	g__norank_f__JG30-KF-CM45
bOTU302	238.323	281.635	304.48	478.83	345.241	299.029	338.826	379.07	394.875	490.641	356.437	484.482	1	1	1	0	0.587936	0.1033	0	0	0	1	Module_10	Peripherals	p__Proteobacteria	f__Geminicoccaceae	g__norank_f__Geminicoccaceae
bOTU303	29.7903	0	121.792	89.7807	408.012	59.8059	123.209	29.1593	0	0	0	0	0	0	1	0	0.572207	0.082	0	0	0	1	Module_5	Peripherals	p__Proteobacteria	f__Devosiaceae	g__Devosia
bOTU305	59.5807	31.2928	0	0	0	89.7088	0	0	0	0	0	0	0	0	1	1	0.452347	0.3709	0	0	0	1	Module_16	Peripherals	p__Gemmatimonadota	f__Gemmatimonadaceae	g__Roseisolibacter
bOTU308	59.5807	250.342	243.584	119.708	0	0	61.6047	145.796	121.5	30.6651	118.812	96.8965	0	0	0	1	0.579502	0.1049	0	0	0	1	Module_12	Peripherals	p__Bacteroidota	f__NS9_marine_group	g__norank_f__NS9_marine_group
bOTU309	268.113	187.757	365.376	299.269	251.084	89.7088	154.012	320.752	243	91.9952	356.437	226.092	0	1	0	1	0.446935	0.3633	0	0	0	1	Module_33	Peripherals	p__Gemmatimonadota	f__norank_o__norank_c__BD2-11_terrestrial_group	g__norank_f__norank_o__norank_c__BD2-11_terrestrial_group
bOTU313	89.371	125.171	30.448	89.7807	188.313	179.418	246.419	58.3185	182.25	122.66	178.219	258.391	1	1	1	0	0.489153	0.2705	0	0	0	1	Module_10	Peripherals	p__Firmicutes	f__Thermoactinomycetaceae	g__Shimazuella
bOTU314	595.807	719.734	913.44	538.684	596.325	807.379	277.221	379.07	637.874	827.957	1069.31	516.781	1	0	0	1	0.483852	0.2798	0	0	0	1	Module_14	Peripherals	p__Actinobacteriota	f__unclassified_o__Gaiellales	g__unclassified_o__Gaiellales
bOTU315	89.371	93.8783	0	0	0	0	0	0	0	0	59.4062	0	1	1	0	1	0.328318	0.6518	0	0	0	1	Module_1	Peripherals	p__Proteobacteria	f__norank_o__norank_c__Alphaproteobacteria	g__norank_f__norank_o__norank_c__Alphaproteobacteria
bOTU317	923.501	594.563	700.304	478.83	1004.34	1196.12	1663.33	816.459	698.624	705.296	1277.23	1582.64	1	1	1	0	0.328837	0.6473	0	0	0	1	Module_7	Peripherals	p__Acidobacteriota	f__Blastocatellaceae	g__unclassified_f__Blastocatellaceae
bOTU321	595.807	563.27	487.168	59.8538	251.084	358.835	400.43	408.23	486	91.9952	267.328	452.183	0	1	0	1	0.649783	0.045	0	0	0	1	Module_4	Peripherals	p__Latescibacterota	f__Latescibacteraceae	g__norank_f__Latescibacteraceae
bOTU324	0	31.2928	91.344	89.7807	62.7711	29.9029	30.8023	58.3185	91.1249	61.3301	0	161.494	1	0	0	0	0.456093	0.3087	0	0	0	1	Module_10	Peripherals	p__Actinobacteriota	f__norank_o__Gaiellales	g__norank_f__norank_o__Gaiellales
bOTU325	29.7903	31.2928	121.792	59.8538	94.1566	149.515	0	58.3185	30.375	91.9952	237.625	64.5976	1	0	1	1	0.45294	0.3417	0	0	0	1	Module_15	Peripherals	p__Desulfobacterota	f__Geobacteraceae	g__unclassified_f__Geobacteraceae
bOTU327	29.7903	0	30.448	89.7807	31.3855	0	123.209	29.1593	60.7499	0	29.7031	64.5976	0	1	0	0	0.24247	0.8252	0	0	0	1	Module_9	Peripherals	p__Patescibacteria	f__norank_o__norank_c__Parcubacteria	g__norank_f__norank_o__norank_c__Parcubacteria
bOTU330	89.371	563.27	213.136	29.9269	251.084	149.515	277.221	58.3185	60.7499	61.3301	148.515	161.494	0	0	0	1	0.494193	0.2264	0	0	0	1	Module_6	Peripherals	p__Proteobacteria	f__Diplorickettsiaceae	g__Aquicella
bOTU331	59.5807	187.757	243.584	119.708	94.1566	59.8059	30.8023	145.796	30.375	153.325	237.625	193.793	1	0	0	1	0.391993	0.4891	0	0	0	1	Module_7	Peripherals	p__unclassified_k__norank_d__Bacteria	f__unclassified_k__norank_d__Bacteria	g__unclassified_k__norank_d__Bacteria
bOTU332	29.7903	31.2928	30.448	59.8538	62.7711	0	184.814	145.796	121.5	91.9952	89.1093	64.5976	1	1	0	0	0.708528	0.0201	0	0	0	1	Module_10	Peripherals	p__Gemmatimonadota	f__Gemmatimonadaceae	g__norank_f__Gemmatimonadaceae
bOTU333	59.5807	0	121.792	209.488	156.928	59.8059	61.6047	29.1593	60.7499	122.66	237.625	64.5976	0	0	1	0	0.452728	0.3406	0	0	0	1	Module_5	Peripherals	p__Methylomirabilota	f__norank_o__Rokubacteriales	g__norank_f__norank_o__Rokubacteriales
bOTU334	119.161	125.171	243.584	0	125.542	59.8059	92.407	87.4778	182.25	61.3301	89.1093	258.391	1	1	0	1	0.5462	0.1553	0	0	0	1	Module_10	Peripherals	p__Bacteroidota	f__AKYH767	g__norank_f__AKYH767
bOTU337	178.742	219.049	152.24	239.415	125.542	89.7088	184.814	174.956	151.875	122.66	148.515	64.5976	0	0	0	1	0.594432	0.0949	0	0	0	1	Module_7	Peripherals	p__Latescibacterota	f__norank_o__norank_c__norank_p__Latescibacterota	g__norank_f__norank_o__norank_c__norank_p__Latescibacterota
bOTU341	29.7903	93.8783	182.688	239.415	1380.96	388.738	369.628	0	30.375	337.316	237.625	161.494	0	0	1	0	0.625104	0.0504	0	0	0	1	Module_11	Peripherals	p__Proteobacteria	f__Xanthomonadaceae	g__Pseudoxanthomonas
bOTU343	89.371	406.806	121.792	119.708	31.3855	209.321	277.221	116.637	243	183.99	207.922	193.793	1	0	0	1	0.243155	0.8625	0	0	0	1	Module_12	Peripherals	p__unclassified_k__norank_d__Bacteria	f__unclassified_k__norank_d__Bacteria	g__unclassified_k__norank_d__Bacteria
bOTU345	29.7903	0	60.896	0	94.1566	29.9029	61.6047	58.3185	91.1249	61.3301	0	32.2988	0	1	0	0	0.256135	0.8045	0	0	0	1	Module_4	Peripherals	p__Gemmatimonadota	f__norank_o__norank_c__S0134_terrestrial_group	g__norank_f__norank_o__norank_c__S0134_terrestrial_group
bOTU346	476.645	751.026	1004.78	1137.22	816.024	687.767	523.64	845.618	637.874	766.627	683.171	775.172	1	0	1	0	0.439208	0.3795	0	0	0	1	Module_10	Peripherals	p__Proteobacteria	f__Comamonadaceae	g__unclassified_f__Comamonadaceae
bOTU349	29.7903	93.8783	121.792	508.757	219.699	89.7088	30.8023	58.3185	243	30.6651	0	161.494	0	0	1	0	0.571593	0.0896	0	0	0	1	Module_8	Peripherals	p__Patescibacteria	f__LWQ8	g__norank_f__LWQ8
bOTU350	89.371	31.2928	0	179.561	94.1566	29.9029	123.209	58.3185	121.5	275.986	29.7031	226.092	1	0	0	0	0.662587	0.0404	0	0	0	1	Module_10	Peripherals	p__Firmicutes	f__Paenibacillaceae	g__unclassified_f__Paenibacillaceae
bOTU355	89.371	0	0	89.7807	31.3855	89.7088	0	29.1593	91.1249	91.9952	89.1093	0	1	0	1	0	0.55687	0.1528	0	0	0	1	Module_29	Peripherals	p__Actinobacteriota	f__67-14	g__norank_f__67-14
bOTU356	1429.94	1251.71	1065.68	1167.15	847.409	1345.63	1324.5	1341.33	1336.5	1625.25	831.686	1130.46	1	0	0	1	0.341704	0.6123	0	0	0	1	Module_4	Peripherals	p__Actinobacteriota	f__Gaiellaceae	g__Gaiella
bOTU360	238.323	281.635	213.136	359.123	188.313	269.126	369.628	145.796	243	275.986	118.812	355.287	1	0	1	0	0.338383	0.6346	0	0	0	1	Module_10	Peripherals	p__Actinobacteriota	f__Gaiellaceae	g__Gaiella
bOTU361	566.017	125.171	182.688	538.684	627.711	358.835	492.837	233.274	364.5	245.32	534.656	258.391	0	0	1	0	0.38023	0.505	0	0	0	1	Module_7	Peripherals	p__Acidobacteriota	f__Vicinamibacteraceae	g__norank_f__Vicinamibacteraceae
bOTU362	744.759	907.49	913.44	987.588	1035.72	568.156	2587.4	1312.17	941.624	643.966	1901	1291.95	0	1	0	0	0.509742	0.2199	0	0	0	1	Module_7	Peripherals	p__Actinobacteriota	f__norank_o__norank_c__MB-A2-108	g__norank_f__norank_o__norank_c__MB-A2-108
bOTU363	1042.66	1095.25	1339.71	2035.03	1537.89	1973.59	1047.28	1603.76	1549.12	1318.6	831.686	1259.65	0	0	1	0	0.815012	0.0011	0	0	0	1	Module_10	Peripherals	p__Proteobacteria	f__Beijerinckiaceae	g__Microvirga
bOTU364	0	62.5855	30.448	29.9269	62.7711	29.9029	61.6047	0	30.375	30.6651	0	64.5976	0	1	1	1	0.283348	0.7465	0	0	0	1	Module_12	Peripherals	p__Gemmatimonadota	f__Longimicrobiaceae	g__norank_f__Longimicrobiaceae
bOTU365	29.7903	31.2928	0	0	156.928	179.418	61.6047	0	91.1249	0	89.1093	32.2988	0	0	1	0	0.616803	0.0686	0	0	0	1	Module_7	Peripherals	p__Chloroflexi	f__Herpetosiphonaceae	g__Herpetosiphon
bOTU367	29.7903	31.2928	0	89.7807	31.3855	0	0	116.637	30.375	30.6651	29.7031	0	0	1	1	0	0.408989	0.4714	0	0	0	1	Module_8	Peripherals	p__SAR324_cladeMarine_group_B	f__norank_o__norank_c__norank_p__SAR324_cladeMarine_group_B	g__norank_f__norank_o__norank_c__norank_p__SAR324_cladeMarine_group_B
bOTU370	625.597	1376.88	1522.4	1705.83	1349.58	1794.18	985.675	1399.64	1215	1410.59	1217.83	1001.26	0	0	1	0	0.570107	0.1224	0	0	0	1	Module_10	Peripherals	p__Proteobacteria	f__Xanthobacteraceae	g__norank_f__Xanthobacteraceae
bOTU371	387.274	312.928	426.272	329.196	188.313	149.515	184.814	174.956	182.25	183.99	386.14	193.793	0	0	0	1	0.536836	0.1852	0	0	0	1	Module_1	Peripherals	p__Actinobacteriota	f__norank_o__IMCC26256	g__norank_f__norank_o__IMCC26256
bOTU372	834.13	813.612	791.648	478.83	1286.81	1016.7	893.268	1049.73	820.124	735.961	831.686	516.781	0	1	1	1	0.371141	0.529	0	0	0	1	Module_7	Peripherals	p__Acidobacteriota	f__Vicinamibacteraceae	g__norank_f__Vicinamibacteraceae
bOTU377	178.742	62.5855	182.688	658.392	502.169	299.029	123.209	145.796	182.25	214.655	207.922	419.885	0	0	1	0	0.703231	0.0269	0	0	0	1	Module_15	Peripherals	p__Proteobacteria	f__Sphingomonadaceae	g__Novosphingobium
bOTU380	297.903	187.757	365.376	598.538	376.626	598.059	308.023	349.911	334.125	337.316	326.734	581.379	1	0	1	0	0.637699	0.0483	0	0	0	1	Module_10	Peripherals	p__Actinobacteriota	f__67-14	g__norank_f__67-14
bOTU382	0	31.2928	60.896	59.8538	31.3855	0	0	29.1593	0	30.6651	29.7031	96.8965	1	0	1	1	0.423214	0.3978	0	0	0	1	Module_12	Peripherals	p__Actinobacteriota	f__Solirubrobacteraceae	g__Solirubrobacter
bOTU383	89.371	62.5855	152.24	89.7807	94.1566	209.321	246.419	0	182.25	122.66	59.4062	161.494	0	0	1	0	0.260676	0.8001	0	0	0	1	Module_1	Peripherals	p__Gemmatimonadota	f__Gemmatimonadaceae	g__norank_f__Gemmatimonadaceae
bOTU384	1906.58	1752.39	2222.7	1167.15	2448.07	1853.98	2402.58	2682.65	2247.75	3189.17	3000.01	2164.02	1	0	0	0	0.286859	0.7437	0	0	0	1	Module_7	Peripherals	p__Chloroflexi	f__norank_o__norank_c__Gitt-GS-136	g__norank_f__norank_o__norank_c__Gitt-GS-136
bOTU386	983.081	719.734	487.168	508.757	721.867	657.865	1447.71	1312.17	941.624	1318.6	1009.9	1453.45	1	1	0	0	0.416736	0.4342	0	0	0	1	Module_7	Peripherals	p__Acidobacteriota	f__Vicinamibacteraceae	g__norank_f__Vicinamibacteraceae
bOTU388	89.371	93.8783	91.344	59.8538	94.1566	89.7088	246.419	87.4778	30.375	30.6651	89.1093	64.5976	0	0	1	1	0.533946	0.1857	0	0	0	1	Module_4	Peripherals	p__Chloroflexi	f__AKIW781	g__norank_f__AKIW781
bOTU389	1280.98	1126.54	1217.92	1645.98	1192.65	1764.27	1201.29	1283.01	1549.12	766.627	1514.86	1388.85	1	0	1	0	0.514991	0.2091	0	0	0	1	Module_10	Peripherals	p__Acidobacteriota	f__Bryobacteraceae	g__Bryobacter
bOTU390	0	31.2928	0	59.8538	125.542	149.515	61.6047	29.1593	0	30.6651	0	0	0	0	1	0	0.76738	0.0049	0	0	0	1	Module_10	Peripherals	p__Actinobacteriota	f__norank_o__norank_c__Acidimicrobiia	g__norank_f__norank_o__norank_c__Acidimicrobiia
bOTU391	59.5807	312.928	121.792	209.488	282.47	209.321	154.012	87.4778	151.875	61.3301	118.812	32.2988	0	1	1	1	0.606843	0.0898	0	0	0	1	Module_8	Peripherals	p__Chloroflexi	f__A4b	g__norank_f__A4b
bOTU392	327.694	876.197	426.272	448.904	439.397	657.865	554.442	554.026	486	275.986	683.171	484.482	0	0	1	1	0.395455	0.4851	0	0	0	1	Module_4	Peripherals	p__Chloroflexi	f__norank_o__norank_c__JG30-KF-CM66	g__norank_f__norank_o__norank_c__JG30-KF-CM66
bOTU393	89.371	62.5855	91.344	0	31.3855	119.612	61.6047	58.3185	60.7499	91.9952	0	161.494	1	1	0	0	0.416695	0.4357	0	0	0	1	Module_10	Peripherals	p__Bacteroidota	f__Sphingobacteriaceae	g__Solitalea
bOTU394	0	125.171	30.448	89.7807	31.3855	0	61.6047	0	0	61.3301	0	32.2988	0	0	0	1	0.394791	0.5096	0	0	0	1	Module_12	Peripherals	p__Bdellovibrionota	f__norank_o__0319-6G20	g__norank_f__norank_o__0319-6G20
bOTU395	2710.92	2315.66	2557.63	1256.93	3860.42	1704.47	2864.62	2361.9	2217.37	2575.87	2881.2	1259.65	0	1	1	1	0.225319	0.8575	0	0	0	1	Module_7	Peripherals	p__Acidobacteriota	f__Vicinamibacteraceae	g__norank_f__Vicinamibacteraceae
bOTU396	625.597	125.171	395.824	149.635	125.542	239.223	184.814	466.548	212.625	153.325	237.625	96.8965	1	1	0	1	0.424819	0.4059	0	0	0	1	Module_19	Peripherals	p__Proteobacteria	f__Pseudomonadaceae	g__Pseudomonas
bOTU397	655.388	469.391	213.136	329.196	1255.42	657.865	462.035	524.867	789.749	275.986	415.843	226.092	0	1	1	0	0.553025	0.1325	0	0	0	1	Module_4	Peripherals	p__Chloroflexi	f__A4b	g__norank_f__A4b
bOTU399	0	62.5855	0	29.9269	0	0	30.8023	29.1593	0	0	0	64.5976	1	1	0	1	0.263616	0.8264	0	0	0	1	Module_2	Peripherals	p__Armatimonadota	f__norank_o__norank_c__norank_p__Armatimonadota	g__norank_f__norank_o__norank_c__norank_p__Armatimonadota
bOTU400	59.5807	31.2928	30.448	29.9269	31.3855	59.8059	61.6047	87.4778	121.5	30.6651	0	96.8965	1	1	0	0	0.375834	0.5353	0	0	0	1	Module_4	Peripherals	p__Proteobacteria	f__norank_o__KF-JG30-C25	g__norank_f__norank_o__KF-JG30-C25
bOTU401	89.371	0	91.344	89.7807	125.542	239.223	30.8023	58.3185	91.1249	122.66	59.4062	64.5976	1	0	1	0	0.436765	0.3723	0	0	0	1	Module_5	Peripherals	p__Proteobacteria	f__unclassified_o__Rhizobiales	g__unclassified_o__Rhizobiales
bOTU403	685.178	375.513	578.512	389.05	533.554	448.544	246.419	379.07	394.875	367.981	297.031	193.793	0	1	1	1	0.555653	0.1387	0	0	0	1	Module_14	Peripherals	p__Chloroflexi	f__JG30-KF-CM45	g__norank_f__JG30-KF-CM45
bOTU406	327.694	312.928	243.584	119.708	816.024	239.223	523.64	349.911	728.999	490.641	772.28	226.092	1	1	1	0	0.207834	0.9073	0	0	0	1	Module_7	Peripherals	p__Acidobacteriota	f__Vicinamibacteraceae	g__norank_f__Vicinamibacteraceae
bOTU407	0	0	0	29.9269	125.542	29.9029	123.209	116.637	0	61.3301	89.1093	64.5976	1	1	1	0	0.659333	0.0518	1	0	1	1	Module_10	Peripherals	p__Armatimonadota	f__Fimbriimonadaceae	g__norank_f__Fimbriimonadaceae
bOTU408	29.7903	219.049	60.896	209.488	156.928	0	0	58.3185	121.5	122.66	59.4062	64.5976	1	0	1	1	0.364773	0.5697	0	0	0	1	Module_10	Peripherals	p__Proteobacteria	f__Hyphomonadaceae	g__SWB02
bOTU409	208.532	281.635	213.136	269.342	0	119.612	431.233	291.593	151.875	91.9952	178.219	290.689	1	1	0	1	0.526589	0.2002	0	0	0	1	Module_10	Peripherals	p__Bacteroidota	f__Microscillaceae	g__norank_f__Microscillaceae
bOTU413	1459.73	938.783	974.336	269.342	1224.04	837.282	924.07	1020.57	607.499	613.301	653.468	839.769	0	0	0	1	0.529853	0.1917	0	0	0	1	Module_7	Peripherals	p__Acidobacteriota	f__norank_o__11-24	g__norank_f__norank_o__11-24
bOTU414	178.742	93.8783	91.344	59.8538	31.3855	89.7088	92.407	233.274	212.625	91.9952	0	0	0	1	0	0	0.434425	0.3805	0	0	0	1	Module_4	Peripherals	p__Chloroflexi	f__Caldilineaceae	g__Litorilinea
bOTU416	59.5807	0	213.136	119.708	156.928	179.418	61.6047	174.956	151.875	122.66	89.1093	64.5976	0	0	1	0	0.582105	0.1276	0	0	0	1	Module_10	Peripherals	p__Proteobacteria	f__norank_o__norank_c__Alphaproteobacteria	g__norank_f__norank_o__norank_c__Alphaproteobacteria
bOTU417	59.5807	62.5855	121.792	239.415	94.1566	179.418	154.012	174.956	182.25	153.325	207.922	322.988	1	1	0	0	0.59033	0.104	0	0	0	1	Module_10	Peripherals	p__Bacteroidota	f__Microscillaceae	g__Ohtaekwangia
bOTU418	148.952	187.757	121.792	389.05	219.699	328.932	123.209	58.3185	394.875	245.32	207.922	258.391	0	0	1	0	0.377025	0.5197	0	0	0	1	Module_1	Peripherals	p__Proteobacteria	f__SC-I-84	g__norank_f__SC-I-84
bOTU421	1698.05	2503.42	2009.57	1885.39	1286.81	1824.08	1324.5	1807.87	1701	1809.24	1455.45	1421.15	0	0	0	1	0.422631	0.4064	0	0	0	1	Module_1	Peripherals	p__Proteobacteria	f__Rhizobiales_Incertae_Sedis	g__Nordella
bOTU424	238.323	469.391	365.376	448.904	376.626	448.544	215.616	320.752	546.749	275.986	148.515	419.885	0	0	1	0	0.430429	0.3966	0	0	0	1	Module_1	Peripherals	p__Actinobacteriota	f__norank_o__Gaiellales	g__norank_f__norank_o__Gaiellales
bOTU425	2591.76	3473.5	3166.59	3830.64	3138.55	2422.14	2803.01	2420.22	2885.62	2974.51	2019.81	1841.03	0	0	1	1	0.427038	0.4011	0	0	0	1	Module_1	Peripherals	p__Proteobacteria	f__norank_o__CCD24	g__norank_f__norank_o__CCD24
bOTU426	89.371	31.2928	91.344	89.7807	31.3855	89.7088	61.6047	58.3185	30.375	0	178.219	64.5976	1	0	0	0	0.464522	0.3237	0	0	0	1	Module_15	Peripherals	p__Entotheonellaeota	f__Entotheonellaceae	g__Candidatus_Entotheonella
bOTU427	417.065	625.855	426.272	1945.25	282.47	418.641	431.233	379.07	668.249	306.651	356.437	290.689	0	0	1	0	0.449421	0.3517	0	0	0	1	Module_1	Peripherals	p__Proteobacteria	f__Rhodomicrobiaceae	g__Rhodomicrobium
bOTU429	1102.24	657.148	517.616	897.807	784.638	508.35	739.256	991.415	698.624	766.627	772.28	645.976	0	1	0	1	0.139415	0.9579	0	0	0	1	Module_16	Peripherals	p__Chloroflexi	f__A4b	g__norank_f__A4b
bOTU432	1221.4	938.783	822.096	299.269	1632.05	867.185	1848.14	641.504	941.624	1073.28	1306.94	742.873	0	1	1	1	0.211136	0.8837	0	0	0	1	Module_7	Peripherals	p__Acidobacteriota	f__norank_o__Vicinamibacterales	g__norank_f__norank_o__Vicinamibacterales
bOTU433	59.5807	93.8783	60.896	29.9269	62.7711	59.8059	0	29.1593	30.375	30.6651	0	129.195	1	0	1	1	0.397457	0.5002	0	0	0	1	Module_1	Peripherals	p__Actinobacteriota	f__Solirubrobacteraceae	g__Solirubrobacter
bOTU434	59.5807	62.5855	0	29.9269	125.542	179.418	61.6047	145.796	60.7499	30.6651	89.1093	0	0	0	1	0	0.586807	0.0935	0	0	0	1	Module_4	Peripherals	p__Planctomycetota	f__Gemmataceae	g__norank_f__Gemmataceae
bOTU436	208.532	438.099	213.136	718.246	282.47	388.738	184.814	262.433	334.125	582.636	297.031	193.793	0	0	1	0	0.568293	0.122	0	0	0	1	Module_1	Peripherals	p__Proteobacteria	f__Beijerinckiaceae	g__norank_f__Beijerinckiaceae
bOTU437	148.952	187.757	121.792	778.099	251.084	239.223	123.209	524.867	243	889.287	475.249	193.793	1	0	1	0	0.485038	0.2586	0	0	0	1	Module_39	Peripherals	p__Myxococcota	f__BIrii41	g__norank_f__BIrii41
bOTU438	208.532	187.757	60.896	269.342	125.542	29.9029	30.8023	204.115	151.875	61.3301	59.4062	129.195	0	0	1	1	0.495241	0.256	0	0	0	1	Module_4	Peripherals	p__Proteobacteria	f__Nitrosococcaceae	g__wb1-P19
bOTU440	685.178	375.513	334.928	329.196	690.482	269.126	677.651	524.867	516.374	490.641	475.249	872.068	0	1	0	0	0.385548	0.5129	0	0	0	1	Module_7	Peripherals	p__Acidobacteriota	f__norank_o__Vicinamibacterales	g__norank_f__norank_o__Vicinamibacterales
bOTU442	863.92	1251.71	700.304	718.246	1098.49	1136.31	954.873	524.867	911.249	1349.26	564.359	355.287	0	1	1	1	0.283447	0.7406	0	0	0	1	Module_4	Peripherals	p__Chloroflexi	f__JG30-KF-CM45	g__norank_f__JG30-KF-CM45
bOTU444	625.597	469.391	700.304	418.977	376.626	179.418	154.012	349.911	425.25	398.646	475.249	129.195	0	0	0	1	0.719642	0.0152	0	0	0	1	Module_1	Peripherals	p__Myxococcota	f__BIrii41	g__norank_f__BIrii41
bOTU445	178.742	93.8783	182.688	179.561	31.3855	119.612	154.012	0	91.1249	122.66	178.219	129.195	1	0	0	1	0.441832	0.3797	0	0	0	1	Module_14	Peripherals	p__Gemmatimonadota	f__Gemmatimonadaceae	g__norank_f__Gemmatimonadaceae
bOTU447	2055.53	2628.59	2253.15	1945.25	1945.9	1734.37	1971.35	1457.96	1944	1901.23	1099.01	1421.15	0	0	0	1	0.577753	0.1115	0	0	0	1	Module_1	Peripherals	p__Proteobacteria	f__Methyloligellaceae	g__norank_f__Methyloligellaceae
bOTU449	208.532	250.342	243.584	478.83	188.313	239.223	554.442	145.796	212.625	459.976	207.922	226.092	1	0	0	0	0.489029	0.2566	0	0	0	1	Module_10	Peripherals	p__Bacteroidota	f__Microscillaceae	g__norank_f__Microscillaceae
bOTU450	119.161	62.5855	30.448	0	0	0	0	29.1593	60.7499	30.6651	59.4062	0	0	0	0	1	0.667665	0.0351	0	0	0	1	Module_7	Peripherals	p__Acidobacteriota	f__norank_o__Subgroup_17	g__norank_f__norank_o__Subgroup_17
bOTU453	178.742	156.464	334.928	538.684	188.313	179.418	308.023	379.07	364.5	245.32	89.1093	226.092	0	1	1	0	0.283134	0.7493	0	0	0	1	Module_1	Peripherals	p__Acidobacteriota	f__norank_o__Subgroup_7	g__norank_f__norank_o__Subgroup_7
bOTU454	178.742	93.8783	182.688	299.269	188.313	358.835	400.43	291.593	91.1249	245.32	178.219	32.2988	0	1	1	0	0.460847	0.3254	0	0	0	1	Module_4	Peripherals	p__Armatimonadota	f__norank_o__norank_c__norank_p__Armatimonadota	g__norank_f__norank_o__norank_c__norank_p__Armatimonadota
bOTU455	119.161	93.8783	334.928	119.708	31.3855	29.9029	154.012	116.637	212.625	153.325	148.515	419.885	1	1	0	0	0.553913	0.1369	0	0	0	1	Module_10	Peripherals	p__Bacteroidota	f__Sphingobacteriaceae	g__Arcticibacter
bOTU456	327.694	219.049	60.896	149.635	251.084	89.7088	30.8023	145.796	151.875	245.32	118.812	96.8965	0	1	1	1	0.352435	0.5844	0	0	0	1	Module_4	Peripherals	p__Chloroflexi	f__norank_o__Ardenticatenales	g__norank_f__norank_o__Ardenticatenales
bOTU457	59.5807	0	0	149.635	0	0	0	58.3185	30.375	30.6651	0	0	0	1	1	0	0.455225	0.3303	0	0	0	1	Module_4	Peripherals	p__Proteobacteria	f__Nitrosococcaceae	g__unclassified_f__Nitrosococcaceae
bOTU460	1042.66	625.855	943.888	1077.37	1035.72	1016.7	739.256	991.415	1123.87	1379.93	1009.9	581.379	0	1	1	0	0.526943	0.2003	0	0	0	1	Module_15	Peripherals	p__Chloroflexi	f__norank_o__norank_c__TK10	g__norank_f__norank_o__norank_c__TK10
bOTU13	506.436	500.684	700.304	778.099	502.169	598.059	677.651	466.548	546.749	337.316	564.359	1001.26	1	0	0	0	0.428425	0.3972	0	0	0	1	Module_10	Peripherals	p__Bacteroidota	f__Chitinophagaceae	g__Flavitalea
bOTU463	29.7903	62.5855	182.688	239.415	0	0	0	29.1593	121.5	30.6651	0	0	0	0	0	1	0.284369	0.776	0	0	0	1	Module_1	Peripherals	p__Actinobacteriota	f__norank_o__Microtrichales	g__norank_f__norank_o__Microtrichales
bOTU465	29.7903	0	0	0	0	0	0	0	0	30.6651	0	64.5976	1	0	0	0	0.53904	0.1619	0	0	0	1	Module_9	Peripherals	p__Firmicutes	f__Bacillaceae	g__norank_f__Bacillaceae
bOTU466	119.161	156.464	91.344	389.05	219.699	89.7088	154.012	87.4778	151.875	61.3301	178.219	96.8965	0	0	1	0	0.44821	0.3491	0	0	0	1	Module_10	Peripherals	p__Firmicutes	f__Paenibacillaceae	g__Paenibacillus
bOTU469	148.952	156.464	91.344	179.561	31.3855	0	123.209	58.3185	151.875	122.66	118.812	32.2988	0	0	0	1	0.297734	0.7165	0	0	0	1	Module_12	Peripherals	p__Chloroflexi	f__norank_o__RBG-13-54-9	g__norank_f__norank_o__RBG-13-54-9
bOTU471	29.7903	0	0	29.9269	125.542	0	0	0	60.7499	0	59.4062	0	0	0	1	0	0.36714	0.557	0	0	0	1	Module_2	Peripherals	p__Chloroflexi	f__JG30-KF-CM45	g__norank_f__JG30-KF-CM45
bOTU472	119.161	187.757	30.448	89.7807	31.3855	29.9029	61.6047	0	60.7499	91.9952	59.4062	64.5976	0	0	0	1	0.388999	0.5078	0	0	0	1	Module_13	Peripherals	p__Patescibacteria	f__norank_o__norank_c__Parcubacteria	g__norank_f__norank_o__norank_c__Parcubacteria
bOTU473	59.5807	0	0	0	0	0	61.6047	58.3185	60.7499	0	0	32.2988	1	1	0	1	0.415727	0.4873	0	0	0	1	Module_4	Peripherals	p__Proteobacteria	f__Diplorickettsiaceae	g__norank_f__Diplorickettsiaceae
bOTU476	446.855	281.635	213.136	359.123	156.928	179.418	92.407	145.796	243	183.99	326.734	129.195	0	0	0	1	0.385134	0.4999	0	0	0	1	Module_1	Peripherals	p__Gemmatimonadota	f__Gemmatimonadaceae	g__Roseisolibacter
bOTU477	29.7903	62.5855	30.448	209.488	125.542	29.9029	92.407	116.637	60.7499	30.6651	89.1093	226.092	1	1	1	0	0.350234	0.6072	0	0	0	1	Module_9	Peripherals	p__Actinobacteriota	f__67-14	g__norank_f__67-14
bOTU478	744.759	938.783	852.544	1197.08	1349.58	1345.63	893.268	845.618	1215	735.961	475.249	1259.65	0	1	1	0	0.754722	0.0101	0	0	0	1	Module_8	Peripherals	p__Proteobacteria	f__Hyphomicrobiaceae	g__Pedomicrobium
bOTU479	59.5807	0	60.896	29.9269	0	89.7088	92.407	262.433	182.25	30.6651	148.515	64.5976	0	1	0	0	0.479355	0.2596	0	0	0	1	Module_4	Peripherals	p__Acidobacteriota	f__norank_o__Subgroup_7	g__norank_f__norank_o__Subgroup_7
bOTU480	178.742	156.464	304.48	299.269	313.855	149.515	277.221	116.637	182.25	122.66	59.4062	129.195	0	1	1	1	0.490211	0.2692	0	0	0	1	Module_9	Peripherals	p__Actinobacteriota	f__Mycobacteriaceae	g__Mycobacterium
bOTU486	2264.07	1157.83	1217.92	718.246	2102.83	837.282	2556.59	1312.17	1792.12	1625.25	1366.34	2099.42	0	1	0	0	0.383906	0.5091	0	0	0	1	Module_7	Peripherals	p__Acidobacteriota	f__Vicinamibacteraceae	g__norank_f__Vicinamibacteraceae
bOTU487	953.291	782.319	1431.06	867.88	753.253	777.476	1170.49	1108.05	1245.37	551.971	831.686	678.275	0	1	0	0	0.485121	0.2764	0	0	0	1	Module_10	Peripherals	p__Proteobacteria	f__Nitrosomonadaceae	g__Ellin6067
bOTU489	357.484	531.977	182.688	149.635	31.3855	119.612	123.209	145.796	91.1249	91.9952	118.812	64.5976	0	0	0	1	0.700578	0.0116	0	0	0	1	Module_14	Peripherals	p__MBNT15	f__norank_o__norank_c__norank_p__MBNT15	g__norank_f__norank_o__norank_c__norank_p__MBNT15
bOTU490	148.952	375.513	213.136	89.7807	282.47	149.515	92.407	174.956	151.875	153.325	237.625	64.5976	0	0	1	1	0.566815	0.1222	0	0	0	1	Module_4	Peripherals	p__Chloroflexi	f__Caldilineaceae	g__norank_f__Caldilineaceae
bOTU491	834.13	594.563	1217.92	1616.05	941.566	837.282	1078.08	1312.17	1245.37	1134.61	712.874	1291.95	0	1	0	0	0.240695	0.8277	0	0	0	1	Module_1	Peripherals	p__Proteobacteria	f__TRA3-20	g__norank_f__TRA3-20
bOTU494	208.532	93.8783	304.48	179.561	659.096	179.418	246.419	379.07	486	367.981	267.328	387.586	1	1	1	0	0.235616	0.8552	0	0	0	1	Module_18	Peripherals	p__Chloroflexi	f__JG30-KF-CM45	g__norank_f__JG30-KF-CM45
bOTU495	4408.97	4662.62	4841.23	4429.18	4550.9	4246.22	4219.92	4869.6	4252.5	5918.36	4366.35	4877.12	1	0	0	0	0.365909	0.5699	0	0	0	1	Module_10	Peripherals	p__Actinobacteriota	f__Streptomycetaceae	g__Streptomyces
bOTU497	595.807	312.928	304.48	1137.22	753.253	867.185	215.616	554.026	243	245.32	386.14	258.391	0	0	1	0	0.699814	0.0214	0	0	0	1	Module_10	Peripherals	p__Proteobacteria	f__Pseudomonadaceae	g__Pseudomonas
bOTU498	89.371	0	30.448	29.9269	31.3855	119.612	0	0	0	0	59.4062	96.8965	1	0	1	1	0.501903	0.2476	0	0	0	1	Module_6	Peripherals	p__Cyanobacteria	f__norank_o__Chloroplast	g__norank_f__norank_o__Chloroplast
bOTU500	148.952	406.806	243.584	0	62.7711	328.932	215.616	145.796	212.625	122.66	237.625	355.287	1	1	0	1	0.596084	0.0891	0	0	0	1	Module_15	Peripherals	p__Acidobacteriota	f__Thermoanaerobaculaceae	g__Subgroup_10
bOTU501	446.855	312.928	487.168	239.415	376.626	209.321	770.059	524.867	546.749	429.311	504.952	516.781	0	1	0	0	0.444076	0.363	0	0	0	1	Module_7	Peripherals	p__Actinobacteriota	f__norank_o__norank_c__MB-A2-108	g__norank_f__norank_o__norank_c__MB-A2-108
bOTU502	2681.13	3755.13	3379.73	3710.94	2636.38	3080	3018.63	3149.2	2794.5	2330.54	2643.57	2551.61	0	1	0	1	0.386542	0.5026	0	0	0	1	Module_1	Peripherals	p__Proteobacteria	f__Dongiaceae	g__Dongia
bOTU503	59.5807	156.464	60.896	119.708	0	29.9029	30.8023	87.4778	91.1249	61.3301	59.4062	129.195	1	0	0	1	0.404865	0.4741	0	0	0	1	Module_1	Peripherals	p__Myxococcota	f__Haliangiaceae	g__Haliangium
bOTU504	0	0	0	0	62.7711	0	0	58.3185	30.375	30.6651	29.7031	0	0	0	1	0	0.39907	0.5047	0	0	0	1	Module_4	Peripherals	p__Patescibacteria	f__S32	g__TM7
bOTU506	1102.24	563.27	669.856	329.196	847.409	657.865	739.256	437.389	789.749	1195.94	861.389	419.885	0	0	0	1	0.2997	0.7176	0	0	0	1	Module_7	Peripherals	p__Actinobacteriota	f__norank_o__norank_c__MB-A2-108	g__norank_f__norank_o__norank_c__MB-A2-108
bOTU507	804.339	531.977	700.304	778.099	439.397	299.029	770.059	524.867	911.249	582.636	861.389	678.275	0	1	0	1	0.306153	0.6926	0	0	0	1	Module_9	Peripherals	p__Methylomirabilota	f__norank_o__Rokubacteriales	g__norank_f__norank_o__Rokubacteriales
bOTU508	0	31.2928	30.448	29.9269	0	0	61.6047	58.3185	60.7499	0	0	0	1	1	0	0	0.163887	0.9775	0	0	0	1	Module_12	Peripherals	p__Bacteroidota	f__37-13	g__norank_f__37-13
bOTU509	0	0	0	0	31.3855	0	0	0	91.1249	30.6651	89.1093	64.5976	1	1	0	0	0.509514	0.2133	0	0	0	1	Module_9	Peripherals	p__Chloroflexi	f__JG30-KF-CM45	g__norank_f__JG30-KF-CM45
bOTU510	119.161	438.099	60.896	0	0	119.612	92.407	29.1593	121.5	153.325	207.922	290.689	1	1	0	1	0.494227	0.2486	0	0	0	1	Module_11	Peripherals	p__Actinobacteriota	f__Glycomycetaceae	g__Glycomyces
bOTU512	1280.98	1095.25	1644.19	2334.3	1851.75	1704.47	1262.9	1341.33	1609.87	2177.22	1455.45	1291.95	1	0	1	0	0.616948	0.0647	0	0	0	1	Module_10	Peripherals	p__Proteobacteria	f__Rhodobacteraceae	g__unclassified_f__Rhodobacteraceae
bOTU513	387.274	563.27	974.336	448.904	219.699	687.767	523.64	670.663	941.624	521.306	564.359	645.976	1	1	0	1	0.284251	0.7483	0	0	0	1	Module_10	Peripherals	p__Proteobacteria	f__Comamonadaceae	g__unclassified_f__Comamonadaceae
bOTU514	0	62.5855	0	0	62.7711	119.612	61.6047	0	30.375	91.9952	0	161.494	1	0	0	0	0.342178	0.6025	0	0	0	1	Module_10	Peripherals	p__Actinobacteriota	f__Pseudonocardiaceae	g__Pseudonocardia
bOTU517	29.7903	281.635	152.24	0	94.1566	59.8059	92.407	87.4778	182.25	153.325	237.625	64.5976	1	0	0	1	0.534135	0.1595	0	0	0	1	Module_22	Peripherals	p__Bacteroidota	f__Hymenobacteraceae	g__Rufibacter
bOTU518	268.113	312.928	152.24	329.196	219.699	328.932	523.64	291.593	425.25	306.651	237.625	419.885	1	1	0	0	0.432488	0.3868	0	0	0	1	Module_10	Peripherals	p__Firmicutes	f__Planococcaceae	g__Lysinibacillus
bOTU519	1400.15	1627.22	1826.88	1855.47	2605	1614.76	1663.33	1807.87	1427.62	1441.26	1158.42	1324.25	0	0	1	0	0.552135	0.1469	0	0	0	1	Module_4	Peripherals	p__Proteobacteria	f__Rhizobiaceae	g__Allorhizobium-Neorhizobium-Pararhizobium-Rhizobium
bOTU520	89.371	93.8783	30.448	59.8538	62.7711	179.418	30.8023	116.637	30.375	0	0	0	0	0	1	0	0.489057	0.2561	0	0	0	1	Module_12	Peripherals	p__Acidobacteriota	f__Pyrinomonadaceae	g__RB41
bOTU522	1072.45	1251.71	1096.13	927.734	470.783	926.991	646.849	845.618	1245.37	766.627	1039.61	1162.76	0	0	0	1	0.625294	0.0772	0	0	0	1	Module_1	Peripherals	p__Actinobacteriota	f__Gaiellaceae	g__Gaiella
bOTU525	0	0	0	0	31.3855	0	61.6047	29.1593	0	0	118.812	32.2988	1	0	0	0	0.492427	0.208	0	0	0	1	Module_9	Peripherals	p__Bacteroidota	f__Cytophagaceae	g__Cytophaga
bOTU526	0	0	0	0	31.3855	29.9029	0	0	30.375	0	29.7031	0	1	1	1	0	0.361954	0.5986	0	0	0	1	Module_2	Peripherals	p__Bacteroidota	f__Microscillaceae	g__unclassified_f__Microscillaceae
bOTU529	148.952	93.8783	60.896	119.708	345.241	149.515	154.012	379.07	60.7499	245.32	148.515	64.5976	0	1	1	0	0.236667	0.8572	0	0	0	1	Module_7	Peripherals	p__Chloroflexi	f__A4b	g__norank_f__A4b
bOTU531	327.694	907.49	121.792	538.684	219.699	299.029	277.221	320.752	334.125	275.986	237.625	226.092	0	0	0	1	0.225018	0.8988	0	0	0	1	Module_10	Peripherals	p__Actinobacteriota	f__Micromonosporaceae	g__Actinoplanes
bOTU533	89.371	0	0	149.635	62.7711	119.612	92.407	58.3185	60.7499	30.6651	29.7031	32.2988	0	0	1	0	0.438088	0.3842	0	0	0	1	Module_12	Peripherals	p__Chloroflexi	f__JG30-KF-CM45	g__norank_f__JG30-KF-CM45
bOTU534	59.5807	93.8783	30.448	0	31.3855	29.9029	30.8023	0	91.1249	30.6651	0	32.2988	1	1	0	1	0.515064	0.2159	0	0	0	1	Module_1	Peripherals	p__Gemmatimonadota	f__Gemmatimonadaceae	g__Gemmatimonas
bOTU536	0	0	60.896	29.9269	188.313	119.612	0	58.3185	30.375	61.3301	89.1093	32.2988	0	0	1	0	0.616263	0.0739	0	0	0	1	Module_15	Peripherals	p__Nitrospirota	f__Nitrospiraceae	g__Nitrospira
bOTU537	566.017	281.635	426.272	538.684	313.855	568.156	123.209	524.867	486	613.301	742.577	613.678	1	0	0	0	0.534483	0.1692	0	0	0	1	Module_29	Peripherals	p__Actinobacteriota	f__Pseudonocardiaceae	g__Pseudonocardia
bOTU538	119.161	31.2928	30.448	29.9269	94.1566	0	0	58.3185	0	30.6651	59.4062	0	0	0	0	1	0.493309	0.2462	0	0	0	1	Module_14	Peripherals	p__Myxococcota	f__Haliangiaceae	g__Haliangium
bOTU539	208.532	469.391	395.824	389.05	219.699	59.8059	154.012	291.593	212.625	183.99	59.4062	387.586	1	0	0	1	0.573719	0.1246	0	0	0	1	Module_1	Peripherals	p__Actinobacteriota	f__norank_o__IMCC26256	g__norank_f__norank_o__IMCC26256
bOTU540	417.065	281.635	487.168	418.977	439.397	807.379	215.616	379.07	394.875	337.316	326.734	355.287	0	0	1	0	0.536583	0.1832	0	0	0	1	Module_12	Peripherals	p__Proteobacteria	f__Geminicoccaceae	g__Candidatus_Alysiosphaera
bOTU542	863.92	876.197	517.616	1227	721.867	837.282	677.651	903.937	546.749	735.961	772.28	1001.26	0	0	1	0	0.407288	0.4438	0	0	0	1	Module_4	Peripherals	p__Planctomycetota	f__Phycisphaeraceae	g__AKYG587
bOTU548	148.952	125.171	334.928	59.8538	282.47	149.515	92.407	233.274	243	91.9952	297.031	452.183	1	0	0	0	0.6511	0.0442	0	0	0	1	Module_1	Peripherals	p__Bacteroidota	f__Hymenobacteraceae	g__Pontibacter
bOTU549	685.178	312.928	487.168	688.319	345.241	388.738	431.233	524.867	516.374	429.311	148.515	290.689	0	0	1	1	0.470142	0.3038	0	0	0	1	Module_21	Peripherals	p__Proteobacteria	f__TRA3-20	g__norank_f__TRA3-20
bOTU22	178.742	62.5855	91.344	89.7807	31.3855	59.8059	30.8023	0	60.7499	61.3301	89.1093	32.2988	1	0	0	0	0.298275	0.7635	0	0	0	1	Module_10	Peripherals	p__Bacteroidota	f__Chitinophagaceae	g__Terrimonas
bOTU551	119.161	93.8783	182.688	239.415	313.855	29.9029	92.407	87.4778	121.5	91.9952	178.219	226.092	1	1	1	0	0.187218	0.9105	0	0	0	1	Module_8	Peripherals	p__Actinobacteriota	f__norank_o__0319-7L14	g__norank_f__norank_o__0319-7L14
bOTU553	2174.7	2597.3	3105.7	2424.08	2824.7	2063.3	1447.71	3295	2764.12	2698.53	2495.06	2260.92	0	1	1	1	0.110038	0.9813	0	0	0	1	Module_10	Peripherals	p__Actinobacteriota	f__Propionibacteriaceae	g__Microlunatus
bOTU554	89.371	62.5855	91.344	89.7807	62.7711	0	30.8023	87.4778	0	30.6651	59.4062	32.2988	0	0	0	1	0.465165	0.3127	0	0	0	1	Module_4	Peripherals	p__Acidobacteriota	f__norank_o__Vicinamibacterales	g__norank_f__norank_o__Vicinamibacterales
bOTU555	0	187.757	0	0	94.1566	0	0	29.1593	60.7499	30.6651	0	0	0	0	0	1	0.335038	0.6497	0	0	0	1	Module_4	Peripherals	p__Entotheonellaeota	f__Entotheonellaceae	g__norank_f__Entotheonellaceae
bOTU556	0	125.171	334.928	329.196	125.542	239.223	184.814	145.796	212.625	61.3301	59.4062	226.092	0	0	1	0	0.424523	0.4112	0	0	0	1	Module_12	Peripherals	p__Proteobacteria	f__TRA3-20	g__norank_f__TRA3-20
bOTU558	208.532	187.757	304.48	119.708	502.169	448.544	338.826	291.593	243	306.651	534.656	387.586	1	0	1	0	0.451437	0.3544	0	0	0	1	Module_7	Peripherals	p__Acidobacteriota	f__Vicinamibacteraceae	g__norank_f__Vicinamibacteraceae
bOTU24	208.532	156.464	121.792	119.708	62.7711	269.126	92.407	204.115	212.625	153.325	356.437	419.885	1	0	0	0	0.643102	0.05	0	0	0	1	Module_15	Peripherals	p__Bacteroidota	f__Chitinophagaceae	g__UTBCD1
bOTU561	89.371	594.563	243.584	239.415	313.855	269.126	123.209	408.23	364.5	337.316	415.843	290.689	1	0	0	0	0.474938	0.3001	0	0	0	1	Module_22	Peripherals	p__Firmicutes	f__Paenibacillaceae	g__Cohnella
bOTU562	89.371	156.464	91.344	29.9269	31.3855	29.9029	30.8023	0	121.5	30.6651	89.1093	129.195	0	0	0	1	0.470029	0.3107	0	0	0	1	Module_1	Peripherals	p__Gemmatimonadota	f__Gemmatimonadaceae	g__norank_f__Gemmatimonadaceae
bOTU565	268.113	93.8783	91.344	329.196	156.928	209.321	92.407	379.07	243	91.9952	148.515	226.092	0	1	1	0	0.524571	0.199	0	0	0	1	Module_4	Peripherals	p__Chloroflexi	f__JG30-KF-CM45	g__norank_f__JG30-KF-CM45
bOTU566	59.5807	156.464	182.688	179.561	219.699	149.515	123.209	145.796	151.875	153.325	59.4062	96.8965	0	1	1	1	0.61303	0.0836	0	0	0	1	Module_14	Peripherals	p__Chloroflexi	f__unclassified_p__Chloroflexi	g__unclassified_p__Chloroflexi
bOTU569	20585.1	20809.7	28621.1	8379.53	16854	18450.1	17927	19420.1	24907.5	17049.8	17524.8	20606.6	0	1	0	1	0.654572	0.0339	0	0	0	1	Module_4	Peripherals	p__Actinobacteriota	f__Micrococcaceae	g__Arthrobacter
bOTU577	327.694	438.099	608.96	329.196	282.47	239.223	123.209	349.911	516.374	551.971	356.437	484.482	1	0	0	1	0.607358	0.0847	0	0	0	1	Module_1	Peripherals	p__Methylomirabilota	f__WX65	g__norank_f__WX65
bOTU578	7388.01	6352.43	5663.33	6105.09	6182.95	6189.91	6437.69	5861.01	6166.12	4814.41	5643.59	3811.26	0	1	1	1	0.640583	0.0303	0	0	0	1	Module_4	Peripherals	p__Chloroflexi	f__JG30-KF-CM45	g__norank_f__JG30-KF-CM45
bOTU77	89.371	187.757	334.928	149.635	408.012	179.418	123.209	145.796	91.1249	91.9952	148.515	322.988	0	0	1	0	0.396976	0.475	0	0	0	1	Module_10	Peripherals	p__Bacteroidota	f__Chitinophagaceae	g__Puia
bOTU580	89.371	156.464	91.344	59.8538	94.1566	119.612	123.209	0	60.7499	0	207.922	64.5976	1	0	1	1	0.378435	0.5315	0	0	0	1	Module_6	Peripherals	p__Actinobacteriota	f__norank_o__norank_c__MB-A2-108	g__norank_f__norank_o__norank_c__MB-A2-108
bOTU581	0	0	91.344	209.488	62.7711	89.7088	61.6047	29.1593	91.1249	122.66	118.812	96.8965	1	0	1	0	0.623355	0.0556	0	0	0	1	Module_18	Peripherals	p__Actinobacteriota	f__norank_o__norank_c__Acidimicrobiia	g__norank_f__norank_o__norank_c__Acidimicrobiia
bOTU582	59.5807	0	30.448	0	0	0	30.8023	0	30.375	91.9952	89.1093	0	1	1	0	1	0.530463	0.1852	0	0	0	1	Module_7	Peripherals	p__Actinobacteriota	f__67-14	g__norank_f__67-14
bOTU583	29.7903	93.8783	0	0	0	0	30.8023	87.4778	30.375	0	0	64.5976	1	1	0	1	0.314148	0.6712	0	0	0	1	Module_10	Peripherals	p__Gemmatimonadota	f__Gemmatimonadaceae	g__norank_f__Gemmatimonadaceae
bOTU585	178.742	62.5855	60.896	299.269	31.3855	179.418	246.419	349.911	91.1249	367.981	118.812	322.988	1	1	1	0	0.320071	0.6698	0	0	0	1	Module_8	Peripherals	p__Acidobacteriota	f__Bryobacteraceae	g__Bryobacter
bOTU586	148.952	31.2928	60.896	29.9269	0	29.9029	0	0	212.625	91.9952	29.7031	0	1	1	0	1	0.293394	0.761	0	0	0	1	Module_11	Peripherals	p__Proteobacteria	f__Puniceispirillales_Incertae_Sedis	g__Constrictibacter
bOTU587	0	31.2928	0	29.9269	62.7711	29.9029	123.209	58.3185	30.375	61.3301	0	0	0	1	1	0	0.445941	0.3695	0	0	0	1	Module_4	Peripherals	p__Myxococcota	f__norank_o__Blfdi19	g__norank_f__norank_o__Blfdi19
bOTU588	268.113	187.757	121.792	239.415	345.241	448.544	277.221	379.07	637.874	429.311	445.546	290.689	1	1	1	0	0.387664	0.5092	0	0	0	1	Module_52	Peripherals	p__Actinobacteriota	f__Ilumatobacteraceae	g__norank_f__Ilumatobacteraceae
bOTU590	387.274	312.928	852.544	778.099	878.795	448.544	462.035	641.504	789.749	1073.28	564.359	419.885	1	0	1	0	0.37476	0.5246	0	0	0	1	Module_10	Peripherals	p__Proteobacteria	f__Rhodobacteraceae	g__Limibaculum
bOTU593	59.5807	469.391	304.48	329.196	219.699	239.223	154.012	320.752	425.25	306.651	118.812	193.793	0	1	0	0	0.476056	0.3006	0	0	0	1	Module_1	Peripherals	p__Proteobacteria	f__Xanthobacteraceae	g__Starkeya
bOTU594	89.371	187.757	60.896	29.9269	31.3855	209.321	123.209	87.4778	91.1249	0	0	193.793	0	0	0	1	0.284034	0.7334	0	0	0	1	Module_6	Peripherals	p__Myxococcota	f__norank_o__norank_c__bacteriap25	g__norank_f__norank_o__norank_c__bacteriap25
bOTU595	238.323	250.342	182.688	119.708	251.084	209.321	154.012	291.593	182.25	245.32	386.14	290.689	0	1	0	1	0.104155	0.9841	0	0	0	1	Module_4	Peripherals	p__Chloroflexi	f__A4b	g__norank_f__A4b
bOTU597	178.742	125.171	91.344	179.561	62.7711	59.8059	30.8023	116.637	60.7499	0	89.1093	161.494	1	0	0	1	0.439677	0.3735	0	0	0	1	Module_20	Peripherals	p__Actinobacteriota	f__unclassified_c__Acidimicrobiia	g__unclassified_c__Acidimicrobiia
bOTU599	1727.84	1345.59	2435.84	2274.44	1883.13	2003.5	1755.73	1662.08	1731.37	2453.2	1663.37	1808.73	1	0	1	0	0.392409	0.4946	0	0	0	1	Module_10	Peripherals	p__Actinobacteriota	f__Gaiellaceae	g__Gaiella
bOTU600	1191.61	1032.66	1431.06	837.953	941.566	1076.51	1170.49	1166.37	1002.37	1195.94	1158.42	1421.15	1	1	0	1	0.549509	0.1642	0	0	0	1	Module_4	Peripherals	p__Actinobacteriota	f__Nocardioidaceae	g__Aeromicrobium
bOTU601	0	0	60.896	0	94.1566	29.9029	30.8023	116.637	0	0	0	0	0	1	1	0	0.325231	0.6758	0	0	0	1	Module_9	Peripherals	p__Chloroflexi	f__A4b	g__norank_f__A4b
bOTU606	89.371	125.171	152.24	119.708	219.699	89.7088	61.6047	87.4778	30.375	398.646	59.4062	226.092	1	0	1	0	0.445185	0.3678	0	0	0	1	Module_1	Peripherals	p__Myxococcota	f__Polyangiaceae	g__Sorangium
bOTU607	536.226	187.757	517.616	119.708	251.084	328.932	215.616	262.433	303.75	367.981	237.625	290.689	0	1	0	1	0.346499	0.5904	0	0	0	1	Module_9	Peripherals	p__Actinobacteriota	f__norank_o__Gaiellales	g__norank_f__norank_o__Gaiellales
bOTU608	0	125.171	30.448	29.9269	31.3855	59.8059	0	58.3185	60.7499	30.6651	29.7031	0	0	1	0	1	0.126314	0.9701	0	0	0	1	Module_5	Peripherals	p__Bdellovibrionota	f__norank_o__0319-6G20	g__norank_f__norank_o__0319-6G20
bOTU609	417.065	563.27	578.512	389.05	251.084	717.67	708.454	524.867	759.374	766.627	475.249	549.08	1	1	0	1	0.485061	0.2742	0	0	0	1	Module_4	Peripherals	p__Proteobacteria	f__norank_o__norank_c__Alphaproteobacteria	g__norank_f__norank_o__norank_c__Alphaproteobacteria
bOTU611	119.161	0	0	29.9269	94.1566	0	123.209	0	0	30.6651	148.515	0	1	0	0	0	0.185827	0.9208	0	0	0	1	Module_13	Peripherals	p__Myxococcota	f__BIrii41	g__norank_f__BIrii41
bOTU613	178.742	62.5855	60.896	89.7807	94.1566	179.418	123.209	145.796	151.875	153.325	118.812	161.494	0	1	1	0	0.471936	0.316	0	0	0	1	Module_14	Peripherals	p__Chloroflexi	f__Roseiflexaceae	g__norank_f__Roseiflexaceae
bOTU614	0	0	0	119.708	0	0	0	58.3185	0	30.6651	29.7031	0	0	1	1	0	0.297592	0.7598	0	0	0	1	Module_1	Peripherals	p__Myxococcota	f__Myxococcaceae	g__norank_f__Myxococcaceae
bOTU615	119.161	187.757	0	29.9269	0	0	154.012	29.1593	60.7499	0	29.7031	32.2988	0	1	0	1	0.587083	0.0943	0	0	0	1	Module_4	Peripherals	p__Proteobacteria	f__norank_o__norank_c__Alphaproteobacteria	g__norank_f__norank_o__norank_c__Alphaproteobacteria
bOTU617	834.13	594.563	395.824	329.196	533.554	448.544	770.059	466.548	728.999	490.641	623.765	678.275	0	1	0	1	0.366505	0.587	0	0	0	1	Module_7	Peripherals	p__Acidobacteriota	f__Vicinamibacteraceae	g__norank_f__Vicinamibacteraceae
bOTU620	89.371	0	91.344	89.7807	0	89.7088	0	87.4778	182.25	122.66	29.7031	193.793	1	0	0	0	0.295117	0.7185	0	0	0	1	Module_9	Peripherals	p__Actinobacteriota	f__norank_o__Gaiellales	g__norank_f__norank_o__Gaiellales
bOTU622	29.7903	62.5855	91.344	149.635	0	59.8059	30.8023	87.4778	121.5	30.6651	59.4062	64.5976	0	1	0	0	0.325486	0.6657	0	0	0	1	Module_4	Peripherals	p__Chloroflexi	f__norank_o__norank_c__TK10	g__norank_f__norank_o__norank_c__TK10
bOTU623	238.323	156.464	304.48	119.708	627.711	358.835	61.6047	145.796	121.5	30.6651	118.812	258.391	0	0	1	1	0.521402	0.2062	0	0	0	1	Module_14	Peripherals	p__Gemmatimonadota	f__Gemmatimonadaceae	g__norank_f__Gemmatimonadaceae
bOTU626	119.161	0	0	89.7807	62.7711	59.8059	61.6047	58.3185	30.375	122.66	0	32.2988	0	1	1	0	0.272434	0.7643	0	0	0	1	Module_10	Peripherals	p__Myxococcota	f__Sandaracinaceae	g__Sandaracinus
bOTU627	178.742	62.5855	121.792	119.708	62.7711	119.612	246.419	29.1593	30.375	122.66	118.812	64.5976	0	1	1	1	0.302834	0.7241	0	0	0	1	Module_4	Peripherals	p__Myxococcota	f__Haliangiaceae	g__Haliangium
bOTU628	89.371	312.928	182.688	329.196	156.928	239.223	61.6047	116.637	212.625	61.3301	59.4062	258.391	0	0	1	0	0.521565	0.2174	0	0	0	1	Module_15	Peripherals	p__Gemmatimonadota	f__norank_o__norank_c__S0134_terrestrial_group	g__norank_f__norank_o__norank_c__S0134_terrestrial_group
bOTU630	268.113	375.513	213.136	179.561	125.542	209.321	154.012	174.956	182.25	91.9952	207.922	193.793	0	0	0	1	0.378646	0.5314	0	0	0	1	Module_16	Peripherals	p__Actinobacteriota	f__Ilumatobacteraceae	g__CL500-29_marine_group
bOTU632	178.742	187.757	274.032	209.488	219.699	89.7088	30.8023	174.956	30.375	61.3301	29.7031	64.5976	0	0	1	1	0.784002	0.0051	0	0	0	1	Module_19	Peripherals	p__Proteobacteria	f__Sphingomonadaceae	g__Rhizorhapis
bOTU633	89.371	0	0	59.8538	0	0	0	87.4778	30.375	122.66	0	0	1	1	0	1	0.169187	0.969	0	0	0	1	Module_4	Peripherals	p__Chloroflexi	f__Caldilineaceae	g__norank_f__Caldilineaceae
bOTU634	238.323	406.806	91.344	179.561	376.626	59.8059	400.43	495.707	273.375	30.6651	148.515	452.183	0	1	0	0	0.349738	0.5969	0	0	0	1	Module_20	Peripherals	p__Chloroflexi	f__AKYG1722	g__norank_f__AKYG1722
bOTU635	119.161	187.757	395.824	329.196	219.699	179.418	184.814	320.752	243	153.325	207.922	290.689	1	0	0	0	0.180466	0.9348	0	0	0	1	Module_15	Peripherals	p__Myxococcota	f__Polyangiaceae	g__norank_f__Polyangiaceae
bOTU637	89.371	156.464	121.792	29.9269	94.1566	149.515	61.6047	116.637	182.25	183.99	118.812	96.8965	1	0	0	0	0.546063	0.1595	0	0	0	1	Module_5	Peripherals	p__Bdellovibrionota	f__Bdellovibrionaceae	g__OM27_clade
bOTU638	59.5807	0	0	0	0	0	30.8023	29.1593	0	0	0	129.195	1	1	0	1	0.358884	0.5976	0	0	0	1	Module_10	Peripherals	p__Patescibacteria	f__norank_o__norank_c__WWE3	g__norank_f__norank_o__norank_c__WWE3
bOTU641	29.7903	62.5855	30.448	269.342	62.7711	119.612	0	87.4778	91.1249	122.66	118.812	96.8965	1	0	1	0	0.670898	0.0321	0	0	0	1	Module_10	Peripherals	p__Actinobacteriota	f__Nocardioidaceae	g__Nocardioides
bOTU643	1429.94	1001.37	1278.82	2932.84	1412.35	2212.82	1755.73	1516.28	1306.12	1042.61	1069.31	2034.83	1	0	1	0	0.482184	0.2707	0	0	0	1	Module_10	Peripherals	p__Bacteroidota	f__Microscillaceae	g__norank_f__Microscillaceae
bOTU646	2144.9	1095.25	1491.95	1137.22	1945.9	1495.15	1262.9	1399.64	2065.5	2483.87	1930.7	1614.94	1	0	0	1	0.178657	0.9221	0	0	0	1	Module_7	Peripherals	p__Chloroflexi	f__norank_o__norank_c__Gitt-GS-136	g__norank_f__norank_o__norank_c__Gitt-GS-136
bOTU647	208.532	156.464	60.896	89.7807	219.699	119.612	154.012	116.637	30.375	122.66	89.1093	96.8965	1	1	0	1	0.0587873	0.9981	0	0	0	1	Module_4	Peripherals	p__Acidobacteriota	f__norank_o__11-24	g__norank_f__norank_o__11-24
bOTU648	238.323	250.342	213.136	359.123	156.928	119.612	215.616	29.1593	212.625	91.9952	326.734	129.195	1	0	0	1	0.370583	0.5457	0	0	0	1	Module_1	Peripherals	p__Proteobacteria	f__Hyphomonadaceae	g__Hirschia
bOTU128	0	187.757	121.792	89.7807	94.1566	119.612	246.419	87.4778	30.375	91.9952	29.7031	193.793	0	0	1	0	0.339855	0.6234	0	0	0	1	Module_12	Peripherals	p__Bacteroidota	f__Chitinophagaceae	g__Lacibacter
bOTU650	685.178	1189.13	974.336	897.807	1098.49	508.35	1078.08	670.663	546.749	1778.57	1158.42	1324.25	1	0	0	0	0.596429	0.0661	0	0	0	1	Module_10	Peripherals	p__Firmicutes	f__Bacillaceae	g__Bacillus
bOTU652	238.323	187.757	152.24	418.977	156.928	418.641	215.616	145.796	212.625	183.99	237.625	193.793	0	0	1	0	0.547779	0.1481	0	0	0	1	Module_15	Peripherals	p__Actinobacteriota	f__norank_o__IMCC26256	g__norank_f__norank_o__IMCC26256
bOTU653	29.7903	62.5855	30.448	29.9269	0	0	0	0	91.1249	61.3301	0	0	0	0	0	1	0.430735	0.3702	0	0	0	1	Module_1	Peripherals	p__Actinobacteriota	f__Thermomonosporaceae	g__Actinomadura
bOTU138	148.952	125.171	152.24	329.196	156.928	299.029	308.023	116.637	182.25	153.325	118.812	96.8965	1	1	1	0	0.42034	0.4257	0	0	0	1	Module_10	Peripherals	p__Bacteroidota	f__Chitinophagaceae	g__unclassified_f__Chitinophagaceae
bOTU655	29.7903	31.2928	0	0	0	0	61.6047	29.1593	30.375	122.66	59.4062	32.2988	1	0	0	0	0.581026	0.0794	0	0	0	1	Module_11	Peripherals	p__Nitrospirota	f__Nitrospiraceae	g__Nitrospira
bOTU658	774.549	1063.95	943.888	628.465	1883.13	478.447	462.035	379.07	455.625	858.622	623.765	581.379	0	0	1	1	0.505641	0.1953	0	0	0	1	Module_17	Peripherals	p__Actinobacteriota	f__Micromonosporaceae	g__unclassified_f__Micromonosporaceae
bOTU659	357.484	281.635	669.856	329.196	282.47	209.321	308.023	145.796	455.625	459.976	386.14	387.586	0	0	0	1	0.516282	0.2028	0	0	0	1	Module_1	Peripherals	p__Gemmatimonadota	f__Gemmatimonadaceae	g__norank_f__Gemmatimonadaceae
bOTU660	59.5807	0	60.896	0	31.3855	29.9029	0	29.1593	0	0	148.515	0	1	0	0	0	0.291218	0.7777	0	0	0	1	Module_16	Peripherals	p__Myxococcota	f__BIrii41	g__norank_f__BIrii41
bOTU663	0	62.5855	30.448	59.8538	62.7711	59.8059	30.8023	29.1593	30.375	30.6651	0	0	1	0	1	0	0.308528	0.6615	0	0	0	1	Module_8	Peripherals	p__Armatimonadota	f__norank_o__Armatimonadales	g__norank_f__norank_o__Armatimonadales
bOTU222	595.807	970.076	426.272	448.904	282.47	448.544	677.651	495.707	546.749	643.966	475.249	968.965	1	0	0	1	0.560736	0.1232	0	0	0	1	Module_10	Peripherals	p__Bacteroidota	f__Chitinophagaceae	g__Terrimonas
bOTU666	148.952	281.635	121.792	29.9269	439.397	179.418	30.8023	87.4778	91.1249	122.66	118.812	64.5976	0	0	1	1	0.494334	0.2354	0	0	0	1	Module_6	Peripherals	p__Chloroflexi	f__JG30-KF-CM45	g__norank_f__JG30-KF-CM45
bOTU667	208.532	250.342	152.24	239.415	62.7711	299.029	92.407	145.796	30.375	30.6651	118.812	161.494	0	1	1	1	0.51577	0.2107	0	0	0	1	Module_5	Peripherals	p__Proteobacteria	f__norank_o__Defluviicoccales	g__norank_f__norank_o__Defluviicoccales
bOTU668	0	31.2928	30.448	0	62.7711	29.9029	0	29.1593	0	0	29.7031	0	0	1	1	1	0.531835	0.2201	0	0	0	1	Module_14	Peripherals	p__Patescibacteria	f__unclassified_c__Parcubacteria	g__unclassified_c__Parcubacteria
bOTU669	148.952	187.757	213.136	59.8538	251.084	239.223	92.407	145.796	30.375	61.3301	207.922	64.5976	0	0	1	1	0.475316	0.2991	0	0	0	1	Module_14	Peripherals	p__Chloroflexi	f__JG30-KF-CM45	g__norank_f__JG30-KF-CM45
bOTU670	148.952	250.342	426.272	359.123	251.084	149.515	123.209	233.274	394.875	398.646	237.625	452.183	1	0	0	0	0.409691	0.45	0	0	0	1	Module_10	Peripherals	p__Actinobacteriota	f__67-14	g__norank_f__67-14
bOTU672	119.161	156.464	213.136	2603.64	62.7711	89.7088	61.6047	58.3185	425.25	0	29.7031	258.391	0	0	1	0	0.479229	0.2881	0	0	0	1	Module_1	Peripherals	p__Proteobacteria	f__Xanthomonadaceae	g__Pseudoxanthomonas
bOTU674	29.7903	0	0	29.9269	0	149.515	61.6047	0	0	0	0	0	0	0	1	0	0.638643	0.0419	0	0	0	1	Module_4	Peripherals	p__Deinococcota	f__Trueperaceae	g__Truepera
bOTU675	59.5807	156.464	30.448	179.561	31.3855	29.9029	246.419	145.796	91.1249	337.316	59.4062	258.391	1	0	0	0	0.369755	0.5737	0	0	0	1	Module_11	Peripherals	p__Proteobacteria	f__Comamonadaceae	g__Acidovorax
bOTU676	89.371	0	30.448	29.9269	0	29.9029	30.8023	116.637	0	61.3301	0	0	1	1	0	1	0.396047	0.4885	0	0	0	1	Module_10	Peripherals	p__Bacteroidota	f__Hymenobacteraceae	g__Pontibacter
bOTU677	387.274	688.441	791.648	927.734	659.096	627.962	646.849	583.185	728.999	889.287	534.656	678.275	1	0	1	0	0.260139	0.8012	0	0	0	1	Module_1	Peripherals	p__Actinobacteriota	f__Rubrobacteriaceae	g__Rubrobacter
bOTU678	238.323	438.099	426.272	448.904	408.012	269.126	308.023	116.637	91.1249	306.651	0	387.586	1	0	1	1	0.404683	0.4569	0	0	0	1	Module_6	Peripherals	p__Myxococcota	f__norank_o__norank_c__bacteriap25	g__norank_f__norank_o__norank_c__bacteriap25
bOTU682	29.7903	0	0	0	0	0	0	0	0	0	59.4062	32.2988	0	0	1	0	0.454105	0.3493	0	0	0	1	Module_6	Peripherals	p__Bdellovibrionota	f__Bdellovibrionaceae	g__OM27_clade
bOTU683	387.274	250.342	852.544	867.88	627.711	1016.7	1139.69	903.937	789.749	705.296	831.686	872.068	1	1	1	0	0.588656	0.103	0	0	0	1	Module_15	Peripherals	p__Proteobacteria	f__Sphingomonadaceae	g__Sphingobium
bOTU685	0	31.2928	0	0	0	59.8059	61.6047	29.1593	91.1249	61.3301	89.1093	32.2988	0	1	0	0	0.564913	0.1181	0	0	0	1	Module_7	Peripherals	p__Planctomycetota	f__norank_o__norank_c__Planctomycetes	g__norank_f__norank_o__norank_c__Planctomycetes
bOTU686	714.968	876.197	548.064	359.123	1129.88	1076.51	985.675	991.415	1063.12	613.301	1128.72	549.08	0	1	1	0	0.344528	0.6115	0	0	0	1	Module_4	Peripherals	p__Acidobacteriota	f__norank_o__norank_c__Subgroup_5	g__norank_f__norank_o__norank_c__Subgroup_5
bOTU687	268.113	156.464	395.824	508.757	251.084	328.932	215.616	408.23	273.375	183.99	207.922	258.391	0	1	1	0	0.528963	0.2033	0	0	0	1	Module_1	Peripherals	p__Acidobacteriota	f__Bryobacteraceae	g__Bryobacter
bOTU690	89.371	93.8783	91.344	29.9269	2040.06	89.7088	154.012	29.1593	60.7499	0	118.812	32.2988	0	0	1	0	0.51683	0.2012	0	0	0	1	Module_6	Peripherals	p__Actinobacteriota	f__Micromonosporaceae	g__unclassified_f__Micromonosporaceae
bOTU694	0	156.464	60.896	29.9269	94.1566	0	0	87.4778	0	153.325	29.7031	0	0	0	0	1	0.425296	0.405	0	0	0	1	Module_1	Peripherals	p__Chloroflexi	f__norank_o__norank_c__JG30-KF-CM66	g__norank_f__norank_o__norank_c__JG30-KF-CM66
bOTU695	208.532	125.171	60.896	59.8538	94.1566	29.9029	246.419	58.3185	212.625	61.3301	59.4062	193.793	1	1	0	1	0.493791	0.2737	0	0	0	1	Module_10	Peripherals	p__Firmicutes	f__Planococcaceae	g__Psychrobacillus
bOTU696	268.113	344.22	243.584	598.538	408.012	777.476	431.233	408.23	364.5	183.99	415.843	516.781	0	0	1	0	0.608149	0.0821	0	0	0	1	Module_8	Peripherals	p__Chloroflexi	f__norank_o__Ardenticatenales	g__norank_f__norank_o__Ardenticatenales
bOTU702	1042.66	782.319	426.272	389.05	659.096	598.059	770.059	728.981	516.374	735.961	772.28	1421.15	1	1	0	1	0.360576	0.5798	0	0	0	1	Module_7	Peripherals	p__Acidobacteriota	f__norank_o__Vicinamibacterales	g__norank_f__norank_o__Vicinamibacterales
bOTU703	29.7903	31.2928	60.896	0	31.3855	89.7088	0	29.1593	60.7499	0	0	0	0	0	1	1	0.56018	0.1228	0	0	0	1	Module_4	Peripherals	p__Proteobacteria	f__Rhodocyclaceae	g__unclassified_f__Rhodocyclaceae
bOTU704	0	93.8783	0	59.8538	94.1566	0	30.8023	29.1593	121.5	0	0	0	0	0	1	0	0.284063	0.7519	0	0	0	1	Module_10	Peripherals	p__Firmicutes	f__Paenibacillaceae	g__Paenibacillus
bOTU705	1072.45	876.197	578.512	598.538	941.566	478.447	708.454	1312.17	486	674.631	1514.86	645.976	0	1	0	1	0.325606	0.6502	0	0	0	1	Module_7	Peripherals	p__Acidobacteriota	f__Vicinamibacteraceae	g__norank_f__Vicinamibacteraceae
bOTU706	59.5807	62.5855	0	0	0	29.9029	0	29.1593	91.1249	0	59.4062	0	0	1	0	1	0.366202	0.5841	0	0	0	1	Module_14	Peripherals	p__Myxococcota	f__Haliangiaceae	g__Haliangium
bOTU707	119.161	31.2928	30.448	0	0	119.612	0	58.3185	0	0	59.4062	0	0	0	0	1	0.300965	0.7036	0	0	0	1	Module_10	Peripherals	p__Proteobacteria	f__Rickettsiaceae	g__norank_f__Rickettsiaceae
bOTU708	119.161	0	91.344	89.7807	62.7711	179.418	154.012	262.433	182.25	122.66	118.812	96.8965	1	1	0	0	0.667544	0.0388	0	0	0	1	Module_10	Peripherals	p__Bacteroidota	f__norank_o__Kapabacteriales	g__norank_f__norank_o__Kapabacteriales
bOTU709	89.371	0	0	0	0	0	123.209	87.4778	91.1249	30.6651	0	226.092	1	1	0	0	0.605213	0.0816	0	0	0	1	Module_21	Peripherals	p__Chloroflexi	f__Ktedonobacteraceae	g__1959-1
bOTU711	59.5807	31.2928	60.896	59.8538	0	0	61.6047	0	30.375	0	0	32.2988	0	0	0	1	0.430014	0.3896	0	0	0	1	Module_16	Peripherals	p__Acidobacteriota	f__norank_o__norank_c__Subgroup_5	g__norank_f__norank_o__norank_c__Subgroup_5
bOTU715	89.371	438.099	304.48	239.415	219.699	747.573	215.616	291.593	364.5	429.311	89.1093	484.482	1	0	1	0	0.232625	0.8491	0	0	0	1	Module_5	Peripherals	p__Proteobacteria	f__Beijerinckiaceae	g__unclassified_f__Beijerinckiaceae
bOTU719	268.113	375.513	334.928	658.392	439.397	568.156	184.814	174.956	455.625	337.316	148.515	64.5976	0	0	1	0	0.56803	0.1372	0	0	0	1	Module_10	Peripherals	p__Proteobacteria	f__Burkholderiaceae	g__Lautropia
bOTU720	59.5807	31.2928	91.344	59.8538	62.7711	89.7088	123.209	29.1593	30.375	30.6651	118.812	129.195	1	0	0	1	0.16149	0.9559	0	0	0	1	Module_17	Peripherals	p__Gemmatimonadota	f__norank_o__norank_c__S0134_terrestrial_group	g__norank_f__norank_o__norank_c__S0134_terrestrial_group
bOTU722	178.742	93.8783	304.48	0	94.1566	179.418	30.8023	204.115	30.375	61.3301	148.515	193.793	0	0	0	1	0.384821	0.5031	0	0	0	1	Module_14	Peripherals	p__Myxococcota	f__Haliangiaceae	g__Haliangium
bOTU723	89.371	62.5855	0	59.8538	0	0	92.407	0	0	61.3301	29.7031	0	0	1	0	0	0.347944	0.7611	0	0	0	1	Module_16	Peripherals	p__Actinobacteriota	f__Pseudonocardiaceae	g__Actinophytocola
bOTU724	59.5807	0	30.448	29.9269	0	0	30.8023	0	60.7499	0	0	0	0	0	0	1	0.402727	0.4429	0	0	0	1	Module_21	Peripherals	p__Bacteroidota	f__unclassified_c__Bacteroidia	g__unclassified_c__Bacteroidia
bOTU726	29.7903	31.2928	0	29.9269	0	0	0	87.4778	0	30.6651	0	32.2988	0	1	0	0	0.396603	0.4678	0	0	0	1	Module_2	Peripherals	p__Chloroflexi	f__norank_o__norank_c__TK10	g__norank_f__norank_o__norank_c__TK10
bOTU727	119.161	93.8783	60.896	0	31.3855	89.7088	92.407	58.3185	455.625	0	0	64.5976	0	1	0	1	0.339466	0.7255	0	0	0	1	Module_4	Peripherals	p__Gemmatimonadota	f__Gemmatimonadaceae	g__Gemmatimonas
bOTU728	89.371	93.8783	121.792	209.488	125.542	358.835	215.616	58.3185	212.625	214.655	118.812	193.793	0	0	1	0	0.554532	0.1301	0	0	0	1	Module_3	Peripherals	p__Proteobacteria	f__Comamonadaceae	g__unclassified_f__Comamonadaceae
bOTU729	119.161	31.2928	182.688	89.7807	62.7711	29.9029	61.6047	87.4778	30.375	183.99	89.1093	0	0	0	1	1	0.413965	0.4355	0	0	0	1	Module_5	Peripherals	p__MBNT15	f__norank_o__norank_c__norank_p__MBNT15	g__norank_f__norank_o__norank_c__norank_p__MBNT15
bOTU731	387.274	187.757	517.616	89.7807	282.47	59.8059	308.023	233.274	91.1249	183.99	148.515	129.195	0	0	0	1	0.736923	0.0132	0	0	0	1	Module_14	Peripherals	p__Chloroflexi	f__JG30-KF-CM45	g__norank_f__JG30-KF-CM45
bOTU733	446.855	312.928	456.72	448.904	188.313	538.253	123.209	349.911	455.625	643.966	326.734	613.678	1	1	0	1	0.14819	0.9578	0	0	0	1	Module_9	Peripherals	p__Gemmatimonadota	f__norank_o__norank_c__S0134_terrestrial_group	g__norank_f__norank_o__norank_c__S0134_terrestrial_group
bOTU735	7536.96	7885.78	9773.81	11132.8	6842.05	7714.96	6499.29	7552.25	9811.12	13094	10396.1	8591.49	1	0	0	0	0.508699	0.2204	0	0	0	1	Module_10	Peripherals	p__Proteobacteria	f__Geminicoccaceae	g__norank_f__Geminicoccaceae
bOTU739	148.952	187.757	0	89.7807	94.1566	299.029	123.209	87.4778	151.875	214.655	297.031	96.8965	1	1	1	0	0.116842	0.9774	0	0	0	1	Module_14	Peripherals	p__Chloroflexi	f__JG30-KF-CM45	g__norank_f__JG30-KF-CM45
bOTU740	1161.82	813.612	700.304	1107.3	910.18	627.962	646.849	962.255	941.624	674.631	950.499	549.08	0	1	1	1	0.4202	0.413	0	0	0	1	Module_4	Peripherals	p__Chloroflexi	f__norank_o__norank_c__KD4-96	g__norank_f__norank_o__norank_c__KD4-96
bOTU742	476.645	751.026	517.616	837.953	564.94	777.476	369.628	554.026	425.25	674.631	445.546	258.391	0	0	1	0	0.621662	0.0644	0	0	0	1	Module_10	Peripherals	p__Actinobacteriota	f__norank_o__Microtrichales	g__norank_f__norank_o__Microtrichales
bOTU743	0	0	0	0	62.7711	29.9029	30.8023	87.4778	0	0	0	0	0	1	1	0	0.557223	0.1298	0	0	0	1	Module_2	Peripherals	p__Bacteroidota	f__Saprospiraceae	g__Phaeodactylibacter
bOTU746	29.7903	0	121.792	29.9269	62.7711	29.9029	61.6047	87.4778	30.375	61.3301	0	96.8965	1	0	0	0	0.314713	0.6964	0	0	0	1	Module_9	Peripherals	p__Bacteroidota	f__norank_o__Chitinophagales	g__norank_f__norank_o__Chitinophagales
bOTU748	0	93.8783	60.896	0	62.7711	29.9029	30.8023	87.4778	30.375	91.9952	29.7031	129.195	1	0	0	1	0.269613	0.7635	0	0	0	1	Module_7	Peripherals	p__Cyanobacteria	f__Vampirovibrionaceae	g__norank_f__Vampirovibrionaceae
bOTU749	29.7903	0	60.896	0	62.7711	89.7088	0	87.4778	30.375	30.6651	89.1093	32.2988	0	0	1	0	0.236771	0.8591	0	0	0	1	Module_4	Peripherals	p__Gemmatimonadota	f__Gemmatimonadaceae	g__norank_f__Gemmatimonadaceae
bOTU751	863.92	469.391	365.376	179.561	878.795	538.253	523.64	320.752	577.124	183.99	772.28	904.367	0	1	0	0	0.0976242	0.9891	0	0	0	1	Module_7	Peripherals	p__Acidobacteriota	f__Blastocatellaceae	g__JGI_0001001-H03
bOTU752	148.952	281.635	30.448	59.8538	188.313	119.612	123.209	116.637	121.5	122.66	89.1093	161.494	0	0	0	1	0.415598	0.4327	0	0	0	1	Module_4	Peripherals	p__Acidobacteriota	f__norank_o__PAUC26f	g__norank_f__norank_o__PAUC26f
bOTU754	1161.82	375.513	395.824	598.538	1506.51	717.67	646.849	641.504	577.124	766.627	1039.61	742.873	0	0	1	0	0.405389	0.4671	0	0	0	1	Module_7	Peripherals	p__Acidobacteriota	f__norank_o__Vicinamibacterales	g__norank_f__norank_o__Vicinamibacterales
bOTU431	29.7903	125.171	91.344	29.9269	94.1566	209.321	154.012	116.637	91.1249	214.655	29.7031	452.183	1	0	0	0	0.600566	0.0771	0	0	0	1	Module_10	Peripherals	p__Bacteroidota	f__Chitinophagaceae	g__norank_f__Chitinophagaceae
bOTU758	0	93.8783	334.928	119.708	31.3855	89.7088	30.8023	0	91.1249	0	0	0	0	0	1	1	0.521566	0.1604	0	0	0	1	Module_12	Peripherals	p__Proteobacteria	f__Nitrosomonadaceae	g__mle1-7
bOTU760	59.5807	93.8783	152.24	59.8538	251.084	358.835	92.407	145.796	243	214.655	59.4062	64.5976	0	0	1	0	0.446067	0.3576	0	0	0	1	Module_4	Peripherals	p__Chloroflexi	f__Chloroflexaceae	g__unclassified_f__Chloroflexaceae
bOTU763	1132.03	907.49	1278.82	1376.64	1067.11	1226.02	616.047	1049.73	1640.25	1625.25	801.983	1259.65	1	1	1	0	0.281499	0.7639	0	0	0	1	Module_1	Peripherals	p__Actinobacteriota	f__Nocardioidaceae	g__Kribbella
bOTU764	357.484	594.563	304.48	568.611	376.626	598.059	462.035	204.115	607.499	490.641	356.437	226.092	0	1	1	1	0.303109	0.7011	0	0	0	1	Module_8	Peripherals	p__Chloroflexi	f__Caldilineaceae	g__norank_f__Caldilineaceae
bOTU765	208.532	156.464	152.24	89.7807	156.928	269.126	215.616	145.796	303.75	153.325	475.249	64.5976	0	1	1	0	0.171022	0.9333	0	0	0	1	Module_7	Peripherals	p__Acidobacteriota	f__norank_o__Vicinamibacterales	g__norank_f__norank_o__Vicinamibacterales
bOTU766	0	31.2928	30.448	59.8538	188.313	119.612	123.209	58.3185	91.1249	91.9952	118.812	64.5976	1	0	1	0	0.724077	0.0163	0	0	0	1	Module_15	Peripherals	p__Proteobacteria	f__Acetobacteraceae	g__Craurococcus-Caldovatus
bOTU768	2770.5	2503.42	1705.09	2094.88	3797.65	3050.1	3911.9	2566.01	2187	2085.22	2613.87	2390.11	0	1	1	0	0.381103	0.5214	0	0	0	1	Module_7	Peripherals	p__Acidobacteriota	f__norank_o__Vicinamibacterales	g__norank_f__norank_o__Vicinamibacterales
bOTU769	0	0	30.448	0	0	0	0	58.3185	0	0	0	32.2988	0	1	0	0	0.368785	0.5527	0	0	0	1	Module_2	Peripherals	p__Firmicutes	f__Paenibacillaceae	g__norank_f__Paenibacillaceae
bOTU770	238.323	125.171	334.928	119.708	470.783	239.223	277.221	583.185	212.625	827.957	415.843	322.988	1	0	0	0	0.361129	0.5806	0	0	0	1	Module_5	Peripherals	p__Chloroflexi	f__JG30-KF-CM45	g__norank_f__JG30-KF-CM45
bOTU771	59.5807	62.5855	91.344	0	125.542	0	30.8023	29.1593	0	30.6651	89.1093	0	0	0	0	1	0.228565	0.835	0	0	0	1	Module_14	Peripherals	p__Actinobacteriota	f__norank_o__IMCC26256	g__norank_f__norank_o__IMCC26256
bOTU772	0	187.757	0	0	0	0	61.6047	29.1593	60.7499	0	29.7031	32.2988	0	1	0	1	0.419862	0.404	0	0	0	1	Module_4	Peripherals	p__Proteobacteria	f__norank_o__Micavibrionales	g__norank_f__norank_o__Micavibrionales
bOTU773	59.5807	62.5855	121.792	239.415	62.7711	59.8059	61.6047	116.637	0	153.325	118.812	129.195	0	1	0	0	0.323425	0.7284	0	0	0	1	Module_1	Peripherals	p__Myxococcota	f__BIrii41	g__norank_f__BIrii41
bOTU775	119.161	93.8783	60.896	89.7807	0	59.8059	0	29.1593	151.875	91.9952	89.1093	129.195	1	0	0	0	0.405061	0.461	0	0	0	1	Module_41	Peripherals	p__WPS-2	f__norank_o__norank_c__norank_p__WPS-2	g__norank_f__norank_o__norank_c__norank_p__WPS-2
bOTU776	29.7903	0	91.344	59.8538	62.7711	89.7088	92.407	116.637	0	30.6651	59.4062	32.2988	0	0	1	0	0.346683	0.61	0	0	0	1	Module_15	Peripherals	p__Proteobacteria	f__Amb-16S-1323	g__norank_f__Amb-16S-1323
bOTU777	89.371	250.342	0	179.561	94.1566	119.612	30.8023	87.4778	151.875	30.6651	89.1093	0	0	1	1	1	0.314811	0.6774	0	0	0	1	Module_4	Peripherals	p__Chloroflexi	f__norank_o__SBR1031	g__norank_f__norank_o__SBR1031
bOTU779	0	125.171	30.448	59.8538	0	0	30.8023	58.3185	30.375	30.6651	59.4062	32.2988	0	0	0	1	0.397621	0.4667	0	0	0	1	Module_12	Peripherals	p__Myxococcota	f__Nannocystaceae	g__Nannocystis
bOTU780	208.532	31.2928	426.272	269.342	188.313	209.321	92.407	145.796	182.25	306.651	297.031	96.8965	1	0	1	1	0.213514	0.8799	0	0	0	1	Module_1	Peripherals	p__Proteobacteria	f__norank_o__Rhizobiales	g__norank_f__norank_o__Rhizobiales
bOTU439	0	62.5855	30.448	149.635	0	179.418	0	0	30.375	0	0	96.8965	0	0	1	0	0.541889	0.1599	0	0	0	1	Module_15	Peripherals	p__Bacteroidota	f__Chitinophagaceae	g__Chitinophaga
bOTU782	59.5807	31.2928	30.448	89.7807	62.7711	59.8059	0	0	212.625	91.9952	59.4062	64.5976	1	0	1	0	0.504223	0.2313	1	0	1	1	Module_1	Peripherals	p__Chloroflexi	f__JG30-KF-CM45	g__norank_f__JG30-KF-CM45
bOTU783	0	93.8783	0	59.8538	62.7711	0	0	0	0	0	0	32.2988	0	1	0	0	0.153538	0.9708	0	0	0	1	Module_11	Peripherals	p__Dependentiae	f__norank_o__Babeliales	g__norank_f__norank_o__Babeliales
bOTU784	59.5807	187.757	60.896	149.635	94.1566	119.612	123.209	29.1593	151.875	61.3301	59.4062	0	0	0	1	1	0.585941	0.1059	0	0	0	1	Module_4	Peripherals	p__Proteobacteria	f__Nitrosomonadaceae	g__mle1-7
bOTU786	625.597	1157.83	700.304	1286.86	1224.04	1016.7	800.861	1195.53	1245.37	1471.92	712.874	1421.15	1	0	1	0	0.519238	0.2045	0	0	0	1	Module_10	Peripherals	p__Firmicutes	f__Paenibacillaceae	g__Paenibacillus
bOTU787	59.5807	125.171	213.136	239.415	156.928	209.321	123.209	204.115	182.25	245.32	207.922	226.092	1	1	1	0	0.555959	0.153	0	0	0	1	Module_18	Peripherals	p__Gemmatimonadota	f__Gemmatimonadaceae	g__Gemmatimonas
bOTU788	148.952	187.757	60.896	149.635	188.313	119.612	154.012	174.956	364.5	122.66	386.14	226.092	1	0	0	0	0.151184	0.9537	0	0	0	1	Module_7	Peripherals	p__Chloroflexi	f__unclassified_p__Chloroflexi	g__unclassified_p__Chloroflexi
bOTU791	89.371	125.171	91.344	209.488	156.928	149.515	277.221	204.115	121.5	122.66	29.7031	161.494	0	1	1	0	0.497132	0.2363	0	0	0	1	Module_4	Peripherals	p__Proteobacteria	f__Rhizobiaceae	g__unclassified_f__Rhizobiaceae
bOTU798	0	0	91.344	0	125.542	89.7088	0	0	0	61.3301	0	0	0	0	1	1	0.478215	0.276	0	0	0	1	Module_14	Peripherals	p__Chloroflexi	f__JG30-KF-CM45	g__norank_f__JG30-KF-CM45
bOTU801	178.742	156.464	243.584	179.561	156.928	179.418	92.407	87.4778	0	61.3301	237.625	64.5976	0	0	1	1	0.489142	0.2594	0	0	0	1	Module_12	Peripherals	p__Gemmatimonadota	f__Gemmatimonadaceae	g__norank_f__Gemmatimonadaceae
bOTU802	506.436	719.734	334.928	508.757	2353.91	448.544	954.873	379.07	516.374	643.966	386.14	32.2988	0	0	1	0	0.509718	0.1677	0	0	0	1	Module_4	Peripherals	p__Acidobacteriota	f__Vicinamibacteraceae	g__norank_f__Vicinamibacteraceae
bOTU805	148.952	219.049	274.032	209.488	345.241	179.418	492.837	291.593	121.5	337.316	326.734	290.689	0	1	0	1	0.182405	0.9338	0	0	0	1	Module_7	Peripherals	p__Acidobacteriota	f__norank_o__Vicinamibacterales	g__norank_f__norank_o__Vicinamibacterales
bOTU459	0	125.171	30.448	89.7807	31.3855	29.9029	92.407	58.3185	60.7499	30.6651	0	129.195	1	1	0	0	0.355795	0.5732	0	0	0	1	Module_10	Peripherals	p__Bacteroidota	f__Chitinophagaceae	g__norank_f__Chitinophagaceae
bOTU808	0	62.5855	0	89.7807	62.7711	59.8059	0	29.1593	121.5	0	89.1093	0	0	1	1	0	0.381791	0.5265	0	0	0	1	Module_4	Peripherals	p__Chloroflexi	f__Caldilineaceae	g__norank_f__Caldilineaceae
bOTU809	0	0	91.344	59.8538	31.3855	0	30.8023	29.1593	91.1249	30.6651	0	32.2988	0	1	0	0	0.63378	0.0662	0	0	0	1	Module_1	Peripherals	p__Entotheonellaeota	f__Entotheonellaceae	g__norank_f__Entotheonellaceae
bOTU810	148.952	156.464	91.344	299.269	345.241	89.7088	277.221	145.796	243	0	148.515	226.092	0	0	1	0	0.443458	0.3636	0	0	0	1	Module_14	Peripherals	p__Patescibacteria	f__norank_o__norank_c__Parcubacteria	g__norank_f__norank_o__norank_c__Parcubacteria
bOTU811	0	62.5855	30.448	0	0	29.9029	0	0	0	0	59.4062	0	0	0	0	1	0.356512	0.6131	0	0	0	1	Module_14	Peripherals	p__Methylomirabilota	f__norank_o__Rokubacteriales	g__norank_f__norank_o__Rokubacteriales
bOTU814	59.5807	0	91.344	29.9269	0	59.8059	0	0	30.375	91.9952	0	32.2988	1	0	0	1	0.45967	0.3125	0	0	0	1	Module_1	Peripherals	p__Actinobacteriota	f__Geodermatophilaceae	g__Geodermatophilus
bOTU815	387.274	344.22	304.48	119.708	251.084	328.932	462.035	408.23	303.75	122.66	445.546	64.5976	0	1	0	1	0.42032	0.4211	0	0	0	1	Module_14	Peripherals	p__Chloroflexi	f__A4b	g__norank_f__A4b
bOTU816	714.968	625.855	700.304	389.05	470.783	627.962	585.244	728.981	577.124	551.971	415.843	516.781	0	1	0	1	0.645074	0.0462	0	0	0	1	Module_4	Peripherals	p__Chloroflexi	f__A4b	g__norank_f__A4b
bOTU819	893.71	594.563	365.376	448.904	470.783	568.156	646.849	903.937	911.249	459.976	772.28	581.379	0	1	0	0	0.581983	0.084	0	0	0	1	Module_4	Peripherals	p__Chloroflexi	f__JG30-KF-CM45	g__norank_f__JG30-KF-CM45
bOTU820	148.952	62.5855	0	119.708	31.3855	149.515	0	29.1593	30.375	0	118.812	64.5976	0	0	1	1	0.645756	0.059	0	0	0	1	Module_2	Peripherals	p__Myxococcota	f__BIrii41	g__norank_f__BIrii41
bOTU821	208.532	219.049	30.448	119.708	345.241	448.544	338.826	437.389	394.875	61.3301	297.031	290.689	0	1	1	0	0.603189	0.0979	0	0	0	1	Module_4	Peripherals	p__Patescibacteria	f__norank_o__Saccharimonadales	g__norank_f__norank_o__Saccharimonadales
bOTU824	1370.36	3254.45	1887.78	1227	878.795	1614.76	1232.09	1166.37	1670.62	1103.94	920.796	968.965	0	0	0	1	0.649222	0.0319	0	0	0	1	Module_1	Peripherals	p__Actinobacteriota	f__norank_o__Actinomarinales	g__norank_f__norank_o__Actinomarinales
bOTU825	29.7903	31.2928	60.896	29.9269	0	0	0	29.1593	0	0	29.7031	64.5976	1	0	0	1	0.36344	0.5543	0	0	0	1	Module_3	Peripherals	p__Actinobacteriota	f__Pseudonocardiaceae	g__Pseudonocardia
bOTU827	1072.45	406.806	426.272	209.488	784.638	508.35	400.43	699.822	820.124	275.986	445.546	1001.26	0	1	1	1	0.175527	0.9275	0	0	0	1	Module_7	Peripherals	p__Acidobacteriota	f__norank_o__11-24	g__norank_f__norank_o__11-24
bOTU830	357.484	375.513	243.584	418.977	345.241	239.223	246.419	495.707	303.75	490.641	386.14	322.988	1	1	0	0	0.278313	0.7784	0	0	0	1	Module_39	Peripherals	p__Methylomirabilota	f__norank_o__Rokubacteriales	g__norank_f__norank_o__Rokubacteriales
bOTU832	774.549	1314.3	1278.82	1705.83	1380.96	1584.86	862.466	2507.7	1123.87	1471.92	1217.83	1195.06	0	1	1	0	0.34708	0.6333	0	0	0	1	Module_10	Peripherals	p__Proteobacteria	f__Rhizobiaceae	g__Ensifer
bOTU836	506.436	312.928	639.408	209.488	659.096	358.835	308.023	524.867	759.374	705.296	623.765	355.287	1	0	0	0	0.0618333	0.9954	0	0	0	1	Module_2	Peripherals	p__Actinobacteriota	f__norank_o__norank_c__MB-A2-108	g__norank_f__norank_o__norank_c__MB-A2-108
bOTU837	119.161	93.8783	30.448	59.8538	0	29.9029	92.407	29.1593	30.375	61.3301	118.812	64.5976	1	0	0	1	0.600086	0.1033	0	0	0	1	Module_16	Peripherals	p__Chloroflexi	f__norank_o__RBG-13-54-9	g__norank_f__norank_o__RBG-13-54-9
bOTU839	1221.4	751.026	1126.58	1197.08	847.409	837.282	1139.69	991.415	1245.37	1410.59	1306.94	904.367	1	1	0	0	0.408181	0.4533	0	0	0	1	Module_10	Peripherals	p__Actinobacteriota	f__norank_o__Gaiellales	g__norank_f__norank_o__Gaiellales
bOTU840	148.952	250.342	182.688	119.708	282.47	239.223	215.616	291.593	303.75	153.325	415.843	258.391	1	1	1	0	0.168736	0.9364	0	0	0	1	Module_4	Peripherals	p__Chloroflexi	f__norank_o__norank_c__TK10	g__norank_f__norank_o__norank_c__TK10
bOTU841	1132.03	3379.62	1461.5	1765.69	1537.89	1525.05	1447.71	1457.96	1458	1195.94	1099.01	1356.55	0	0	0	1	0.413801	0.4455	0	0	0	1	Module_1	Peripherals	p__Proteobacteria	f__Rhizobiaceae	g__unclassified_f__Rhizobiaceae
bOTU842	417.065	187.757	548.064	389.05	282.47	328.932	154.012	145.796	151.875	613.301	386.14	452.183	1	0	1	1	0.511871	0.2101	0	0	0	1	Module_13	Peripherals	p__NB1-j	f__norank_o__norank_c__norank_p__NB1-j	g__norank_f__norank_o__norank_c__norank_p__NB1-j
bOTU844	29.7903	62.5855	0	29.9269	94.1566	29.9029	0	0	30.375	61.3301	29.7031	32.2988	1	0	0	0	0.341694	0.6346	0	0	0	1	Module_11	Peripherals	p__Firmicutes	f__Paenibacillaceae	g__Paenibacillus
bOTU845	0	0	0	29.9269	31.3855	29.9029	92.407	0	151.875	122.66	0	64.5976	1	1	0	0	0.521143	0.179	0	0	0	1	Module_5	Peripherals	p__Chloroflexi	f__norank_o__norank_c__TK10	g__norank_f__norank_o__norank_c__TK10
bOTU846	148.952	469.391	243.584	119.708	219.699	179.418	246.419	87.4778	243	122.66	89.1093	161.494	1	1	0	1	0.318285	0.6903	0	0	0	1	Module_1	Peripherals	p__Actinobacteriota	f__unclassified_o__Gaiellales	g__unclassified_o__Gaiellales
bOTU847	29.7903	93.8783	30.448	29.9269	31.3855	29.9029	61.6047	87.4778	151.875	30.6651	59.4062	96.8965	1	0	0	0	0.454121	0.3158	0	0	0	1	Module_10	Peripherals	p__Proteobacteria	f__Sphingomonadaceae	g__Sphingoaurantiacus
bOTU848	59.5807	125.171	91.344	59.8538	62.7711	209.321	30.8023	87.4778	60.7499	0	59.4062	32.2988	0	1	1	1	0.404952	0.4644	0	0	0	1	Module_14	Peripherals	p__Chloroflexi	f__A4b	g__norank_f__A4b
bOTU849	29.7903	0	30.448	29.9269	0	0	0	58.3185	0	30.6651	0	0	0	1	0	1	0.329685	0.6441	0	0	0	1	Module_1	Peripherals	p__Firmicutes	f__Bacillaceae	g__Cerasibacillus
bOTU850	29.7903	0	0	0	0	59.8059	0	58.3185	30.375	0	59.4062	32.2988	0	1	0	0	0.155721	0.9556	0	0	0	1	Module_14	Peripherals	p__Chloroflexi	f__norank_o__norank_c__TK10	g__norank_f__norank_o__norank_c__TK10
bOTU851	0	0	30.448	119.708	31.3855	29.9029	184.814	29.1593	0	0	0	0	0	1	0	0	0.416773	0.4365	0	0	0	1	Module_20	Peripherals	p__Patescibacteria	f__norank_o__norank_c__Dojkabacteria	g__norank_f__norank_o__norank_c__Dojkabacteria
bOTU853	506.436	688.441	487.168	748.173	596.325	926.991	708.454	758.141	1154.25	613.301	475.249	904.367	1	1	1	0	0.476327	0.3001	0	0	0	1	Module_15	Peripherals	p__Proteobacteria	f__norank_o__Burkholderiales	g__norank_f__norank_o__Burkholderiales
bOTU854	268.113	125.171	334.928	389.05	219.699	328.932	431.233	291.593	303.75	245.32	207.922	193.793	0	1	1	0	0.466972	0.2927	0	0	0	1	Module_2	Peripherals	p__Proteobacteria	f__Steroidobacteraceae	g__Steroidobacter
bOTU856	0	0	0	59.8538	94.1566	0	0	0	60.7499	61.3301	29.7031	129.195	1	0	1	0	0.559018	0.1168	0	0	0	1	Module_10	Peripherals	p__Verrucomicrobiota	f__Opitutaceae	g__Lacunisphaera
bOTU858	89.371	93.8783	487.168	179.561	62.7711	59.8059	0	145.796	30.375	0	178.219	129.195	0	0	0	1	0.509171	0.1895	0	0	0	1	Module_17	Peripherals	p__Proteobacteria	f__Geminicoccaceae	g__Candidatus_Alysiosphaera
bOTU860	89.371	93.8783	30.448	29.9269	0	0	0	29.1593	151.875	61.3301	326.734	64.5976	1	0	0	1	0.386568	0.523	0	0	0	1	Module_1	Peripherals	p__Proteobacteria	f__Beijerinckiaceae	g__unclassified_f__Beijerinckiaceae
bOTU861	119.161	0	121.792	59.8538	313.855	179.418	184.814	145.796	182.25	214.655	267.328	290.689	1	1	1	0	0.443533	0.3719	0	0	0	1	Module_7	Peripherals	p__Acidobacteriota	f__norank_o__11-24	g__norank_f__norank_o__11-24
bOTU862	59.5807	62.5855	91.344	119.708	125.542	0	0	58.3185	121.5	30.6651	29.7031	64.5976	0	0	1	0	0.205901	0.8784	0	0	0	1	Module_6	Peripherals	p__Gemmatimonadota	f__norank_o__norank_c__BD2-11_terrestrial_group	g__norank_f__norank_o__norank_c__BD2-11_terrestrial_group
bOTU864	357.484	281.635	274.032	239.415	188.313	179.418	246.419	233.274	364.5	245.32	267.328	64.5976	0	1	1	1	0.441889	0.3636	0	0	0	1	Module_14	Peripherals	p__Myxococcota	f__norank_o__norank_c__bacteriap25	g__norank_f__norank_o__norank_c__bacteriap25
bOTU865	59.5807	0	30.448	29.9269	31.3855	0	123.209	0	121.5	61.3301	29.7031	32.2988	1	1	0	0	0.417632	0.4319	0	0	0	1	Module_10	Peripherals	p__Proteobacteria	f__Geminicoccaceae	g__norank_f__Geminicoccaceae
bOTU866	29.7903	31.2928	60.896	0	0	29.9029	30.8023	0	0	0	0	64.5976	0	0	0	1	0.661259	0.045	0	0	0	1	Module_16	Peripherals	p__Gemmatimonadota	f__Gemmatimonadaceae	g__unclassified_f__Gemmatimonadaceae
bOTU867	0	31.2928	60.896	89.7807	31.3855	29.9029	61.6047	29.1593	0	0	0	0	0	0	1	1	0.384417	0.5177	0	0	0	1	Module_12	Peripherals	p__Chloroflexi	f__Roseiflexaceae	g__norank_f__Roseiflexaceae
bOTU868	238.323	156.464	121.792	89.7807	188.313	328.932	184.814	116.637	455.625	153.325	297.031	258.391	0	1	1	0	0.193434	0.9501	0	0	0	1	Module_18	Peripherals	p__Chloroflexi	f__Caldilineaceae	g__norank_f__Caldilineaceae
bOTU872	446.855	657.148	578.512	239.415	125.542	299.029	154.012	291.593	303.75	613.301	297.031	387.586	0	0	0	1	0.627905	0.0588	0	0	0	1	Module_4	Peripherals	p__Acidobacteriota	f__norank_o__Vicinamibacterales	g__norank_f__norank_o__Vicinamibacterales
bOTU874	268.113	500.684	243.584	389.05	345.241	269.126	369.628	379.07	182.25	245.32	178.219	258.391	0	0	1	1	0.480629	0.2835	0	0	0	1	Module_12	Peripherals	p__Myxococcota	f__Sandaracinaceae	g__norank_f__Sandaracinaceae
bOTU875	29.7903	0	30.448	29.9269	0	149.515	123.209	0	30.375	30.6651	29.7031	64.5976	1	1	1	0	0.436477	0.3992	0	0	0	1	Module_10	Peripherals	p__Nitrospirota	f__Nitrospiraceae	g__Nitrospira
bOTU877	655.388	594.563	822.096	897.807	847.409	747.573	277.221	787.3	941.624	643.966	683.171	742.873	1	0	1	0	0.543357	0.1506	0	0	0	1	Module_10	Peripherals	p__Myxococcota	f__norank_o__norank_c__bacteriap25	g__norank_f__norank_o__norank_c__bacteriap25
bOTU878	238.323	156.464	30.448	269.342	62.7711	59.8059	184.814	145.796	91.1249	122.66	148.515	258.391	1	0	0	0	0.430474	0.398	0	0	0	1	Module_1	Peripherals	p__Firmicutes	f__Bacillaceae	g__Bacillus
bOTU879	417.065	594.563	213.136	359.123	94.1566	119.612	523.64	466.548	455.625	367.981	267.328	193.793	0	1	0	1	0.556135	0.1418	0	0	0	1	Module_4	Peripherals	p__Chloroflexi	f__norank_o__RBG-13-54-9	g__norank_f__norank_o__RBG-13-54-9
bOTU882	506.436	782.319	730.752	658.392	627.711	687.767	708.454	524.867	759.374	919.952	772.28	904.367	1	0	0	0	0.315102	0.6765	0	0	0	1	Module_1	Peripherals	p__Actinobacteriota	f__Gaiellaceae	g__Gaiella
bOTU883	59.5807	0	60.896	209.488	94.1566	149.515	92.407	0	30.375	61.3301	0	129.195	0	0	1	0	0.634405	0.0449	0	0	0	1	Module_10	Peripherals	p__Gemmatimonadota	f__Longimicrobiaceae	g__norank_f__Longimicrobiaceae
bOTU884	536.226	876.197	974.336	418.977	721.867	747.573	246.419	466.548	364.5	490.641	386.14	678.275	0	0	0	1	0.470009	0.3081	0	0	0	1	Module_5	Peripherals	p__Actinobacteriota	f__Nocardiaceae	g__Nocardia
bOTU885	208.532	219.049	243.584	299.269	282.47	89.7088	184.814	174.956	243	61.3301	326.734	258.391	0	0	1	1	0.359617	0.5751	0	0	0	1	Module_12	Peripherals	p__Chloroflexi	f__norank_o__norank_c__TK10	g__norank_f__norank_o__norank_c__TK10
bOTU886	148.952	125.171	121.792	119.708	31.3855	209.321	92.407	262.433	151.875	122.66	89.1093	32.2988	0	1	1	1	0.413234	0.4403	0	0	0	1	Module_4	Peripherals	p__Gemmatimonadota	f__Gemmatimonadaceae	g__norank_f__Gemmatimonadaceae
bOTU887	238.323	187.757	91.344	209.488	125.542	119.612	92.407	233.274	0	61.3301	29.7031	32.2988	0	1	1	1	0.167832	0.9467	0	0	0	1	Module_10	Peripherals	p__Myxococcota	f__Haliangiaceae	g__Haliangium
bOTU889	268.113	281.635	243.584	389.05	376.626	328.932	92.407	408.23	121.5	275.986	445.546	322.988	0	0	1	0	0.575493	0.1271	0	0	0	1	Module_4	Peripherals	p__Proteobacteria	f__norank_o__norank_c__Alphaproteobacteria	g__norank_f__norank_o__norank_c__Alphaproteobacteria
bOTU891	268.113	62.5855	60.896	418.977	408.012	209.321	338.826	174.956	243	582.636	89.1093	452.183	1	1	1	0	0.481613	0.2774	0	0	0	1	Module_10	Peripherals	p__Proteobacteria	f__Nitrosomonadaceae	g__Nitrosomonas
bOTU892	536.226	1189.13	1248.37	598.538	972.951	358.835	646.849	845.618	971.999	950.617	772.28	742.873	1	1	0	1	0.3569	0.5698	0	0	0	1	Module_1	Peripherals	p__Actinobacteriota	f__Micromonosporaceae	g__Luedemannella
bOTU893	89.371	62.5855	182.688	59.8538	62.7711	119.612	92.407	233.274	60.7499	122.66	29.7031	32.2988	0	1	1	1	0.461182	0.3154	0	0	0	1	Module_5	Peripherals	p__Acidobacteriota	f__Pyrinomonadaceae	g__RB41
bOTU896	59.5807	31.2928	30.448	0	62.7711	0	0	29.1593	60.7499	0	59.4062	96.8965	1	1	0	1	0.198525	0.9121	0	0	0	1	Module_45	Peripherals	p__WPS-2	f__norank_o__norank_c__norank_p__WPS-2	g__norank_f__norank_o__norank_c__norank_p__WPS-2
bOTU897	119.161	125.171	182.688	119.708	251.084	149.515	30.8023	145.796	91.1249	122.66	89.1093	64.5976	0	1	1	1	0.542682	0.1722	0	0	0	1	Module_14	Peripherals	p__Acidobacteriota	f__Solibacteraceae	g__Candidatus_Solibacter
bOTU899	148.952	31.2928	0	59.8538	94.1566	59.8059	0	145.796	0	30.6651	89.1093	96.8965	0	0	1	0	0.145111	0.9681	0	0	0	1	Module_14	Peripherals	p__Chloroflexi	f__norank_o__C0119	g__norank_f__norank_o__C0119
bOTU900	1102.24	1564.64	1583.3	1885.39	1192.65	777.476	1201.29	2070.31	1154.25	858.622	1128.72	807.47	0	0	1	1	0.204812	0.8982	0	0	0	1	Module_12	Peripherals	p__Myxococcota	f__Myxococcaceae	g__Archangium
bOTU901	268.113	406.806	243.584	359.123	408.012	299.029	338.826	291.593	243	459.976	118.812	290.689	1	0	1	0	0.317833	0.7081	0	0	0	1	Module_4	Peripherals	p__Myxococcota	f__Polyangiaceae	g__Pajaroellobacter
bOTU902	1638.47	4036.77	1735.54	1795.61	1569.28	1345.63	1386.11	1662.08	2156.62	1410.59	1930.7	1453.45	0	0	0	1	0.43339	0.3803	0	0	0	1	Module_1	Peripherals	p__RCP2-54	f__norank_o__norank_c__norank_p__RCP2-54	g__norank_f__norank_o__norank_c__norank_p__RCP2-54
bOTU903	268.113	250.342	152.24	269.342	313.855	388.738	92.407	262.433	303.75	245.32	178.219	322.988	0	1	1	0	0.459902	0.3178	0	0	0	1	Module_8	Peripherals	p__Gemmatimonadota	f__norank_o__norank_c__S0134_terrestrial_group	g__norank_f__norank_o__norank_c__S0134_terrestrial_group
bOTU905	89.371	0	60.896	29.9269	94.1566	29.9029	92.407	29.1593	30.375	30.6651	29.7031	32.2988	1	0	1	1	0.372849	0.5438	0	0	0	1	Module_10	Peripherals	p__Actinobacteriota	f__Ilumatobacteraceae	g__CL500-29_marine_group
bOTU907	29.7903	0	0	299.269	31.3855	89.7088	92.407	87.4778	0	0	118.812	32.2988	0	0	1	0	0.534697	0.1307	0	0	0	1	Module_15	Peripherals	p__Chloroflexi	f__Chloroflexaceae	g__Candidatus_Chloroploca
bOTU908	238.323	531.977	578.512	448.904	282.47	598.059	462.035	379.07	243	306.651	326.734	549.08	0	1	1	1	0.233898	0.8269	0	0	0	1	Module_7	Peripherals	p__Chloroflexi	f__norank_o__S085	g__norank_f__norank_o__S085
bOTU909	148.952	125.171	60.896	89.7807	31.3855	149.515	30.8023	116.637	151.875	275.986	118.812	32.2988	1	0	1	0	0.156694	0.9632	0	0	0	1	Module_14	Peripherals	p__NB1-j	f__norank_o__norank_c__norank_p__NB1-j	g__norank_f__norank_o__norank_c__norank_p__NB1-j
bOTU911	566.017	688.441	669.856	867.88	596.325	747.573	924.07	728.981	850.499	919.952	742.577	645.976	1	1	0	0	0.514718	0.2136	0	0	0	1	Module_2	Peripherals	p__Actinobacteriota	f__norank_o__norank_c__Thermoleophilia	g__norank_f__norank_o__norank_c__Thermoleophilia
bOTU912	29.7903	31.2928	121.792	29.9269	0	29.9029	0	87.4778	30.375	214.655	89.1093	129.195	1	1	0	1	0.53622	0.179	0	0	0	1	Module_9	Peripherals	p__Bacteroidota	f__Microscillaceae	g__norank_f__Microscillaceae
bOTU913	0	31.2928	0	59.8538	0	29.9029	30.8023	0	60.7499	30.6651	0	0	1	1	1	0	0.345957	0.6099	0	0	0	1	Module_1	Peripherals	p__Actinobacteriota	f__Nocardiaceae	g__Smaragdicoccus
bOTU914	0	0	0	119.708	62.7711	29.9029	123.209	58.3185	0	61.3301	118.812	96.8965	1	1	1	0	0.512769	0.2001	0	0	0	1	Module_8	Peripherals	p__Bacteroidota	f__Microscillaceae	g__Ohtaekwangia
bOTU915	0	62.5855	30.448	29.9269	31.3855	29.9029	92.407	29.1593	60.7499	0	29.7031	0	0	1	1	0	0.160788	0.9652	0	0	0	1	Module_18	Peripherals	p__Chloroflexi	f__unclassified_p__Chloroflexi	g__unclassified_p__Chloroflexi
bOTU916	29.7903	62.5855	30.448	149.635	156.928	179.418	154.012	145.796	30.375	122.66	29.7031	96.8965	0	1	1	0	0.602224	0.0911	0	0	0	1	Module_4	Peripherals	p__Chloroflexi	f__norank_o__SBR1031	g__norank_f__norank_o__SBR1031
bOTU917	89.371	0	456.72	59.8538	62.7711	89.7088	61.6047	58.3185	182.25	122.66	29.7031	0	0	0	0	1	0.323601	0.7304	0	0	0	1	Module_1	Peripherals	p__Myxococcota	f__Myxococcaceae	g__unclassified_f__Myxococcaceae
bOTU919	89.371	125.171	91.344	179.561	62.7711	89.7088	154.012	87.4778	182.25	91.9952	59.4062	0	1	1	0	0	0.311273	0.7206	0	0	0	1	Module_10	Peripherals	p__Actinobacteriota	f__norank_o__norank_c__Acidimicrobiia	g__norank_f__norank_o__norank_c__Acidimicrobiia
bOTU921	625.597	813.612	456.72	448.904	502.169	149.515	492.837	320.752	425.25	459.976	772.28	645.976	0	0	0	1	0.499427	0.2498	0	0	0	1	Module_7	Peripherals	p__Acidobacteriota	f__norank_o__Vicinamibacterales	g__norank_f__norank_o__Vicinamibacterales
bOTU922	595.807	281.635	426.272	119.708	125.542	239.223	277.221	437.389	212.625	122.66	386.14	419.885	0	0	0	1	0.63843	0.0456	0	0	0	1	Module_4	Peripherals	p__Proteobacteria	f__TRA3-20	g__norank_f__TRA3-20
bOTU924	357.484	250.342	487.168	748.173	408.012	627.962	277.221	262.433	668.249	521.306	267.328	161.494	0	0	1	0	0.741285	0.0096	0	0	0	1	Module_15	Peripherals	p__Proteobacteria	f__Burkholderiaceae	g__Limnobacter
bOTU926	0	0	30.448	0	0	59.8059	30.8023	0	30.375	61.3301	0	0	1	1	0	0	0.298963	0.7198	0	0	0	1	Module_1	Peripherals	p__Myxococcota	f__Eel-36e1D6	g__norank_f__Eel-36e1D6
bOTU929	59.5807	125.171	182.688	29.9269	282.47	448.544	277.221	145.796	121.5	183.99	326.734	484.482	0	1	1	0	0.30852	0.6852	0	0	0	1	Module_7	Peripherals	p__Acidobacteriota	f__norank_o__Vicinamibacterales	g__norank_f__norank_o__Vicinamibacterales
bOTU930	1668.26	1189.13	2100.91	1825.54	1098.49	1345.63	1170.49	1545.44	1518.75	1011.95	1455.45	1162.76	0	1	0	1	0.330854	0.6443	0	0	0	1	Module_1	Peripherals	p__Gemmatimonadota	f__norank_o__norank_c__AKAU4049	g__norank_f__norank_o__norank_c__AKAU4049
bOTU932	0	93.8783	91.344	0	31.3855	0	61.6047	0	60.7499	91.9952	59.4062	32.2988	1	0	0	1	0.342844	0.573	0	0	0	1	Module_14	Peripherals	p__unclassified_k__norank_d__Bacteria	f__unclassified_k__norank_d__Bacteria	g__unclassified_k__norank_d__Bacteria
bOTU935	268.113	250.342	243.584	149.635	62.7711	149.515	215.616	233.274	212.625	337.316	237.625	484.482	1	1	0	1	0.565612	0.13	0	0	0	1	Module_16	Peripherals	p__Acidobacteriota	f__norank_o__norank_c__Subgroup_25	g__norank_f__norank_o__norank_c__Subgroup_25
bOTU937	476.645	406.806	395.824	478.83	408.012	598.059	462.035	437.389	455.625	337.316	653.468	452.183	1	0	0	0	0.488622	0.2622	0	0	0	1	Module_12	Peripherals	p__Proteobacteria	f__Rhodanobacteraceae	g__Ahniella
bOTU938	0	0	0	0	0	0	0	0	30.375	0	0	64.5976	1	1	0	0	0.479018	0.2829	0	0	0	1	Module_1	Peripherals	p__Proteobacteria	f__Acetobacteraceae	g__Asaia
bOTU941	595.807	500.684	1248.37	927.734	753.253	867.185	585.244	699.822	789.749	613.301	475.249	452.183	0	0	1	1	0.661948	0.0334	0	0	0	1	Module_10	Peripherals	p__Entotheonellaeota	f__Entotheonellaceae	g__norank_f__Entotheonellaceae
bOTU942	387.274	156.464	91.344	209.488	125.542	239.223	154.012	87.4778	425.25	245.32	148.515	129.195	1	0	0	1	0.261315	0.8107	0	0	0	1	Module_1	Peripherals	p__Actinobacteriota	f__Sporichthyaceae	g__norank_f__Sporichthyaceae
bOTU944	89.371	62.5855	213.136	29.9269	62.7711	59.8059	92.407	58.3185	91.1249	61.3301	29.7031	0	0	1	0	1	0.512171	0.207	0	0	0	1	Module_4	Peripherals	p__Gemmatimonadota	f__Gemmatimonadaceae	g__norank_f__Gemmatimonadaceae
bOTU945	476.645	312.928	152.24	149.635	376.626	209.321	338.826	291.593	334.125	275.986	534.656	355.287	1	1	0	1	0.148028	0.9537	0	0	0	1	Module_14	Peripherals	p__Verrucomicrobiota	f__Xiphinematobacteraceae	g__Candidatus_Xiphinematobacter
bOTU946	446.855	500.684	730.752	359.123	313.855	299.029	400.43	408.23	212.625	214.655	237.625	258.391	0	0	0	1	0.675702	0.0273	0	0	0	1	Module_12	Peripherals	p__Actinobacteriota	f__norank_o__Actinomarinales	g__norank_f__norank_o__Actinomarinales
bOTU947	714.968	438.099	426.272	359.123	502.169	388.738	215.616	291.593	334.125	245.32	415.843	549.08	0	0	0	1	0.585234	0.1029	0	0	0	1	Module_3	Peripherals	p__Gemmatimonadota	f__Gemmatimonadaceae	g__norank_f__Gemmatimonadaceae
bOTU949	59.5807	62.5855	121.792	59.8538	188.313	59.8059	30.8023	204.115	121.5	61.3301	29.7031	64.5976	0	1	1	1	0.345129	0.6243	0	0	0	1	Module_1	Peripherals	p__Planctomycetota	f__norank_o__norank_c__OM190	g__norank_f__norank_o__norank_c__OM190
bOTU951	29.7903	62.5855	0	29.9269	62.7711	59.8059	61.6047	0	30.375	0	0	0	0	1	1	0	0.447213	0.3543	0	0	0	1	Module_7	Peripherals	p__Acidobacteriota	f__norank_o__norank_c__Subgroup_25	g__norank_f__norank_o__norank_c__Subgroup_25
bOTU952	89.371	31.2928	30.448	119.708	31.3855	29.9029	0	0	0	30.6651	29.7031	32.2988	1	0	1	1	0.17316	0.9215	0	0	0	1	Module_20	Peripherals	p__Proteobacteria	f__Rhodobacteraceae	g__Rubellimicrobium
bOTU954	0	0	30.448	29.9269	62.7711	0	0	0	0	30.6651	59.4062	129.195	1	1	1	0	0.263302	0.8489	0	0	0	1	Module_18	Peripherals	p__Chloroflexi	f__Roseiflexaceae	g__Roseiflexus
bOTU955	178.742	0	30.448	149.635	0	89.7088	61.6047	0	0	0	29.7031	64.5976	1	0	0	0	0.300815	0.7376	0	0	0	1	Module_10	Peripherals	p__Bacteroidota	f__AKYH767	g__norank_f__AKYH767
bOTU956	29.7903	31.2928	182.688	269.342	31.3855	149.515	154.012	174.956	91.1249	122.66	29.7031	613.678	1	0	1	0	0.182872	0.9493	0	0	0	1	Module_4	Peripherals	p__Patescibacteria	f__norank_o__Saccharimonadales	g__norank_f__norank_o__Saccharimonadales
bOTU957	0	0	0	0	31.3855	29.9029	0	29.1593	60.7499	30.6651	59.4062	32.2988	1	1	1	0	0.460316	0.3416	0	0	0	1	Module_9	Peripherals	p__Myxococcota	f__Haliangiaceae	g__Haliangium
bOTU461	357.484	312.928	639.408	448.904	376.626	358.835	585.244	408.23	486	214.655	386.14	710.574	1	0	0	0	0.463103	0.2919	0	0	0	1	Module_10	Peripherals	p__Bacteroidota	f__Chitinophagaceae	g__Flavisolibacter
bOTU961	89.371	93.8783	60.896	59.8538	94.1566	29.9029	123.209	174.956	0	91.9952	29.7031	32.2988	0	1	0	1	0.343134	0.6041	0	0	0	1	Module_4	Peripherals	p__Chloroflexi	f__AKIW781	g__norank_f__AKIW781
bOTU962	89.371	125.171	334.928	89.7807	62.7711	119.612	215.616	29.1593	273.375	30.6651	326.734	64.5976	1	1	0	1	0.320268	0.677	0	0	0	1	Module_11	Peripherals	p__Chloroflexi	f__norank_o__norank_c__JG30-KF-CM66	g__norank_f__norank_o__norank_c__JG30-KF-CM66
bOTU963	0	62.5855	60.896	0	94.1566	0	61.6047	0	0	122.66	89.1093	0	1	0	1	1	0.246106	0.8064	0	0	0	1	Module_14	Peripherals	p__Planctomycetota	f__norank_o__norank_c__BD7-11	g__norank_f__norank_o__norank_c__BD7-11
bOTU964	29.7903	219.049	152.24	119.708	125.542	149.515	154.012	29.1593	151.875	30.6651	118.812	193.793	1	1	0	1	0.386962	0.4982	0	0	0	1	Module_10	Peripherals	p__Gemmatimonadota	f__Gemmatimonadaceae	g__norank_f__Gemmatimonadaceae
bOTU965	357.484	344.22	395.824	299.269	313.855	358.835	308.023	320.752	243	183.99	207.922	322.988	0	0	0	1	0.293184	0.733	0	0	0	1	Module_3	Peripherals	p__Proteobacteria	f__unclassified_c__Gammaproteobacteria	g__unclassified_c__Gammaproteobacteria
bOTU968	4021.7	3473.5	3501.52	3830.64	2918.85	3438.84	2002.15	2653.49	3341.25	3342.49	2940.61	2519.31	0	0	1	1	0.553144	0.1537	0	0	0	1	Module_12	Peripherals	p__Proteobacteria	f__Xanthobacteraceae	g__Pseudolabrys
bOTU974	0	31.2928	91.344	59.8538	31.3855	29.9029	0	29.1593	91.1249	30.6651	0	32.2988	0	1	0	1	0.330614	0.6593	0	0	0	1	Module_1	Peripherals	p__Proteobacteria	f__Pseudomonadaceae	g__Pseudomonas
bOTU975	2472.6	1157.83	2344.5	1167.15	2071.45	2093.21	2032.95	1691.24	2156.62	1379.93	2435.65	1518.04	0	1	0	1	0.281122	0.7537	0	0	0	1	Module_7	Peripherals	p__Gemmatimonadota	f__norank_o__norank_c__AKAU4049	g__norank_f__norank_o__norank_c__AKAU4049
bOTU976	89.371	31.2928	91.344	29.9269	0	0	30.8023	29.1593	30.375	91.9952	59.4062	0	1	1	0	1	0.525869	0.2054	0	0	0	1	Module_1	Peripherals	p__Methylomirabilota	f__norank_o__Rokubacteriales	g__norank_f__norank_o__Rokubacteriales
bOTU977	0	93.8783	30.448	29.9269	62.7711	0	0	29.1593	0	30.6651	0	64.5976	1	1	0	1	0.13953	0.9596	0	0	0	1	Module_8	Peripherals	p__Planctomycetota	f__Gemmataceae	g__norank_f__Gemmataceae
bOTU979	178.742	93.8783	30.448	299.269	282.47	239.223	92.407	174.956	121.5	245.32	89.1093	161.494	0	0	1	0	0.740019	0.007	0	0	0	1	Module_15	Peripherals	p__Gemmatimonadota	f__Gemmatimonadaceae	g__unclassified_f__Gemmatimonadaceae
bOTU980	0	281.635	91.344	209.488	156.928	59.8059	154.012	58.3185	151.875	183.99	59.4062	129.195	0	1	0	0	0.321579	0.6655	0	0	0	1	Module_4	Peripherals	p__Firmicutes	f__Alicyclobacillaceae	g__Tumebacillus
bOTU982	0	93.8783	0	179.561	0	0	30.8023	29.1593	60.7499	122.66	59.4062	129.195	1	0	1	0	0.282011	0.7894	0	0	0	1	Module_11	Peripherals	p__Actinobacteriota	f__Ilumatobacteraceae	g__norank_f__Ilumatobacteraceae
bOTU983	59.5807	469.391	91.344	179.561	188.313	149.515	154.012	58.3185	151.875	214.655	89.1093	193.793	0	0	1	1	0.397485	0.493	0	0	0	1	Module_4	Peripherals	p__Desulfobacterota	f__Geobacteraceae	g__Citrifermentans
bOTU984	0	93.8783	121.792	239.415	94.1566	299.029	184.814	58.3185	91.1249	122.66	118.812	258.391	0	0	1	0	0.401195	0.4753	0	0	0	1	Module_3	Peripherals	p__Chloroflexi	f__Herpetosiphonaceae	g__Herpetosiphon
bOTU987	476.645	219.049	243.584	418.977	721.867	89.7088	462.035	116.637	546.749	674.631	386.14	549.08	1	0	0	0	0.291893	0.723	0	0	0	1	Module_21	Peripherals	p__Actinobacteriota	f__67-14	g__norank_f__67-14
bOTU989	4051.49	4255.82	6211.39	5775.89	4142.89	5292.82	5790.84	4782.12	6166.12	6225.01	4485.17	5458.5	1	0	0	0	0.467226	0.2916	0	0	0	1	Module_10	Peripherals	p__Actinobacteriota	f__Geodermatophilaceae	g__Blastococcus
bOTU991	29.7903	31.2928	0	29.9269	0	0	61.6047	87.4778	0	0	29.7031	64.5976	0	1	0	0	0.421645	0.397	0	0	0	1	Module_2	Peripherals	p__Planctomycetota	f__Gemmataceae	g__norank_f__Gemmataceae
bOTU994	834.13	657.148	274.032	478.83	408.012	598.059	554.442	728.981	546.749	827.957	594.062	549.08	0	1	0	0	0.389192	0.5006	0	0	0	1	Module_7	Peripherals	p__Chloroflexi	f__Anaerolineaceae	g__norank_f__Anaerolineaceae
bOTU995	714.968	1032.66	1339.71	1885.39	878.795	867.185	1386.11	845.618	1154.25	1625.25	1128.72	1453.45	1	0	1	0	0.362105	0.5649	0	0	0	1	Module_10	Peripherals	p__Proteobacteria	f__Geminicoccaceae	g__Candidatus_Alysiosphaera
bOTU550	119.161	62.5855	30.448	59.8538	125.542	89.7088	308.023	87.4778	121.5	122.66	89.1093	129.195	1	1	0	0	0.429864	0.394	0	0	0	1	Module_10	Peripherals	p__Bacteroidota	f__Chitinophagaceae	g__Flavisolibacter
bOTU997	59.5807	250.342	152.24	29.9269	62.7711	89.7088	215.616	116.637	30.375	91.9952	178.219	64.5976	1	1	0	1	0.382163	0.5222	0	0	0	1	Module_14	Peripherals	p__unclassified_k__norank_d__Bacteria	f__unclassified_k__norank_d__Bacteria	g__unclassified_k__norank_d__Bacteria
bOTU999	655.388	1502.05	1004.78	568.611	376.626	209.321	554.442	641.504	516.374	214.655	445.546	613.678	0	0	0	1	0.579455	0.0963	0	0	0	1	Module_1	Peripherals	p__Bacteroidota	f__Hymenobacteraceae	g__Adhaeribacter
bOTU1001	208.532	125.171	182.688	209.488	94.1566	209.321	61.6047	58.3185	303.75	183.99	59.4062	161.494	0	1	0	1	0.291773	0.7538	0	0	0	1	Module_1	Peripherals	p__Myxococcota	f__Vulgatibacteraceae	g__Vulgatibacter
bOTU1003	89.371	219.049	121.792	89.7807	188.313	508.35	154.012	554.026	334.125	91.9952	178.219	161.494	0	1	1	0	0.432366	0.3769	0	0	0	1	Module_4	Peripherals	p__Chloroflexi	f__A4b	g__norank_f__A4b
bOTU579	357.484	62.5855	274.032	418.977	251.084	388.738	308.023	233.274	516.374	183.99	504.952	613.678	1	0	0	0	0.540852	0.1457	0	0	0	1	Module_11	Peripherals	p__Bacteroidota	f__Chitinophagaceae	g__Parasegetibacter
bOTU1006	268.113	406.806	213.136	448.904	439.397	568.156	277.221	524.867	394.875	337.316	297.031	355.287	0	0	1	0	0.676895	0.0281	0	0	0	1	Module_15	Peripherals	p__Chloroflexi	f__Caldilineaceae	g__norank_f__Caldilineaceae
bOTU654	29.7903	156.464	60.896	29.9269	31.3855	149.515	0	0	121.5	30.6651	29.7031	0	1	0	1	1	0.241475	0.8548	0	0	0	1	Module_1	Peripherals	p__Bacteroidota	f__Chitinophagaceae	g__Flavisolibacter
bOTU1008	89.371	62.5855	121.792	119.708	31.3855	149.515	30.8023	0	91.1249	275.986	29.7031	0	1	0	1	1	0.532163	0.1697	1	0	1	1	Module_1	Peripherals	p__Actinobacteriota	f__Ilumatobacteraceae	g__norank_f__Ilumatobacteraceae
bOTU1009	446.855	250.342	243.584	239.415	313.855	328.932	277.221	262.433	364.5	367.981	564.359	226.092	0	1	0	1	0.422244	0.4199	0	0	0	1	Module_7	Peripherals	p__Latescibacterota	f__norank_o__norank_c__norank_p__Latescibacterota	g__norank_f__norank_o__norank_c__norank_p__Latescibacterota
bOTU1010	29.7903	62.5855	0	0	0	29.9029	0	0	60.7499	0	89.1093	161.494	1	0	0	0	0.578772	0.1016	0	0	0	1	Module_10	Peripherals	p__Bacteroidota	f__Sphingobacteriaceae	g__Solitalea
bOTU1012	29.7903	0	60.896	59.8538	31.3855	59.8059	61.6047	58.3185	151.875	122.66	89.1093	0	0	1	1	0	0.369638	0.5393	0	0	0	1	Module_4	Peripherals	p__WPS-2	f__norank_o__norank_c__norank_p__WPS-2	g__norank_f__norank_o__norank_c__norank_p__WPS-2
bOTU1015	625.597	657.148	274.032	209.488	564.94	627.962	123.209	1020.57	789.749	367.981	445.546	516.781	0	1	0	0	0.462991	0.3185	0	0	0	1	Module_4	Peripherals	p__Chloroflexi	f__A4b	g__norank_f__A4b
bOTU1016	0	0	0	0	31.3855	0	0	58.3185	0	30.6651	59.4062	0	1	1	0	1	0.300349	0.7238	0	0	0	1	Module_1	Peripherals	p__Myxococcota	f__Haliangiaceae	g__Haliangium
bOTU1017	89.371	31.2928	60.896	0	62.7711	0	61.6047	116.637	0	61.3301	89.1093	32.2988	0	1	0	1	0.502118	0.222	0	0	0	1	Module_4	Peripherals	p__Chloroflexi	f__A4b	g__norank_f__A4b
bOTU1018	29.7903	31.2928	60.896	59.8538	0	29.9029	0	29.1593	60.7499	0	0	0	0	1	0	0	0.280876	0.7982	0	0	0	1	Module_1	Peripherals	p__Actinobacteriota	f__norank_o__Microtrichales	g__norank_f__norank_o__Microtrichales
bOTU1020	0	156.464	60.896	59.8538	31.3855	89.7088	0	0	60.7499	153.325	0	0	0	0	0	1	0.36094	0.5893	0	0	0	1	Module_1	Peripherals	p__Gemmatimonadota	f__Gemmatimonadaceae	g__Gemmatimonas
bOTU1021	148.952	125.171	121.792	478.83	188.313	269.126	369.628	233.274	546.749	367.981	207.922	290.689	1	1	1	0	0.572698	0.122	0	0	0	1	Module_15	Peripherals	p__Proteobacteria	f__Sphingomonadaceae	g__Novosphingobium
bOTU1027	655.388	438.099	487.168	179.561	62.7711	448.544	585.244	641.504	759.374	674.631	831.686	710.574	1	1	0	1	0.703614	0.0145	0	0	0	1	Module_7	Peripherals	p__Actinobacteriota	f__norank_o__norank_c__MB-A2-108	g__norank_f__norank_o__norank_c__MB-A2-108
bOTU1028	89.371	0	91.344	0	31.3855	29.9029	0	58.3185	30.375	0	0	32.2988	0	1	0	1	0.220716	0.8693	0	0	0	1	Module_7	Peripherals	p__Acidobacteriota	f__norank_o__norank_c__Subgroup_25	g__norank_f__norank_o__norank_c__Subgroup_25
bOTU1029	417.065	531.977	578.512	359.123	533.554	478.447	770.059	583.185	789.749	429.311	534.656	290.689	0	1	1	1	0.431912	0.3911	0	0	0	1	Module_4	Peripherals	p__Chloroflexi	f__Caldilineaceae	g__norank_f__Caldilineaceae
bOTU1031	59.5807	0	30.448	29.9269	62.7711	0	0	116.637	30.375	0	29.7031	32.2988	0	1	1	0	0.156012	0.9678	0	0	0	1	Module_4	Peripherals	p__Proteobacteria	f__Geminicoccaceae	g__Candidatus_Alysiosphaera
bOTU1032	148.952	281.635	365.376	329.196	219.699	328.932	277.221	379.07	394.875	306.651	178.219	290.689	0	0	1	0	0.440862	0.3831	0	0	0	1	Module_4	Peripherals	p__Proteobacteria	f__Azospirillaceae	g__norank_f__Azospirillaceae
bOTU1033	0	0	0	149.635	31.3855	149.515	123.209	87.4778	0	0	29.7031	64.5976	0	1	1	0	0.587954	0.107	0	0	0	1	Module_12	Peripherals	p__Planctomycetota	f__Phycisphaeraceae	g__SM1A02
bOTU756	29.7903	62.5855	121.792	119.708	156.928	209.321	154.012	0	30.375	153.325	59.4062	226.092	1	0	1	0	0.597834	0.0836	0	0	0	1	Module_10	Peripherals	p__Bacteroidota	f__Chitinophagaceae	g__norank_f__Chitinophagaceae
bOTU1036	119.161	187.757	274.032	209.488	282.47	89.7088	123.209	116.637	60.7499	91.9952	89.1093	64.5976	0	0	1	1	0.541549	0.171	0	0	0	1	Module_1	Peripherals	p__Chloroflexi	f__A4b	g__norank_f__A4b
bOTU1037	29.7903	125.171	30.448	119.708	62.7711	29.9029	123.209	29.1593	121.5	30.6651	59.4062	32.2988	0	1	1	1	0.378625	0.5088	0	0	0	1	Module_8	Peripherals	p__Actinobacteriota	f__norank_o__IMCC26256	g__norank_f__norank_o__IMCC26256
bOTU1038	59.5807	93.8783	0	29.9269	219.699	89.7088	154.012	145.796	30.375	122.66	207.922	64.5976	1	1	1	0	0.344404	0.6042	0	0	0	1	Module_7	Peripherals	p__Firmicutes	f__norank_o__norank_c__Limnochordia	g__Hydrogenispora
bOTU1039	59.5807	187.757	30.448	179.561	251.084	0	154.012	320.752	151.875	183.99	148.515	290.689	1	1	0	0	0.578035	0.1162	0	0	0	1	Module_10	Peripherals	p__Firmicutes	f__Paenibacillaceae	g__Paenibacillus
bOTU1041	1876.79	1595.93	1887.78	2783.2	2416.69	2422.14	2402.58	2449.38	2399.62	2238.55	1990.11	2099.42	0	1	1	0	0.708901	0.0163	0	0	0	1	Module_4	Peripherals	p__Proteobacteria	f__Sutterellaceae	g__norank_f__Sutterellaceae
bOTU1042	89.371	0	91.344	0	282.47	119.612	61.6047	58.3185	151.875	122.66	29.7031	96.8965	1	1	1	0	0.252468	0.8189	0	0	0	1	Module_15	Peripherals	p__Chloroflexi	f__norank_o__Ardenticatenales	g__norank_f__norank_o__Ardenticatenales
bOTU1043	0	0	30.448	0	62.7711	149.515	184.814	87.4778	0	30.6651	118.812	96.8965	1	1	1	0	0.475221	0.3055	0	0	0	1	Module_9	Peripherals	p__Gemmatimonadota	f__Gemmatimonadaceae	g__Gemmatimonas
bOTU1044	89.371	62.5855	152.24	89.7807	125.542	89.7088	61.6047	174.956	60.7499	61.3301	89.1093	129.195	1	0	0	0	0.344532	0.6075	0	0	0	1	Module_10	Peripherals	p__NB1-j	f__norank_o__norank_c__norank_p__NB1-j	g__norank_f__norank_o__norank_c__norank_p__NB1-j
bOTU1045	89.371	31.2928	30.448	0	31.3855	0	61.6047	87.4778	91.1249	122.66	59.4062	64.5976	1	1	0	1	0.50342	0.2364	0	0	0	1	Module_7	Peripherals	p__Chloroflexi	f__norank_o__norank_c__TK10	g__norank_f__norank_o__norank_c__TK10
bOTU1046	0	31.2928	30.448	299.269	62.7711	29.9029	92.407	0	60.7499	30.6651	0	96.8965	0	0	1	0	0.440028	0.3449	0	0	0	1	Module_8	Peripherals	p__Bacteroidota	f__Microscillaceae	g__norank_f__Microscillaceae
bOTU1047	1489.52	1001.37	791.648	718.246	1537.89	1435.34	2032.95	816.459	1761.75	889.287	1366.34	2034.83	0	1	0	0	0.505307	0.2169	0	0	0	1	Module_7	Peripherals	p__Acidobacteriota	f__norank_o__11-24	g__norank_f__norank_o__11-24
bOTU1048	297.903	250.342	121.792	389.05	470.783	418.641	338.826	349.911	121.5	91.9952	267.328	355.287	0	0	1	0	0.507471	0.2493	0	0	0	1	Module_7	Peripherals	p__Acidobacteriota	f__norank_o__11-24	g__norank_f__norank_o__11-24
bOTU1050	863.92	938.783	1431.06	1047.44	972.951	837.282	954.873	583.185	1123.87	1257.27	801.983	1259.65	1	0	0	0	0.526994	0.1893	0	0	0	1	Module_10	Peripherals	p__Firmicutes	f__Bacillaceae	g__Bacillus
bOTU1054	0	0	0	149.635	188.313	0	0	145.796	30.375	30.6651	29.7031	0	1	1	1	0	0.468209	0.3011	0	0	0	1	Module_10	Peripherals	p__Proteobacteria	f__Beijerinckiaceae	g__Microvirga
bOTU1057	178.742	281.635	182.688	119.708	125.542	89.7088	277.221	87.4778	30.375	306.651	445.546	161.494	1	0	0	1	0.676179	0.0375	0	0	0	1	Module_11	Peripherals	p__Acidobacteriota	f__norank_o__norank_c__Subgroup_25	g__norank_f__norank_o__norank_c__Subgroup_25
bOTU1058	59.5807	125.171	152.24	29.9269	94.1566	29.9029	30.8023	29.1593	91.1249	245.32	178.219	0	1	0	0	1	0.513316	0.19	0	0	0	1	Module_17	Peripherals	p__Actinobacteriota	f__67-14	g__norank_f__67-14
bOTU1060	0	62.5855	91.344	209.488	62.7711	149.515	0	29.1593	30.375	61.3301	148.515	96.8965	1	1	1	0	0.463642	0.319	0	0	0	1	Module_9	Peripherals	p__Proteobacteria	f__Sphingomonadaceae	g__Sphingobium
bOTU1061	268.113	156.464	304.48	239.415	219.699	119.612	369.628	145.796	151.875	306.651	297.031	419.885	1	0	0	1	0.649086	0.053	0	0	0	1	Module_10	Peripherals	p__Acidobacteriota	f__Bryobacteraceae	g__Bryobacter
bOTU1062	1042.66	876.197	700.304	448.904	878.795	568.156	1139.69	699.822	971.999	858.622	1396.04	807.47	1	1	0	1	0.473853	0.3047	0	0	0	1	Module_7	Peripherals	p__Chloroflexi	f__norank_o__norank_c__KD4-96	g__norank_f__norank_o__norank_c__KD4-96
bOTU1063	417.065	688.441	365.376	538.684	690.482	328.932	523.64	262.433	577.124	459.976	623.765	387.586	0	0	1	0	0.285689	0.7351	0	0	0	1	Module_8	Peripherals	p__Methylomirabilota	f__norank_o__Rokubacteriales	g__norank_f__norank_o__Rokubacteriales
bOTU1064	3545.05	2722.47	2740.32	2663.49	5680.78	5920.78	5821.64	3761.54	4009.5	2667.86	4633.68	4877.12	0	1	1	0	0.393458	0.4817	0	0	0	1	Module_7	Peripherals	p__Acidobacteriota	f__Blastocatellaceae	g__norank_f__Blastocatellaceae
bOTU1065	0	0	60.896	59.8538	0	0	61.6047	0	30.375	30.6651	0	0	1	1	1	0	0.233329	0.8596	0	0	0	1	Module_10	Peripherals	p__unclassified_k__norank_d__Bacteria	f__unclassified_k__norank_d__Bacteria	g__unclassified_k__norank_d__Bacteria
bOTU1067	119.161	62.5855	91.344	59.8538	62.7711	0	0	87.4778	30.375	0	0	96.8965	0	0	0	1	0.648972	0.052	0	0	0	1	Module_1	Peripherals	p__unclassified_k__norank_d__Bacteria	f__unclassified_k__norank_d__Bacteria	g__unclassified_k__norank_d__Bacteria
bOTU1069	357.484	93.8783	30.448	0	470.783	179.418	184.814	58.3185	243	61.3301	207.922	161.494	0	0	1	0	0.289077	0.773	0	0	0	1	Module_7	Peripherals	p__Verrucomicrobiota	f__Chthoniobacteraceae	g__Chthoniobacter
bOTU1071	536.226	406.806	1096.13	837.953	1098.49	478.447	492.837	670.663	516.374	950.617	861.389	710.574	1	0	1	0	0.436981	0.3784	0	0	0	1	Module_10	Peripherals	p__Proteobacteria	f__Rhodobacteraceae	g__Amaricoccus
bOTU1072	834.13	1189.13	730.752	897.807	596.325	1016.7	616.047	787.3	698.624	827.957	445.546	645.976	1	0	1	1	0.381046	0.5259	0	0	0	1	Module_1	Peripherals	p__Entotheonellaeota	f__Entotheonellaceae	g__Candidatus_Entotheonella
bOTU1075	566.017	751.026	517.616	389.05	659.096	627.962	585.244	583.185	425.25	582.636	920.796	322.988	0	0	1	1	0.392373	0.4814	0	0	0	1	Module_7	Peripherals	p__Chloroflexi	f__JG30-KF-CM45	g__norank_f__JG30-KF-CM45
bOTU1076	387.274	281.635	334.928	149.635	219.699	269.126	215.616	320.752	212.625	275.986	207.922	387.586	0	1	0	1	0.385817	0.5075	0	0	0	1	Module_7	Peripherals	p__Acidobacteriota	f__norank_o__norank_c__Subgroup_18	g__norank_f__norank_o__norank_c__Subgroup_18
bOTU1077	1757.63	2315.66	2131.36	1675.91	4268.43	1495.15	1478.51	1982.83	2156.62	2575.87	1693.08	1582.64	0	0	1	0	0.321283	0.7285	0	0	0	1	Module_1	Peripherals	p__Proteobacteria	f__Hyphomicrobiaceae	g__Pedomicrobium
bOTU1079	178.742	406.806	274.032	179.561	251.084	59.8059	123.209	58.3185	91.1249	306.651	207.922	193.793	0	0	0	1	0.641512	0.0539	0	0	0	1	Module_4	Peripherals	p__Methylomirabilota	f__WX65	g__norank_f__WX65
bOTU1080	1847	1157.83	1826.88	1167.15	847.409	1375.53	1848.14	1632.92	1974.37	1287.93	1158.42	2357.81	1	0	0	0	0.570544	0.0942	0	0	0	1	Module_10	Peripherals	p__Bacteroidota	f__Hymenobacteraceae	g__Pontibacter
bOTU1083	357.484	219.049	182.688	389.05	156.928	119.612	61.6047	116.637	243	275.986	178.219	258.391	1	0	0	1	0.457465	0.3375	0	0	0	1	Module_1	Peripherals	p__Myxococcota	f__Myxococcaceae	g__norank_f__Myxococcaceae
bOTU1084	238.323	469.391	395.824	119.708	251.084	328.932	369.628	204.115	425.25	367.981	356.437	710.574	1	1	0	1	0.275853	0.7876	0	0	0	1	Module_7	Peripherals	p__Acidobacteriota	f__norank_o__norank_c__Subgroup_25	g__norank_f__norank_o__norank_c__Subgroup_25
bOTU1085	1757.63	4506.16	3014.35	3142.32	1412.35	1973.59	1601.72	2245.26	2126.25	3495.82	1990.11	2616.2	1	0	0	1	0.498669	0.2428	0	0	0	1	Module_10	Peripherals	p__Actinobacteriota	f__Micromonosporaceae	g__unclassified_f__Micromonosporaceae
bOTU1087	2859.87	6289.85	2983.9	2424.08	2291.14	2302.53	2371.78	2332.74	2764.12	2422.54	2524.76	2454.71	0	0	0	1	0.597336	0.0486	0	0	0	1	Module_1	Peripherals	p__Myxococcota	f__norank_o__norank_c__bacteriap25	g__norank_f__norank_o__norank_c__bacteriap25
bOTU1089	59.5807	62.5855	0	29.9269	31.3855	29.9029	61.6047	145.796	0	0	0	0	0	1	1	1	0.530507	0.1957	0	0	0	1	Module_14	Peripherals	p__Planctomycetota	f__Phycisphaeraceae	g__AKYG587
bOTU1091	208.532	406.806	487.168	89.7807	156.928	209.321	400.43	233.274	212.625	214.655	178.219	452.183	0	1	0	1	0.531765	0.1874	0	0	0	1	Module_7	Peripherals	p__Chloroflexi	f__norank_o__S085	g__norank_f__norank_o__S085
bOTU1092	1132.03	657.148	761.2	718.246	1443.73	747.573	1386.11	641.504	728.999	490.641	1485.15	807.47	0	1	1	0	0.210491	0.8744	0	0	0	1	Module_7	Peripherals	p__Acidobacteriota	f__Vicinamibacteraceae	g__norank_f__Vicinamibacteraceae
bOTU1095	536.226	187.757	274.032	568.611	470.783	568.156	246.419	408.23	151.875	306.651	386.14	290.689	0	0	1	0	0.565331	0.1393	0	0	0	1	Module_14	Peripherals	p__Chloroflexi	f__norank_o__C0119	g__norank_f__norank_o__C0119
bOTU1096	0	31.2928	60.896	89.7807	0	209.321	0	29.1593	30.375	153.325	29.7031	64.5976	1	0	1	0	0.536004	0.1624	0	0	0	1	Module_10	Peripherals	p__Proteobacteria	f__norank_o__norank_c__Alphaproteobacteria	g__norank_f__norank_o__norank_c__Alphaproteobacteria
bOTU1097	59.5807	125.171	60.896	0	0	59.8059	0	87.4778	0	30.6651	59.4062	32.2988	0	0	0	1	0.605115	0.0733	0	0	0	1	Module_14	Peripherals	p__Planctomycetota	f__Phycisphaeraceae	g__SM1A02
bOTU1098	536.226	594.563	517.616	269.342	156.928	508.35	246.419	204.115	425.25	337.316	415.843	322.988	0	0	0	1	0.713185	0.0173	0	0	0	1	Module_16	Peripherals	p__Acidobacteriota	f__norank_o__norank_c__Subgroup_22	g__norank_f__norank_o__norank_c__Subgroup_22
bOTU1099	119.161	62.5855	60.896	119.708	125.542	59.8059	92.407	0	151.875	61.3301	148.515	0	0	0	1	0	0.250031	0.8107	0	0	0	1	Module_1	Peripherals	p__Actinobacteriota	f__unclassified_o__Microtrichales	g__unclassified_o__Microtrichales
bOTU1102	89.371	0	30.448	29.9269	31.3855	0	61.6047	0	60.7499	153.325	59.4062	193.793	1	1	0	0	0.469103	0.2899	0	0	0	1	Module_4	Peripherals	p__Acidobacteriota	f__norank_o__Subgroup_15	g__norank_f__norank_o__Subgroup_15
bOTU1103	268.113	375.513	487.168	299.269	188.313	388.738	215.616	379.07	455.625	245.32	178.219	290.689	0	1	0	1	0.461576	0.3134	0	0	0	1	Module_1	Peripherals	p__Proteobacteria	f__Nitrosomonadaceae	g__Ellin6067
bOTU1105	268.113	406.806	213.136	688.319	502.169	269.126	338.826	670.663	394.875	214.655	178.219	452.183	0	1	1	0	0.526781	0.1917	0	0	0	1	Module_15	Peripherals	p__Proteobacteria	f__norank_o__norank_c__Alphaproteobacteria	g__norank_f__norank_o__norank_c__Alphaproteobacteria
bOTU1106	327.694	625.855	152.24	149.635	1098.49	328.932	215.616	349.911	577.124	337.316	148.515	355.287	0	0	1	0	0.394419	0.5027	0	0	0	1	Module_14	Peripherals	p__Firmicutes	f__Paenibacillaceae	g__Paenibacillus
bOTU1107	5302.68	5507.53	5358.85	6553.99	5680.78	7027.19	4189.12	5423.62	5680.12	6470.33	5227.74	5167.81	1	0	1	0	0.516858	0.2046	0	0	0	1	Module_10	Peripherals	p__Actinobacteriota	f__Ilumatobacteraceae	g__Ilumatobacter
bOTU1108	0	156.464	152.24	209.488	188.313	59.8059	92.407	87.4778	121.5	0	178.219	226.092	1	1	0	0	0.301426	0.7129	0	0	0	1	Module_10	Peripherals	p__Bacteroidota	f__Microscillaceae	g__norank_f__Microscillaceae
bOTU1110	0	62.5855	60.896	89.7807	31.3855	29.9029	92.407	0	121.5	61.3301	178.219	32.2988	1	1	0	0	0.392103	0.479	0	0	0	1	Module_12	Peripherals	p__Actinobacteriota	f__unclassified_c__Acidimicrobiia	g__unclassified_c__Acidimicrobiia
bOTU1111	387.274	375.513	761.2	508.757	376.626	358.835	277.221	233.274	425.25	459.976	267.328	419.885	0	0	0	1	0.331668	0.6501	0	0	0	1	Module_1	Peripherals	p__Proteobacteria	f__norank_o__Rhizobiales	g__norank_f__norank_o__Rhizobiales
bOTU1112	0	62.5855	0	89.7807	62.7711	0	215.616	58.3185	30.375	91.9952	59.4062	96.8965	1	1	1	0	0.381318	0.5159	0	0	0	1	Module_14	Peripherals	p__Firmicutes	f__Lachnospiraceae	g__Anaerocolumna
bOTU1115	714.968	500.684	1126.58	1286.86	1067.11	657.865	616.047	758.141	1123.87	981.282	1039.61	1001.26	1	0	1	0	0.427922	0.3931	0	0	0	1	Module_5	Peripherals	p__Proteobacteria	f__Nitrosomonadaceae	g__MND1
bOTU1118	178.742	813.612	548.064	478.83	313.855	328.932	646.849	291.593	546.749	613.301	267.328	193.793	0	1	0	1	0.427087	0.4009	0	0	0	1	Module_1	Peripherals	p__Acidobacteriota	f__Thermoanaerobaculaceae	g__Subgroup_10
bOTU1119	0	31.2928	121.792	59.8538	62.7711	0	61.6047	0	0	0	59.4062	0	0	0	1	1	0.378963	0.5377	0	0	0	1	Module_8	Peripherals	p__Myxococcota	f__Myxococcaceae	g__P3OB-42
bOTU1120	238.323	312.928	243.584	778.099	313.855	358.835	246.419	204.115	273.375	214.655	178.219	452.183	1	0	1	0	0.602811	0.0795	0	0	0	1	Module_10	Peripherals	p__Bacteroidota	f__Microscillaceae	g__norank_f__Microscillaceae
bOTU1121	59.5807	31.2928	30.448	59.8538	125.542	89.7088	0	58.3185	243	91.9952	0	64.5976	0	1	1	0	0.389879	0.5066	0	0	0	1	Module_4	Peripherals	p__Bacteroidota	f__norank_o__Kapabacteriales	g__norank_f__norank_o__Kapabacteriales
bOTU1122	1966.16	1689.81	1979.12	1795.61	3201.32	2990.29	1416.91	2303.58	1640.25	2575.87	2673.28	1905.63	1	0	1	0	0.579631	0.1328	0	0	0	1	Module_10	Peripherals	p__Actinobacteriota	f__Microbacteriaceae	g__Microbacterium
bOTU1123	119.161	62.5855	0	29.9269	62.7711	59.8059	61.6047	0	60.7499	0	29.7031	0	0	1	1	1	0.422871	0.4157	0	0	0	1	Module_4	Peripherals	p__Armatimonadota	f__norank_o__norank_c__norank_p__Armatimonadota	g__norank_f__norank_o__norank_c__norank_p__Armatimonadota
bOTU1124	417.065	344.22	365.376	209.488	376.626	179.418	462.035	291.593	394.875	429.311	594.062	355.287	1	1	0	1	0.312634	0.6821	0	0	0	1	Module_7	Peripherals	p__Acidobacteriota	f__norank_o__Subgroup_17	g__norank_f__norank_o__Subgroup_17
bOTU1125	29.7903	125.171	60.896	0	31.3855	29.9029	0	116.637	60.7499	122.66	59.4062	161.494	1	1	0	1	0.453822	0.3394	0	0	0	1	Module_1	Peripherals	p__Gemmatimonadota	f__Gemmatimonadaceae	g__Gemmatimonas
bOTU1126	893.71	782.319	913.44	389.05	627.711	478.447	1139.69	612.344	637.874	1073.28	1069.31	1162.76	1	1	0	1	0.549187	0.1603	0	0	0	1	Module_7	Peripherals	p__Acidobacteriota	f__norank_o__Vicinamibacterales	g__norank_f__norank_o__Vicinamibacterales
bOTU1128	119.161	62.5855	60.896	0	62.7711	119.612	61.6047	87.4778	91.1249	91.9952	267.328	161.494	1	0	0	0	0.661275	0.0369	0	0	0	1	Module_10	Peripherals	p__Patescibacteria	f__norank_o__Saccharimonadales	g__norank_f__norank_o__Saccharimonadales
bOTU781	89.371	62.5855	30.448	29.9269	31.3855	89.7088	123.209	29.1593	151.875	91.9952	59.4062	32.2988	1	0	0	0	0.444895	0.3436	0	0	0	1	Module_10	Peripherals	p__Bacteroidota	f__Chitinophagaceae	g__norank_f__Chitinophagaceae
bOTU1130	685.178	563.27	121.792	448.904	627.711	388.738	492.837	554.026	273.375	367.981	386.14	839.769	0	1	0	0	0.182373	0.9362	0	0	0	1	Module_2	Peripherals	p__Acidobacteriota	f__norank_o__Vicinamibacterales	g__norank_f__norank_o__Vicinamibacterales
bOTU806	178.742	281.635	152.24	269.342	156.928	269.126	369.628	262.433	455.625	153.325	386.14	290.689	1	1	0	0	0.611572	0.0662	0	0	0	1	Module_10	Peripherals	p__Bacteroidota	f__Chitinophagaceae	g__Puia
bOTU1132	1489.52	1001.37	1004.78	867.88	3797.65	1584.86	1909.75	1487.12	1275.75	1901.23	1841.59	1033.56	0	0	1	0	0.343487	0.6402	0	0	0	1	Module_7	Peripherals	p__Acidobacteriota	f__Vicinamibacteraceae	g__norank_f__Vicinamibacteraceae
bOTU1133	0	187.757	304.48	299.269	31.3855	119.612	154.012	0	60.7499	214.655	178.219	193.793	1	0	1	1	0.348585	0.5896	0	0	0	1	Module_10	Peripherals	p__Firmicutes	f__Peptostreptococcaceae	g__Paraclostridium
bOTU1134	0	0	0	29.9269	0	89.7088	30.8023	0	0	30.6651	0	32.2988	1	0	1	0	0.52423	0.1894	0	0	0	1	Module_15	Peripherals	p__Bdellovibrionota	f__norank_o__0319-6G20	g__norank_f__norank_o__0319-6G20
bOTU1135	0	125.171	121.792	89.7807	125.542	179.418	0	58.3185	60.7499	91.9952	89.1093	32.2988	0	0	1	0	0.614537	0.085	0	0	0	1	Module_15	Peripherals	p__Acidobacteriota	f__norank_o__Subgroup_17	g__norank_f__norank_o__Subgroup_17
bOTU1136	953.291	751.026	1157.02	1406.56	627.711	867.185	1139.69	728.981	668.249	1165.27	920.796	1001.26	1	1	0	0	0.184249	0.9215	0	0	0	1	Module_1	Peripherals	p__Actinobacteriota	f__Iamiaceae	g__Iamia
bOTU1138	119.161	31.2928	0	0	0	149.515	61.6047	87.4778	30.375	61.3301	59.4062	0	1	0	1	0	0.189607	0.9215	0	0	0	1	Module_53	Peripherals	p__Bdellovibrionota	f__Bdellovibrionaceae	g__OM27_clade
bOTU1139	29.7903	31.2928	30.448	29.9269	0	0	0	233.274	121.5	30.6651	29.7031	0	0	1	0	0	0.40354	0.4368	0	0	0	1	Module_34	Peripherals	p__Chloroflexi	f__Caldilineaceae	g__norank_f__Caldilineaceae
bOTU1140	89.371	62.5855	60.896	119.708	125.542	149.515	184.814	116.637	212.625	30.6651	118.812	129.195	0	1	0	0	0.585563	0.1003	0	0	0	1	Module_10	Peripherals	p__Firmicutes	f__Paenibacillaceae	g__Paenibacillus
bOTU1141	2413.02	1627.22	3166.59	1885.39	1663.43	1704.47	1201.29	1895.35	2247.75	2146.55	2346.54	2713.1	1	0	0	1	0.55174	0.1481	0	0	0	1	Module_4	Peripherals	p__Proteobacteria	f__Nitrosomonadaceae	g__MND1
bOTU1142	119.161	62.5855	213.136	359.123	31.3855	29.9029	61.6047	291.593	182.25	275.986	148.515	161.494	1	0	0	0	0.192477	0.9025	0	0	0	1	Module_10	Peripherals	p__Actinobacteriota	f__Rubrobacteriaceae	g__Rubrobacter
bOTU1144	2919.45	3911.6	3501.52	4818.23	3515.18	3797.67	3018.63	3032.56	3584.25	4047.79	2138.62	2906.89	0	0	1	0	0.548879	0.1508	0	0	0	1	Module_10	Peripherals	p__Proteobacteria	f__Steroidobacteraceae	g__Steroidobacter
bOTU1147	29.7903	31.2928	30.448	59.8538	31.3855	59.8059	0	0	0	61.3301	59.4062	32.2988	1	0	1	1	0.588469	0.0966	0	0	0	1	Module_7	Peripherals	p__Chloroflexi	f__AKIW781	g__norank_f__AKIW781
bOTU1150	89.371	156.464	91.344	329.196	94.1566	119.612	61.6047	174.956	0	61.3301	29.7031	32.2988	0	0	1	0	0.371248	0.5576	0	0	0	1	Module_1	Peripherals	p__Proteobacteria	f__Azospirillaceae	g__Skermanella
bOTU1152	29.7903	93.8783	30.448	179.561	62.7711	0	61.6047	58.3185	182.25	183.99	89.1093	32.2988	1	1	1	0	0.285788	0.7624	0	0	0	1	Module_16	Peripherals	p__Proteobacteria	f__SC-I-84	g__norank_f__SC-I-84
bOTU1153	59.5807	93.8783	91.344	119.708	62.7711	59.8059	61.6047	87.4778	91.1249	30.6651	148.515	32.2988	0	1	1	1	0.348175	0.6038	0	0	0	1	Module_6	Peripherals	p__Proteobacteria	f__Beijerinckiaceae	g__unclassified_f__Beijerinckiaceae
bOTU1155	536.226	1157.83	913.44	837.953	1035.72	747.573	554.442	933.096	546.749	1103.94	594.062	581.379	1	0	1	0	0.0382256	0.9987	0	0	0	1	Module_1	Peripherals	p__Proteobacteria	f__Xanthobacteraceae	g__Pseudolabrys
bOTU1156	0	31.2928	0	119.708	31.3855	29.9029	0	58.3185	0	0	0	64.5976	0	1	1	0	0.39419	0.5098	0	0	0	1	Module_1	Peripherals	p__Proteobacteria	f__Diplorickettsiaceae	g__norank_f__Diplorickettsiaceae
bOTU1157	0	31.2928	0	29.9269	62.7711	0	92.407	0	121.5	0	29.7031	0	0	1	1	0	0.501344	0.2196	0	0	0	1	Module_4	Peripherals	p__Patescibacteria	f__WWH38	g__norank_f__WWH38
bOTU1158	268.113	125.171	487.168	59.8538	470.783	29.9029	61.6047	204.115	30.375	214.655	118.812	161.494	0	0	0	1	0.377915	0.5473	0	0	0	1	Module_9	Peripherals	p__Proteobacteria	f__Hyphomonadaceae	g__SWB02
bOTU1159	357.484	281.635	182.688	89.7807	125.542	269.126	338.826	349.911	182.25	214.655	415.843	322.988	1	1	0	1	0.528159	0.1952	0	0	0	1	Module_20	Peripherals	p__Acidobacteriota	f__norank_o__norank_c__Subgroup_25	g__norank_f__norank_o__norank_c__Subgroup_25
bOTU1160	178.742	62.5855	121.792	209.488	596.325	59.8059	277.221	116.637	182.25	91.9952	148.515	226.092	0	0	1	0	0.477897	0.2647	0	0	0	1	Module_10	Peripherals	p__Proteobacteria	f__Caulobacteraceae	g__norank_f__Caulobacteraceae
bOTU1165	119.161	31.2928	0	59.8538	94.1566	89.7088	61.6047	58.3185	212.625	153.325	178.219	64.5976	1	1	0	0	0.41886	0.4268	0	0	0	1	Module_6	Peripherals	p__Myxococcota	f__Haliangiaceae	g__Haliangium
bOTU1166	208.532	312.928	304.48	389.05	125.542	299.029	308.023	495.707	607.499	367.981	386.14	322.988	1	1	0	0	0.308957	0.6929	0	0	0	1	Module_12	Peripherals	p__Gemmatimonadota	f__Gemmatimonadaceae	g__norank_f__Gemmatimonadaceae
bOTU1168	1549.1	1220.42	1157.02	2603.64	1192.65	1345.63	1632.52	1253.85	1944	1073.28	1188.12	1227.36	1	0	1	0	0.381987	0.5217	0	0	0	1	Module_10	Peripherals	p__Actinobacteriota	f__Nocardioidaceae	g__Nocardioides
bOTU1173	4260.02	3097.98	3562.42	1526.27	3264.1	3139.81	3080.23	3265.84	3523.5	1993.23	3653.48	2648.5	0	1	0	1	0.431699	0.4005	0	0	0	1	Module_7	Peripherals	p__Acidobacteriota	f__Pyrinomonadaceae	g__RB41
bOTU1174	178.742	250.342	274.032	179.561	125.542	179.418	123.209	408.23	121.5	61.3301	207.922	161.494	0	1	0	1	0.650605	0.0371	0	0	0	1	Module_14	Peripherals	p__Methylomirabilota	f__WX65	g__norank_f__WX65
bOTU1176	29.7903	62.5855	60.896	0	31.3855	0	61.6047	29.1593	60.7499	61.3301	59.4062	64.5976	1	1	0	1	0.297338	0.7071	0	0	0	1	Module_4	Peripherals	p__Myxococcota	f__Myxococcaceae	g__unclassified_f__Myxococcaceae
bOTU1177	59.5807	31.2928	30.448	0	0	59.8059	30.8023	58.3185	121.5	91.9952	0	64.5976	1	1	0	1	0.472065	0.2932	0	0	0	1	Module_13	Peripherals	p__Chloroflexi	f__Roseiflexaceae	g__norank_f__Roseiflexaceae
bOTU1178	148.952	187.757	182.688	89.7807	62.7711	149.515	154.012	145.796	303.75	153.325	237.625	32.2988	0	1	1	1	0.203121	0.8908	0	0	0	1	Module_12	Peripherals	p__Bdellovibrionota	f__Bdellovibrionaceae	g__OM27_clade
bOTU1179	387.274	406.806	639.408	359.123	313.855	209.321	308.023	379.07	425.25	245.32	504.952	484.482	0	0	0	1	0.501335	0.2451	0	0	0	1	Module_1	Peripherals	p__Proteobacteria	f__KF-JG30-B3	g__norank_f__KF-JG30-B3
bOTU1186	387.274	625.855	243.584	209.488	533.554	538.253	523.64	437.389	303.75	582.636	653.468	290.689	1	1	1	0	0.154598	0.9482	0	0	0	1	Module_7	Peripherals	p__Chloroflexi	f__norank_o__norank_c__Gitt-GS-136	g__norank_f__norank_o__norank_c__Gitt-GS-136
bOTU1187	1549.1	970.076	1674.64	2214.59	1977.29	1734.37	1355.3	1720.4	1944	643.966	1574.26	1356.55	0	1	1	0	0.438347	0.3781	0	0	0	1	Module_10	Peripherals	p__Proteobacteria	f__Sphingomonadaceae	g__Altererythrobacter
bOTU1190	208.532	281.635	243.584	119.708	156.928	358.835	215.616	291.593	151.875	183.99	148.515	129.195	1	0	1	1	0.195646	0.96	0	0	0	1	Module_12	Peripherals	p__Chloroflexi	f__A4b	g__norank_f__A4b
bOTU1191	148.952	125.171	91.344	0	0	119.612	92.407	29.1593	60.7499	61.3301	59.4062	32.2988	1	0	0	1	0.710965	0.0185	0	0	0	1	Module_1	Peripherals	p__Bdellovibrionota	f__Bacteriovoracaceae	g__Peredibacter
bOTU1192	1251.19	719.734	1004.78	1256.93	1129.88	1196.12	1078.08	991.415	1032.75	889.287	831.686	1033.56	1	1	1	0	0.470072	0.3078	0	0	0	1	Module_10	Peripherals	p__Proteobacteria	f__Nitrosomonadaceae	g__Ellin6067
bOTU1193	238.323	125.171	30.448	149.635	62.7711	59.8059	30.8023	116.637	60.7499	30.6651	59.4062	226.092	1	1	0	0	0.403845	0.4706	0	0	0	1	Module_1	Peripherals	p__Bacteroidota	f__Microscillaceae	g__norank_f__Microscillaceae
bOTU1194	208.532	187.757	365.376	149.635	125.542	179.418	123.209	174.956	182.25	0	178.219	96.8965	0	1	0	1	0.619345	0.0626	0	0	0	1	Module_4	Peripherals	p__Methylomirabilota	f__norank_o__Rokubacteriales	g__norank_f__norank_o__Rokubacteriales
bOTU1196	268.113	156.464	334.928	179.561	313.855	328.932	92.407	408.23	486	214.655	326.734	193.793	1	1	0	0	0.439073	0.3797	0	0	0	1	Module_2	Peripherals	p__Actinobacteriota	f__norank_o__norank_c__Acidimicrobiia	g__norank_f__norank_o__norank_c__Acidimicrobiia
bOTU1198	4945.2	4850.38	6028.7	6434.28	4237.05	4724.66	5328.8	4257.25	5224.49	6409	3623.78	5781.49	1	0	0	0	0.16307	0.9456	0	0	0	1	Module_1	Peripherals	p__Actinobacteriota	f__norank_o__Gaiellales	g__norank_f__norank_o__Gaiellales
bOTU1201	268.113	250.342	274.032	478.83	251.084	299.029	400.43	495.707	243	306.651	297.031	290.689	1	1	1	0	0.424981	0.4089	0	0	0	1	Module_2	Peripherals	p__Proteobacteria	f__Steroidobacteraceae	g__Steroidobacter
bOTU1202	89.371	31.2928	182.688	329.196	219.699	328.932	123.209	262.433	303.75	367.981	237.625	64.5976	0	0	1	0	0.547168	0.1609	0	0	0	1	Module_15	Peripherals	p__Acidobacteriota	f__Bryobacteraceae	g__Bryobacter
bOTU1206	59.5807	31.2928	0	29.9269	0	0	0	58.3185	30.375	30.6651	0	32.2988	0	1	0	1	0.257754	0.7919	0	0	0	1	Module_4	Peripherals	p__Chloroflexi	f__Roseiflexaceae	g__norank_f__Roseiflexaceae
bOTU1209	59.5807	156.464	60.896	0	62.7711	29.9029	0	145.796	91.1249	0	89.1093	0	0	0	0	1	0.655976	0.0263	0	0	0	1	Module_4	Peripherals	p__Armatimonadota	f__norank_o__norank_c__norank_p__Armatimonadota	g__norank_f__norank_o__norank_c__norank_p__Armatimonadota
bOTU1210	0	31.2928	121.792	0	31.3855	0	61.6047	29.1593	30.375	0	0	0	0	1	0	1	0.458797	0.3158	0	0	0	1	Module_49	Peripherals	p__Planctomycetota	f__Gemmataceae	g__norank_f__Gemmataceae
bOTU1211	208.532	438.099	548.064	418.977	282.47	508.35	277.221	379.07	546.749	183.99	178.219	226.092	0	1	1	1	0.369848	0.5357	0	0	0	1	Module_1	Peripherals	p__Acidobacteriota	f__Thermoanaerobaculaceae	g__Subgroup_10
bOTU1212	357.484	657.148	334.928	269.342	753.253	627.962	523.64	408.23	759.374	613.301	831.686	258.391	0	1	1	0	0.234519	0.8401	0	0	0	1	Module_7	Peripherals	p__Acidobacteriota	f__norank_o__Vicinamibacterales	g__norank_f__norank_o__Vicinamibacterales
bOTU1213	178.742	93.8783	30.448	29.9269	125.542	0	61.6047	58.3185	243	183.99	148.515	64.5976	1	1	0	1	0.378854	0.5251	0	0	0	1	Module_7	Peripherals	p__Planctomycetota	f__Phycisphaeraceae	g__AKYG587
bOTU1214	119.161	250.342	182.688	269.342	313.855	209.321	154.012	87.4778	151.875	337.316	415.843	161.494	1	1	1	0	0.317654	0.6648	0	0	0	1	Module_11	Peripherals	p__Actinobacteriota	f__Kineosporiaceae	g__Quadrisphaera
bOTU1215	89.371	31.2928	0	29.9269	62.7711	89.7088	30.8023	0	91.1249	0	89.1093	64.5976	0	0	1	0	0.330998	0.6341	0	0	0	1	Module_19	Peripherals	p__Latescibacterota	f__norank_o__norank_c__norank_p__Latescibacterota	g__norank_f__norank_o__norank_c__norank_p__Latescibacterota
bOTU1217	29.7903	187.757	30.448	59.8538	94.1566	209.321	184.814	87.4778	121.5	91.9952	0	161.494	0	0	1	0	0.223777	0.8563	0	0	0	1	Module_4	Peripherals	p__Actinobacteriota	f__norank_o__Gaiellales	g__norank_f__norank_o__Gaiellales
bOTU1218	59.5807	62.5855	0	59.8538	0	0	0	87.4778	0	153.325	29.7031	161.494	1	0	0	0	0.599702	0.0826	1	0	1	1	Module_20	Peripherals	p__Actinobacteriota	f__norank_o__norank_c__Acidimicrobiia	g__norank_f__norank_o__norank_c__Acidimicrobiia
bOTU1219	178.742	312.928	91.344	119.708	62.7711	89.7088	123.209	29.1593	273.375	91.9952	118.812	96.8965	0	0	0	1	0.486846	0.2725	0	0	0	1	Module_18	Peripherals	p__Gemmatimonadota	f__Gemmatimonadaceae	g__norank_f__Gemmatimonadaceae
bOTU1221	417.065	657.148	852.544	418.977	313.855	448.544	462.035	816.459	698.624	766.627	475.249	549.08	1	1	0	1	0.570251	0.1409	0	0	0	1	Module_1	Peripherals	p__Gemmatimonadota	f__norank_o__norank_c__S0134_terrestrial_group	g__norank_f__norank_o__norank_c__S0134_terrestrial_group
bOTU1222	0	156.464	30.448	0	31.3855	59.8059	0	116.637	60.7499	0	0	0	0	1	1	1	0.340411	0.6285	0	0	0	1	Module_5	Peripherals	p__Bdellovibrionota	f__Bdellovibrionaceae	g__Bdellovibrio
bOTU1223	89.371	31.2928	91.344	29.9269	156.928	59.8059	61.6047	0	30.375	30.6651	89.1093	161.494	0	0	1	1	0.162795	0.9417	0	0	0	1	Module_45	Peripherals	p__Acidobacteriota	f__Bryobacteraceae	g__Bryobacter
bOTU1225	0	62.5855	0	29.9269	0	0	61.6047	29.1593	60.7499	61.3301	0	64.5976	1	1	0	0	0.375093	0.5378	0	0	0	1	Module_7	Peripherals	p__Planctomycetota	f__Gemmataceae	g__norank_f__Gemmataceae
bOTU1226	0	156.464	60.896	0	0	59.8059	61.6047	29.1593	60.7499	0	178.219	64.5976	1	0	0	1	0.233472	0.8293	0	0	0	1	Module_14	Peripherals	p__Armatimonadota	f__norank_o__norank_c__norank_p__Armatimonadota	g__norank_f__norank_o__norank_c__norank_p__Armatimonadota
bOTU1227	29.7903	62.5855	152.24	59.8538	125.542	59.8059	92.407	116.637	151.875	122.66	29.7031	64.5976	1	1	0	0	0.50214	0.2427	0	0	0	1	Module_10	Peripherals	p__Myxococcota	f__BIrii41	g__norank_f__BIrii41
bOTU1229	625.597	782.319	761.2	538.684	659.096	627.962	646.849	874.778	425.25	398.646	475.249	516.781	0	0	0	1	0.618186	0.0746	0	0	0	1	Module_23	Peripherals	p__Proteobacteria	f__Xanthobacteraceae	g__norank_f__Xanthobacteraceae
bOTU1230	0	93.8783	30.448	89.7807	0	59.8059	30.8023	29.1593	0	30.6651	0	0	0	1	1	1	0.417793	0.463	0	0	0	1	Module_12	Peripherals	p__Chloroflexi	f__Caldilineaceae	g__norank_f__Caldilineaceae
bOTU1233	29.7903	0	0	0	31.3855	0	92.407	29.1593	30.375	30.6651	0	0	1	1	0	0	0.441528	0.3905	0	0	0	1	Module_10	Peripherals	p__Gemmatimonadota	f__Gemmatimonadaceae	g__norank_f__Gemmatimonadaceae
bOTU1234	3127.99	2315.66	2435.84	1286.86	2322.53	1794.18	1724.93	1953.67	2551.5	2115.89	2910.9	1550.34	0	0	0	1	0.363024	0.5646	0	0	0	1	Module_7	Peripherals	p__Acidobacteriota	f__Pyrinomonadaceae	g__RB41
bOTU1236	119.161	93.8783	243.584	568.611	282.47	179.418	184.814	204.115	273.375	337.316	178.219	129.195	1	1	1	0	0.391543	0.4954	0	0	0	1	Module_10	Peripherals	p__Actinobacteriota	f__Nocardioidaceae	g__Nocardioides
bOTU1237	238.323	375.513	152.24	418.977	219.699	179.418	61.6047	204.115	151.875	183.99	415.843	193.793	0	1	0	0	0.253412	0.8398	0	0	0	1	Module_6	Peripherals	p__Acidobacteriota	f__Bryobacteraceae	g__Bryobacter
bOTU1238	566.017	1001.37	608.96	508.757	878.795	807.379	1324.5	816.459	577.124	1533.25	1039.61	1033.56	1	1	0	0	0.262773	0.8009	0	0	0	1	Module_7	Peripherals	p__Acidobacteriota	f__norank_o__Vicinamibacterales	g__norank_f__norank_o__Vicinamibacterales
bOTU1241	119.161	156.464	30.448	59.8538	0	0	30.8023	0	0	0	0	0	0	0	0	1	0.650026	0.0482	0	0	0	1	Module_16	Peripherals	p__Patescibacteria	f__unclassified_o__Saccharimonadales	g__unclassified_o__Saccharimonadales
bOTU1242	59.5807	187.757	30.448	149.635	31.3855	0	61.6047	145.796	121.5	214.655	29.7031	258.391	1	0	0	0	0.353272	0.6116	0	0	0	1	Module_1	Peripherals	p__Proteobacteria	f__Inquilinaceae	g__Inquilinus
bOTU1244	59.5807	93.8783	60.896	239.415	125.542	89.7088	61.6047	29.1593	486	337.316	59.4062	129.195	1	1	1	0	0.398322	0.4814	0	0	0	1	Module_1	Peripherals	p__Proteobacteria	f__unclassified_c__Alphaproteobacteria	g__unclassified_c__Alphaproteobacteria
bOTU1245	506.436	344.22	761.2	478.83	439.397	807.379	308.023	437.389	334.125	429.311	415.843	807.47	1	0	1	1	0.445356	0.3552	0	0	0	1	Module_17	Peripherals	p__Gemmatimonadota	f__Gemmatimonadaceae	g__norank_f__Gemmatimonadaceae
bOTU1249	357.484	657.148	548.064	1107.3	564.94	538.253	400.43	233.274	516.374	490.641	326.734	387.586	0	0	1	0	0.372452	0.5583	0	0	0	1	Module_1	Peripherals	p__Actinobacteriota	f__norank_o__Frankiales	g__norank_f__norank_o__Frankiales
bOTU1253	29.7903	156.464	60.896	269.342	219.699	209.321	215.616	174.956	30.375	91.9952	326.734	64.5976	1	1	1	0	0.535139	0.1861	0	0	0	1	Module_13	Peripherals	p__Actinobacteriota	f__norank_o__0319-7L14	g__norank_f__norank_o__0319-7L14
bOTU1254	417.065	531.977	639.408	239.415	251.084	239.223	431.233	554.026	394.875	613.301	237.625	613.678	1	1	0	1	0.715068	0.0134	0	0	0	1	Module_4	Peripherals	p__Proteobacteria	f__Solimonadaceae	g__Polycyclovorans
bOTU1260	148.952	62.5855	60.896	29.9269	62.7711	29.9029	123.209	174.956	121.5	91.9952	59.4062	64.5976	0	1	0	0	0.533728	0.1789	0	0	0	1	Module_10	Peripherals	p__Actinobacteriota	f__norank_o__Microtrichales	g__norank_f__norank_o__Microtrichales
bOTU1261	119.161	0	91.344	29.9269	31.3855	0	0	29.1593	151.875	153.325	29.7031	0	0	0	0	1	0.184906	0.96	0	0	0	1	Module_1	Peripherals	p__Myxococcota	f__Nannocystaceae	g__Nannocystis
bOTU1263	89.371	125.171	121.792	179.561	219.699	269.126	92.407	174.956	273.375	61.3301	148.515	419.885	1	1	1	0	0.541149	0.1743	0	0	0	1	Module_10	Peripherals	p__Actinobacteriota	f__norank_o__norank_c__Acidimicrobiia	g__norank_f__norank_o__norank_c__Acidimicrobiia
bOTU1264	893.71	1533.35	974.336	867.88	1788.98	3080	1047.28	1807.87	2247.75	1870.57	2049.51	872.068	0	1	1	0	0.477472	0.2905	0	0	0	1	Module_14	Peripherals	p__Chloroflexi	f__Thermomicrobiaceae	g__Nitrolancea
bOTU1265	297.903	406.806	213.136	89.7807	62.7711	29.9029	92.407	145.796	30.375	245.32	178.219	161.494	1	0	0	1	0.708678	0.0136	0	0	0	1	Module_10	Peripherals	p__Proteobacteria	f__unclassified_c__Gammaproteobacteria	g__unclassified_c__Gammaproteobacteria
bOTU1266	29.7903	31.2928	30.448	119.708	62.7711	119.612	30.8023	0	0	245.32	29.7031	193.793	1	0	1	0	0.696601	0.024	0	0	0	1	Module_15	Peripherals	p__Proteobacteria	f__Legionellaceae	g__Legionella
bOTU1268	0	31.2928	152.24	239.415	188.313	29.9029	0	29.1593	30.375	91.9952	178.219	64.5976	1	0	1	0	0.53642	0.1748	0	0	0	1	Module_6	Peripherals	p__Chloroflexi	f__Ardenticatenaceae	g__norank_f__Ardenticatenaceae
bOTU1271	387.274	563.27	974.336	628.465	408.012	209.321	154.012	87.4778	577.124	367.981	326.734	355.287	0	0	0	1	0.64257	0.0448	0	0	0	1	Module_1	Peripherals	p__Entotheonellaeota	f__Entotheonellaceae	g__norank_f__Entotheonellaceae
bOTU1274	119.161	344.22	60.896	269.342	188.313	299.029	123.209	174.956	303.75	91.9952	267.328	193.793	0	1	1	1	0.240848	0.828	0	0	0	1	Module_4	Peripherals	p__Chloroflexi	f__Caldilineaceae	g__norank_f__Caldilineaceae
bOTU1275	59.5807	156.464	91.344	0	345.241	0	0	0	91.1249	30.6651	0	32.2988	0	0	1	1	0.362722	0.6158	0	0	0	1	Module_1	Peripherals	p__Proteobacteria	f__Rhodomicrobiaceae	g__Rhodomicrobium
bOTU1276	0	31.2928	0	0	31.3855	59.8059	92.407	0	60.7499	61.3301	29.7031	0	1	1	0	0	0.50076	0.2352	0	0	0	1	Module_10	Peripherals	p__Planctomycetota	f__Gemmataceae	g__norank_f__Gemmataceae
bOTU1277	0	0	0	0	0	0	0	0	91.1249	0	118.812	64.5976	1	1	0	0	0.480773	0.2728	0	0	0	1	Module_1	Peripherals	p__Patescibacteria	f__norank_o__Saccharimonadales	g__norank_f__norank_o__Saccharimonadales
bOTU1278	0	31.2928	0	0	0	29.9029	61.6047	87.4778	0	91.9952	59.4062	96.8965	1	1	0	0	0.483707	0.2789	0	0	0	1	Module_51	Peripherals	p__Bdellovibrionota	f__Bdellovibrionaceae	g__Bdellovibrio
bOTU1279	0	62.5855	60.896	89.7807	31.3855	29.9029	61.6047	29.1593	151.875	91.9952	0	64.5976	0	0	1	0	0.211387	0.8909	0	0	0	1	Module_6	Peripherals	p__Desulfobacterota	f__norank_o__norank_c__norank_p__Desulfobacterota	g__norank_f__norank_o__norank_c__norank_p__Desulfobacterota
bOTU1280	238.323	813.612	334.928	269.342	408.012	269.126	61.6047	379.07	577.124	214.655	207.922	226.092	0	0	0	1	0.526658	0.1667	0	0	0	1	Module_14	Peripherals	p__Myxococcota	f__Nannocystaceae	g__Nannocystis
bOTU1281	89.371	250.342	30.448	29.9269	282.47	29.9029	184.814	116.637	30.375	61.3301	29.7031	226.092	0	1	0	0	0.370362	0.5474	0	0	0	1	Module_7	Peripherals	p__Verrucomicrobiota	f__Pedosphaeraceae	g__norank_f__Pedosphaeraceae
bOTU1282	178.742	250.342	639.408	389.05	251.084	657.865	431.233	291.593	486	398.646	267.328	387.586	1	1	1	0	0.14387	0.9509	0	0	0	1	Module_5	Peripherals	p__Gemmatimonadota	f__Gemmatimonadaceae	g__Gemmatimonas
bOTU959	238.323	281.635	30.448	418.977	94.1566	448.544	61.6047	58.3185	303.75	30.6651	118.812	258.391	0	0	1	0	0.461799	0.3216	0	0	0	1	Module_10	Peripherals	p__Bacteroidota	f__Chitinophagaceae	g__Niastella
bOTU1286	1578.89	1408.17	1796.43	2064.96	2636.38	2182.91	1386.11	1982.83	2095.87	1993.23	1782.19	1711.84	0	1	1	0	0.675118	0.0358	0	0	0	1	Module_10	Peripherals	p__Proteobacteria	f__SC-I-84	g__norank_f__SC-I-84
bOTU1287	0	0	0	0	0	59.8059	61.6047	116.637	30.375	0	89.1093	0	0	1	0	0	0.588172	0.0935	0	0	0	1	Module_2	Peripherals	p__Actinobacteriota	f__norank_o__norank_c__MB-A2-108	g__norank_f__norank_o__norank_c__MB-A2-108
bOTU1289	297.903	62.5855	60.896	0	125.542	89.7088	61.6047	145.796	60.7499	91.9952	59.4062	64.5976	0	0	0	1	0.418964	0.4134	0	0	0	1	Module_4	Peripherals	p__Chloroflexi	f__AKIW781	g__norank_f__AKIW781
bOTU1290	178.742	0	60.896	59.8538	31.3855	269.126	154.012	174.956	30.375	30.6651	59.4062	0	0	0	1	0	0.31611	0.7027	0	0	0	1	Module_1	Peripherals	p__Chloroflexi	f__Caldilineaceae	g__norank_f__Caldilineaceae
bOTU1291	29.7903	125.171	91.344	209.488	0	0	61.6047	145.796	30.375	30.6651	29.7031	161.494	1	0	0	0	0.269344	0.7786	0	0	0	1	Module_10	Peripherals	p__Entotheonellaeota	f__Entotheonellaceae	g__norank_f__Entotheonellaceae
bOTU1292	89.371	93.8783	60.896	0	62.7711	239.223	0	29.1593	30.375	30.6651	29.7031	96.8965	0	0	1	1	0.377536	0.5383	0	0	0	1	Module_16	Peripherals	p__Firmicutes	f__Peptostreptococcaceae	g__Sporacetigenium
bOTU1295	59.5807	62.5855	0	0	62.7711	0	30.8023	29.1593	0	30.6651	29.7031	64.5976	1	0	1	1	0.454472	0.3485	0	0	0	1	Module_19	Peripherals	p__Proteobacteria	f__Beijerinckiaceae	g__Methylorosula
bOTU1296	89.371	125.171	182.688	29.9269	345.241	239.223	246.419	145.796	182.25	0	89.1093	161.494	0	0	1	1	0.372797	0.5274	0	0	0	1	Module_11	Peripherals	p__Chloroflexi	f__norank_o__RBG-13-54-9	g__norank_f__norank_o__RBG-13-54-9
bOTU1299	119.161	62.5855	182.688	59.8538	94.1566	29.9029	30.8023	58.3185	30.375	30.6651	59.4062	96.8965	0	0	0	1	0.591266	0.0988	0	0	0	1	Module_3	Peripherals	p__Myxococcota	f__Phaselicystidaceae	g__Phaselicystis
bOTU1300	268.113	970.076	274.032	538.684	376.626	448.544	246.419	554.026	303.75	122.66	653.468	193.793	0	0	0	1	0.328409	0.6703	0	0	0	1	Module_17	Peripherals	p__Proteobacteria	f__Oxalobacteraceae	g__Noviherbaspirillum
bOTU1302	148.952	156.464	121.792	119.708	62.7711	89.7088	30.8023	58.3185	151.875	367.981	118.812	129.195	1	0	0	0	0.511867	0.2071	0	0	0	1	Module_11	Peripherals	p__MBNT15	f__norank_o__norank_c__norank_p__MBNT15	g__norank_f__norank_o__norank_c__norank_p__MBNT15
bOTU1303	148.952	156.464	152.24	29.9269	62.7711	59.8059	30.8023	87.4778	60.7499	91.9952	118.812	32.2988	0	0	0	1	0.776094	0.0039	0	0	0	1	Module_14	Peripherals	p__Latescibacterota	f__norank_o__norank_c__norank_p__Latescibacterota	g__norank_f__norank_o__norank_c__norank_p__Latescibacterota
bOTU1304	89.371	125.171	121.792	89.7807	125.542	29.9029	61.6047	58.3185	0	30.6651	356.437	32.2988	1	1	0	1	0.252144	0.829	0	0	0	1	Module_14	Peripherals	p__Chloroflexi	f__AKIW781	g__norank_f__AKIW781
bOTU1306	208.532	563.27	700.304	209.488	345.241	777.476	277.221	233.274	273.375	459.976	118.812	161.494	0	0	1	1	0.55358	0.1508	0	0	0	1	Module_14	Peripherals	p__Chloroflexi	f__norank_o__Ardenticatenales	g__norank_f__norank_o__Ardenticatenales
bOTU1307	1221.4	1564.64	943.888	1107.3	2573.61	1973.59	1632.52	1516.28	820.124	1287.93	1544.56	1905.63	0	1	1	0	0.321328	0.6731	0	0	0	1	Module_7	Peripherals	p__Acidobacteriota	f__Blastocatellaceae	g__Stenotrophobacter
bOTU1309	119.161	62.5855	30.448	29.9269	31.3855	29.9029	0	58.3185	0	30.6651	0	32.2988	1	0	0	1	0.493231	0.2193	0	0	0	1	Module_4	Peripherals	p__Firmicutes	f__Planococcaceae	g__Chungangia
bOTU1311	834.13	469.391	882.992	837.953	847.409	777.476	985.675	1253.85	637.874	1410.59	712.874	645.976	0	1	1	0	0.253128	0.8253	0	0	0	1	Module_4	Peripherals	p__Chloroflexi	f__JG30-KF-CM45	g__norank_f__JG30-KF-CM45
bOTU1312	119.161	250.342	91.344	59.8538	62.7711	29.9029	215.616	29.1593	121.5	91.9952	207.922	581.379	1	0	0	1	0.398416	0.4805	0	0	0	1	Module_7	Peripherals	p__Planctomycetota	f__Isosphaeraceae	g__Singulisphaera
bOTU1313	59.5807	31.2928	30.448	29.9269	0	149.515	30.8023	29.1593	0	61.3301	0	0	0	0	1	0	0.476978	0.2731	0	0	0	1	Module_4	Peripherals	p__Planctomycetota	f__norank_o__norank_c__OM190	g__norank_f__norank_o__norank_c__OM190
bOTU1314	29.7903	62.5855	91.344	0	0	59.8059	0	116.637	0	122.66	118.812	96.8965	1	0	0	1	0.438045	0.3732	0	0	0	1	Module_7	Peripherals	p__Planctomycetota	f__norank_o__norank_c__OM190	g__norank_f__norank_o__norank_c__OM190
bOTU1315	238.323	156.464	182.688	179.561	219.699	239.223	30.8023	145.796	91.1249	0	59.4062	129.195	0	0	1	1	0.612986	0.081	0	0	0	1	Module_12	Peripherals	p__Gemmatimonadota	f__norank_o__norank_c__S0134_terrestrial_group	g__norank_f__norank_o__norank_c__S0134_terrestrial_group
bOTU1316	357.484	125.171	91.344	119.708	313.855	418.641	215.616	291.593	121.5	183.99	148.515	64.5976	0	0	1	0	0.443235	0.355	0	0	0	1	Module_7	Peripherals	p__Planctomycetota	f__norank_o__norank_c__Planctomycetes	g__norank_f__norank_o__norank_c__Planctomycetes
bOTU1317	29.7903	62.5855	91.344	0	31.3855	0	0	0	30.375	30.6651	89.1093	0	0	0	0	1	0.426372	0.3971	0	0	0	1	Module_14	Peripherals	p__Planctomycetota	f__Gemmataceae	g__norank_f__Gemmataceae
bOTU1320	387.274	93.8783	304.48	299.269	156.928	209.321	246.419	495.707	546.749	122.66	29.7031	32.2988	0	1	0	0	0.39654	0.4817	0	0	0	1	Module_4	Peripherals	p__Chloroflexi	f__norank_o__RBG-13-54-9	g__norank_f__norank_o__RBG-13-54-9
bOTU1323	327.694	250.342	91.344	119.708	313.855	299.029	246.419	349.911	577.124	122.66	504.952	387.586	0	1	0	0	0.365672	0.5787	0	0	0	1	Module_7	Peripherals	p__Acidobacteriota	f__Vicinamibacteraceae	g__Vicinamibacter
bOTU1324	29.7903	31.2928	60.896	29.9269	94.1566	89.7088	0	0	151.875	0	0	0	0	0	1	0	0.462292	0.3102	0	0	0	1	Module_14	Peripherals	p__Myxococcota	f__norank_o__Blfdi19	g__norank_f__norank_o__Blfdi19
bOTU1327	446.855	219.049	213.136	239.415	219.699	358.835	400.43	379.07	334.125	214.655	267.328	226.092	0	1	0	0	0.558572	0.1717	0	0	0	1	Module_9	Peripherals	p__Chloroflexi	f__Caldilineaceae	g__Litorilinea
bOTU1328	89.371	93.8783	152.24	119.708	31.3855	179.418	92.407	87.4778	182.25	153.325	29.7031	161.494	0	1	1	0	0.279538	0.7512	0	0	0	1	Module_3	Peripherals	p__Gemmatimonadota	f__norank_o__norank_c__S0134_terrestrial_group	g__norank_f__norank_o__norank_c__S0134_terrestrial_group
bOTU1329	59.5807	187.757	30.448	179.561	62.7711	149.515	30.8023	145.796	121.5	30.6651	89.1093	64.5976	0	0	1	0	0.208894	0.8782	0	0	0	1	Module_12	Peripherals	p__Acidobacteriota	f__Blastocatellaceae	g__Blastocatella
bOTU1332	59.5807	62.5855	121.792	89.7807	188.313	179.418	154.012	58.3185	151.875	61.3301	59.4062	129.195	0	1	1	0	0.364051	0.5567	0	0	0	1	Module_7	Peripherals	p__Patescibacteria	f__LWQ8	g__norank_f__LWQ8
bOTU1335	29.7903	187.757	0	149.635	125.542	29.9029	30.8023	29.1593	30.375	61.3301	207.922	0	1	0	1	1	0.295524	0.7358	0	0	0	1	Module_6	Peripherals	p__Chloroflexi	f__unclassified_o__Thermomicrobiales	g__unclassified_o__Thermomicrobiales
bOTU1336	59.5807	62.5855	121.792	299.269	31.3855	209.321	61.6047	58.3185	121.5	122.66	118.812	226.092	1	1	1	0	0.248448	0.8615	0	0	0	1	Module_9	Peripherals	p__Myxococcota	f__Haliangiaceae	g__Haliangium
bOTU1338	238.323	156.464	213.136	179.561	439.397	388.738	308.023	349.911	455.625	490.641	445.546	581.379	1	1	0	0	0.404744	0.4635	0	0	0	1	Module_7	Peripherals	p__Acidobacteriota	f__norank_o__Vicinamibacterales	g__norank_f__norank_o__Vicinamibacterales
bOTU1340	148.952	156.464	182.688	89.7807	94.1566	89.7088	184.814	174.956	60.7499	91.9952	475.249	226.092	1	0	0	0	0.56016	0.1324	0	0	0	1	Module_10	Peripherals	p__Bacteroidota	f__Microscillaceae	g__norank_f__Microscillaceae
bOTU1341	29.7903	93.8783	60.896	0	31.3855	29.9029	0	116.637	30.375	337.316	148.515	64.5976	1	0	0	0	0.474412	0.264	0	0	0	1	Module_7	Peripherals	p__Actinobacteriota	f__norank_o__Actinomarinales	g__norank_f__norank_o__Actinomarinales
bOTU1342	59.5807	125.171	91.344	29.9269	31.3855	89.7088	92.407	145.796	91.1249	30.6651	148.515	64.5976	1	1	0	0	0.61131	0.0844	0	0	0	1	Module_10	Peripherals	p__Actinobacteriota	f__Solirubrobacteraceae	g__Solirubrobacter
bOTU1343	89.371	31.2928	0	89.7807	31.3855	0	30.8023	29.1593	30.375	0	29.7031	0	0	1	1	1	0.393338	0.4985	0	0	0	1	Module_8	Peripherals	p__MBNT15	f__norank_o__norank_c__norank_p__MBNT15	g__norank_f__norank_o__norank_c__norank_p__MBNT15
bOTU1344	178.742	375.513	395.824	448.904	188.313	418.641	462.035	233.274	394.875	214.655	207.922	129.195	0	1	1	1	0.485287	0.2723	0	0	0	1	Module_4	Peripherals	p__RCP2-54	f__norank_o__norank_c__norank_p__RCP2-54	g__norank_f__norank_o__norank_c__norank_p__RCP2-54
bOTU1345	59.5807	125.171	152.24	179.561	62.7711	0	0	116.637	121.5	61.3301	118.812	0	1	0	0	1	0.381883	0.5084	0	0	0	1	Module_12	Peripherals	p__Desulfobacterota	f__norank_o__norank_c__norank_p__Desulfobacterota	g__norank_f__norank_o__norank_c__norank_p__Desulfobacterota
bOTU1346	29.7903	125.171	60.896	0	0	29.9029	30.8023	29.1593	0	0	29.7031	0	0	0	0	1	0.730426	0.0114	0	0	0	1	Module_14	Peripherals	p__Myxococcota	f__norank_o__norank_c__bacteriap25	g__norank_f__norank_o__norank_c__bacteriap25
bOTU1349	29.7903	31.2928	60.896	0	0	0	30.8023	0	0	122.66	0	0	1	0	0	0	0.439832	0.3794	0	0	0	1	Module_10	Peripherals	p__Myxococcota	f__Myxococcaceae	g__P3OB-42
bOTU1351	0	62.5855	152.24	269.342	125.542	29.9029	184.814	58.3185	151.875	153.325	59.4062	419.885	1	0	0	0	0.584858	0.0963	0	0	0	1	Module_10	Peripherals	p__Firmicutes	f__Bacillaceae	g__Bacillus
bOTU1353	0	0	91.344	29.9269	62.7711	89.7088	61.6047	58.3185	91.1249	91.9952	0	0	1	1	1	0	0.431483	0.3984	0	0	0	1	Module_3	Peripherals	p__Actinobacteriota	f__Solirubrobacteraceae	g__Solirubrobacter
bOTU1354	2621.55	2034.03	1705.09	2394.15	3169.94	3797.67	1447.71	2070.31	2187	2177.22	2198.03	2810	0	0	1	0	0.515088	0.2055	0	0	0	1	Module_14	Peripherals	p__Chloroflexi	f__AKYG1722	g__norank_f__AKYG1722
bOTU1355	29.7903	93.8783	121.792	209.488	62.7711	119.612	61.6047	29.1593	91.1249	153.325	118.812	0	1	0	1	0	0.403635	0.4743	0	0	0	1	Module_10	Peripherals	p__Chloroflexi	f__Roseiflexaceae	g__norank_f__Roseiflexaceae
bOTU1357	59.5807	62.5855	30.448	59.8538	62.7711	0	123.209	0	30.375	122.66	0	129.195	1	0	0	1	0.316819	0.6887	0	0	0	1	Module_16	Peripherals	p__Firmicutes	f__Paenibacillaceae	g__Paenibacillus
bOTU1358	208.532	406.806	456.72	269.342	156.928	239.223	338.826	524.867	212.625	521.306	326.734	419.885	1	0	0	0	0.519626	0.181	0	0	0	1	Module_10	Peripherals	p__Actinobacteriota	f__norank_o__Frankiales	g__norank_f__norank_o__Frankiales
bOTU1360	268.113	469.391	608.96	628.465	345.241	209.321	369.628	670.663	364.5	735.961	445.546	613.678	1	0	0	0	0.476772	0.2825	0	0	0	1	Module_10	Peripherals	p__Actinobacteriota	f__Geodermatophilaceae	g__Geodermatophilus
bOTU1362	59.5807	125.171	30.448	179.561	156.928	119.612	184.814	145.796	182.25	153.325	237.625	96.8965	0	1	0	0	0.522936	0.206	0	0	0	1	Module_11	Peripherals	p__Chloroflexi	f__norank_o__norank_c__KD4-96	g__norank_f__norank_o__norank_c__KD4-96
bOTU1363	59.5807	281.635	426.272	538.684	439.397	328.932	338.826	495.707	577.124	674.631	534.656	807.47	1	1	1	0	0.610499	0.0698	0	0	0	1	Module_1	Peripherals	p__Actinobacteriota	f__67-14	g__norank_f__67-14
bOTU1364	89.371	312.928	304.48	299.269	219.699	299.029	246.419	233.274	212.625	306.651	178.219	193.793	1	1	1	0	0.247342	0.8348	0	0	0	1	Module_1	Peripherals	p__Proteobacteria	f__Xanthobacteraceae	g__Rhodoplanes
bOTU996	119.161	125.171	152.24	149.635	94.1566	299.029	61.6047	87.4778	182.25	153.325	89.1093	129.195	1	0	0	0	0.364411	0.5842	0	0	0	1	Module_1	Peripherals	p__Bacteroidota	f__Chitinophagaceae	g__Edaphobaculum
bOTU1366	29.7903	62.5855	0	149.635	62.7711	59.8059	30.8023	0	30.375	0	0	32.2988	0	0	1	0	0.735551	0.0154	0	0	0	1	Module_8	Peripherals	p__Proteobacteria	f__Rhodocyclaceae	g__Azoarcus
bOTU1367	148.952	156.464	334.928	778.099	376.626	328.932	215.616	349.911	455.625	367.981	178.219	258.391	0	0	1	0	0.607798	0.0596	0	0	0	1	Module_10	Peripherals	p__Proteobacteria	f__Acetobacteraceae	g__Roseomonas
bOTU1368	29.7903	0	60.896	59.8538	0	29.9029	0	174.956	0	61.3301	29.7031	0	1	1	0	0	0.211636	0.8809	0	0	0	1	Module_1	Peripherals	p__Proteobacteria	f__Oxalobacteraceae	g__Massilia
bOTU1369	536.226	469.391	395.824	418.977	784.638	358.835	831.663	466.548	334.125	459.976	415.843	419.885	0	1	1	0	0.371515	0.5497	0	0	0	1	Module_7	Peripherals	p__Acidobacteriota	f__norank_o__Vicinamibacterales	g__norank_f__norank_o__Vicinamibacterales
bOTU1370	238.323	219.049	91.344	0	251.084	179.418	184.814	29.1593	91.1249	91.9952	148.515	290.689	1	0	0	1	0.218673	0.8615	0	0	0	1	Module_7	Peripherals	p__Acidobacteriota	f__norank_o__norank_c__Subgroup_25	g__norank_f__norank_o__norank_c__Subgroup_25
bOTU1371	655.388	438.099	426.272	748.173	816.024	1345.63	308.023	320.752	820.124	429.311	920.796	322.988	0	0	1	0	0.558409	0.1258	0	0	0	1	Module_14	Peripherals	p__Planctomycetota	f__Phycisphaeraceae	g__AKYG587
bOTU1004	29.7903	31.2928	0	59.8538	125.542	29.9029	0	0	0	0	59.4062	32.2988	0	0	1	0	0.522713	0.1971	0	0	0	1	Module_6	Peripherals	p__Bacteroidota	f__Chitinophagaceae	g__Flavisolibacter
bOTU1376	178.742	312.928	91.344	478.83	125.542	299.029	92.407	116.637	243	429.311	89.1093	96.8965	1	0	1	0	0.421142	0.4235	0	0	0	1	Module_1	Peripherals	p__Actinobacteriota	f__Nocardioidaceae	g__Nocardioides
bOTU1377	0	62.5855	60.896	119.708	156.928	59.8059	0	116.637	60.7499	91.9952	29.7031	0	0	0	1	0	0.471677	0.302	0	0	0	1	Module_46	Peripherals	p__Firmicutes	f__Alicyclobacillaceae	g__Tumebacillus
bOTU1378	59.5807	125.171	60.896	29.9269	62.7711	59.8059	0	116.637	121.5	0	89.1093	193.793	0	1	0	0	0.322487	0.6901	0	0	0	1	Module_7	Peripherals	p__Cyanobacteria	f__Obscuribacteraceae	g__norank_f__Obscuribacteraceae
bOTU1380	208.532	500.684	152.24	209.488	282.47	119.612	246.419	437.389	334.125	183.99	237.625	355.287	0	1	0	1	0.235077	0.8507	0	0	0	1	Module_4	Peripherals	p__Myxococcota	f__norank_o__norank_c__bacteriap25	g__norank_f__norank_o__norank_c__bacteriap25
bOTU1381	238.323	156.464	365.376	269.342	188.313	328.932	646.849	174.956	91.1249	91.9952	267.328	549.08	1	0	0	0	0.526729	0.1787	0	0	0	1	Module_10	Peripherals	p__Bacteroidota	f__Sphingobacteriaceae	g__Solitalea
bOTU1383	59.5807	219.049	121.792	359.123	251.084	328.932	308.023	145.796	364.5	306.651	326.734	32.2988	0	1	1	0	0.546615	0.1482	0	0	0	1	Module_8	Peripherals	p__Chloroflexi	f__JG30-KF-CM45	g__norank_f__JG30-KF-CM45
bOTU1384	625.597	657.148	700.304	418.977	282.47	478.447	431.233	874.778	668.249	613.301	623.765	516.781	1	1	0	0	0.595265	0.079	0	0	0	1	Module_1	Peripherals	p__Proteobacteria	f__Xanthomonadaceae	g__Lysobacter
bOTU1386	148.952	62.5855	30.448	59.8538	156.928	29.9029	184.814	0	0	153.325	59.4062	64.5976	1	0	0	0	0.468493	0.3039	0	0	0	1	Module_19	Peripherals	p__Actinobacteriota	f__Sporichthyaceae	g__norank_f__Sporichthyaceae
bOTU1387	685.178	187.757	791.648	598.538	251.084	807.379	462.035	524.867	516.374	459.976	534.656	613.678	1	0	1	1	0.156644	0.9457	0	0	0	1	Module_17	Peripherals	p__Myxococcota	f__norank_o__norank_c__bacteriap25	g__norank_f__norank_o__norank_c__bacteriap25
bOTU1388	29.7903	156.464	182.688	59.8538	0	29.9029	154.012	58.3185	60.7499	30.6651	29.7031	96.8965	1	0	0	1	0.564265	0.1395	0	0	0	1	Module_1	Peripherals	p__Bdellovibrionota	f__Bdellovibrionaceae	g__Bdellovibrio
bOTU1389	0	31.2928	60.896	89.7807	31.3855	0	30.8023	0	60.7499	61.3301	29.7031	0	0	1	0	0	0.290716	0.7479	0	0	0	1	Module_8	Peripherals	p__Actinobacteriota	f__Pseudonocardiaceae	g__Pseudonocardia
bOTU1390	417.065	281.635	852.544	658.392	313.855	418.641	369.628	466.548	728.999	459.976	445.546	516.781	1	0	0	0	0.29392	0.7275	0	0	0	1	Module_10	Peripherals	p__Actinobacteriota	f__norank_o__Gaiellales	g__norank_f__norank_o__Gaiellales
bOTU1391	89.371	156.464	0	119.708	376.626	328.932	215.616	87.4778	121.5	0	148.515	193.793	0	1	1	0	0.534432	0.1844	0	0	0	1	Module_7	Peripherals	p__Verrucomicrobiota	f__Chthoniobacteraceae	g__Chthoniobacter
bOTU1392	0	62.5855	60.896	209.488	31.3855	59.8059	30.8023	0	60.7499	61.3301	0	64.5976	0	1	1	0	0.450664	0.3541	0	0	0	1	Module_3	Peripherals	p__Proteobacteria	f__Micropepsaceae	g__norank_f__Micropepsaceae
bOTU1393	0	0	60.896	0	31.3855	29.9029	61.6047	0	91.1249	0	0	32.2988	1	1	0	0	0.349296	0.6447	0	0	0	1	Module_10	Peripherals	p__Gemmatimonadota	f__norank_o__norank_c__BD2-11_terrestrial_group	g__norank_f__norank_o__norank_c__BD2-11_terrestrial_group
bOTU1394	119.161	250.342	121.792	59.8538	125.542	29.9029	154.012	174.956	182.25	0	29.7031	32.2988	0	1	0	1	0.693861	0.0229	0	0	0	1	Module_4	Peripherals	p__Actinobacteriota	f__Propionibacteriaceae	g__unclassified_f__Propionibacteriaceae
bOTU1398	0	93.8783	152.24	59.8538	62.7711	59.8059	123.209	58.3185	30.375	122.66	29.7031	161.494	1	0	0	1	0.184592	0.9076	0	0	0	1	Module_4	Peripherals	p__Acidobacteriota	f__Thermoanaerobaculaceae	g__Subgroup_10
bOTU1399	863.92	563.27	943.888	688.319	627.711	568.156	646.849	903.937	455.625	582.636	861.389	613.678	0	1	0	1	0.408322	0.443	0	0	0	1	Module_1	Peripherals	p__Proteobacteria	f__TRA3-20	g__norank_f__TRA3-20
bOTU1400	0	31.2928	0	0	62.7711	89.7088	61.6047	58.3185	30.375	30.6651	178.219	193.793	1	1	1	0	0.405429	0.4623	0	0	0	1	Module_14	Peripherals	p__Planctomycetota	f__norank_o__norank_c__OM190	g__norank_f__norank_o__norank_c__OM190
bOTU1401	89.371	62.5855	0	89.7807	94.1566	89.7088	123.209	0	151.875	30.6651	118.812	96.8965	0	0	1	0	0.328096	0.6339	0	0	0	1	Module_18	Peripherals	p__Verrucomicrobiota	f__Chthoniobacteraceae	g__Chthoniobacter
bOTU1402	148.952	375.513	334.928	209.488	188.313	299.029	154.012	408.23	30.375	214.655	59.4062	161.494	0	1	1	1	0.499385	0.2495	0	0	0	1	Module_8	Peripherals	p__Chloroflexi	f__norank_o__norank_c__KD4-96	g__norank_f__norank_o__norank_c__KD4-96
bOTU1403	148.952	62.5855	91.344	179.561	62.7711	119.612	184.814	116.637	60.7499	214.655	148.515	226.092	1	0	1	0	0.415577	0.4329	0	0	0	1	Module_18	Peripherals	p__Gemmatimonadota	f__norank_o__norank_c__BD2-11_terrestrial_group	g__norank_f__norank_o__norank_c__BD2-11_terrestrial_group
bOTU1404	0	31.2928	60.896	29.9269	31.3855	0	0	0	0	0	29.7031	0	1	0	1	1	0.433393	0.3687	0	0	0	1	Module_1	Peripherals	p__Myxococcota	f__BIrii41	g__norank_f__BIrii41
bOTU1406	59.5807	0	60.896	29.9269	0	0	0	0	60.7499	30.6651	59.4062	32.2988	1	1	0	0	0.466784	0.3104	0	0	0	1	Module_9	Peripherals	p__Gemmatimonadota	f__norank_o__norank_c__BD2-11_terrestrial_group	g__norank_f__norank_o__norank_c__BD2-11_terrestrial_group
bOTU1407	178.742	31.2928	152.24	179.561	94.1566	89.7088	184.814	145.796	91.1249	91.9952	207.922	258.391	1	0	0	0	0.588927	0.0946	0	0	0	1	Module_10	Peripherals	p__Bdellovibrionota	f__Bacteriovoracaceae	g__Peredibacter
bOTU1408	178.742	62.5855	152.24	0	31.3855	29.9029	61.6047	174.956	60.7499	30.6651	207.922	32.2988	1	1	0	1	0.658363	0.0376	0	0	0	1	Module_14	Peripherals	p__Proteobacteria	f__Nitrosomonadaceae	g__MND1
bOTU1007	119.161	281.635	213.136	119.708	188.313	448.544	308.023	233.274	303.75	275.986	178.219	452.183	1	1	0	0	0.444565	0.3629	0	0	0	1	Module_10	Peripherals	p__Bacteroidota	f__Chitinophagaceae	g__Flavisolibacter
bOTU1411	89.371	156.464	274.032	119.708	62.7711	89.7088	30.8023	58.3185	273.375	61.3301	59.4062	161.494	0	0	1	1	0.459857	0.3198	0	0	0	1	Module_14	Peripherals	p__Acidobacteriota	f__norank_o__Subgroup_17	g__norank_f__norank_o__Subgroup_17
bOTU1412	59.5807	31.2928	30.448	59.8538	62.7711	29.9029	0	58.3185	30.375	61.3301	0	64.5976	0	0	1	1	0.402644	0.4331	0	0	0	1	Module_6	Peripherals	p__Proteobacteria	f__norank_o__KI89A_clade	g__norank_f__norank_o__KI89A_clade
bOTU1416	7149.68	5632.7	6180.94	4908.01	8693.79	6429.13	6714.91	7231.49	7138.12	5795.7	7425.77	5393.9	0	1	0	0	0.336256	0.6334	0	0	0	1	Module_7	Peripherals	p__Acidobacteriota	f__Pyrinomonadaceae	g__RB41
bOTU1417	2323.65	2002.74	2040.02	1645.98	2322.53	2481.94	2279.37	2303.58	2095.87	2115.89	2851.5	1485.75	0	1	1	1	0.294456	0.7211	0	0	0	1	Module_7	Peripherals	p__Acidobacteriota	f__Vicinamibacteraceae	g__norank_f__Vicinamibacteraceae
bOTU1418	119.161	93.8783	30.448	239.415	94.1566	209.321	184.814	408.23	91.1249	30.6651	207.922	161.494	0	1	1	0	0.387577	0.5093	0	0	0	1	Module_4	Peripherals	p__Chloroflexi	f__A4b	g__norank_f__A4b
bOTU1419	59.5807	187.757	152.24	149.635	125.542	328.932	92.407	204.115	364.5	183.99	148.515	193.793	0	1	1	0	0.353648	0.5932	0	0	0	1	Module_14	Peripherals	p__Proteobacteria	f__Geminicoccaceae	g__unclassified_f__Geminicoccaceae
bOTU1420	119.161	187.757	213.136	149.635	219.699	209.321	184.814	116.637	182.25	122.66	29.7031	32.2988	0	0	1	0	0.46606	0.3206	0	0	0	1	Module_15	Peripherals	p__Bacteroidota	f__Saprospiraceae	g__norank_f__Saprospiraceae
bOTU1423	29.7903	31.2928	91.344	29.9269	94.1566	59.8059	61.6047	87.4778	60.7499	30.6651	29.7031	0	0	0	1	0	0.362812	0.5696	0	0	0	1	Module_14	Peripherals	p__Chloroflexi	f__norank_o__SAR202_clade	g__norank_f__norank_o__SAR202_clade
bOTU1424	178.742	344.22	548.064	448.904	376.626	1046.6	492.837	816.459	486	490.641	623.765	484.482	1	1	1	0	0.356156	0.6068	0	0	0	1	Module_14	Peripherals	p__Chloroflexi	f__Roseiflexaceae	g__norank_f__Roseiflexaceae
bOTU1425	29.7903	62.5855	30.448	59.8538	62.7711	0	0	145.796	30.375	61.3301	59.4062	0	1	0	0	0	0.102843	0.988	0	0	0	1	Module_11	Peripherals	p__Bdellovibrionota	f__Bdellovibrionaceae	g__Bdellovibrio
bOTU1428	59.5807	0	60.896	59.8538	94.1566	59.8059	0	87.4778	0	91.9952	148.515	96.8965	1	0	1	0	0.66473	0.0349	0	0	0	1	Module_10	Peripherals	p__Bacteroidota	f__Saprospiraceae	g__unclassified_f__Saprospiraceae
bOTU1430	506.436	187.757	243.584	299.269	659.096	717.67	862.466	437.389	243	398.646	564.359	549.08	0	1	1	0	0.455395	0.3438	0	0	0	1	Module_7	Peripherals	p__Acidobacteriota	f__norank_o__DS-100	g__norank_f__norank_o__DS-100
bOTU1431	29.7903	0	60.896	0	125.542	179.418	0	29.1593	91.1249	0	0	64.5976	0	0	1	0	0.534416	0.1528	0	0	0	1	Module_14	Peripherals	p__Bacteroidota	f__Crocinitomicaceae	g__Fluviicola
bOTU1432	59.5807	250.342	334.928	59.8538	282.47	299.029	184.814	495.707	182.25	61.3301	178.219	2939.19	1	0	0	0	0.40873	0.5066	0	0	0	1	Module_4	Peripherals	p__Proteobacteria	f__Pseudomonadaceae	g__Azotobacter
bOTU1434	59.5807	62.5855	0	29.9269	62.7711	59.8059	61.6047	0	60.7499	61.3301	148.515	32.2988	1	0	0	0	0.1771	0.9485	0	0	0	1	Module_7	Peripherals	p__Planctomycetota	f__Gemmataceae	g__norank_f__Gemmataceae
bOTU1437	0	62.5855	0	0	94.1566	0	30.8023	0	0	0	0	32.2988	0	1	1	1	0.17425	0.9191	0	0	0	1	Module_4	Peripherals	p__Firmicutes	f__norank_o__norank_c__Limnochordia	g__Hydrogenispora
bOTU1439	0	0	60.896	119.708	251.084	59.8059	123.209	0	30.375	0	0	64.5976	0	1	1	0	0.665871	0.04	0	0	0	1	Module_8	Peripherals	p__Chloroflexi	f__norank_o__norank_c__JG30-KF-CM66	g__norank_f__norank_o__norank_c__JG30-KF-CM66
bOTU1440	89.371	93.8783	91.344	59.8538	62.7711	59.8059	30.8023	58.3185	60.7499	122.66	29.7031	64.5976	1	0	0	1	0.234592	0.8586	0	0	0	1	Module_15	Peripherals	p__Actinobacteriota	f__67-14	g__norank_f__67-14
bOTU1441	29.7903	31.2928	121.792	0	31.3855	29.9029	30.8023	87.4778	60.7499	91.9952	89.1093	64.5976	1	1	0	1	0.238939	0.8391	0	0	0	1	Module_4	Peripherals	p__Actinobacteriota	f__norank_o__IMCC26256	g__norank_f__norank_o__IMCC26256
bOTU1442	208.532	31.2928	91.344	179.561	188.313	209.321	123.209	233.274	151.875	91.9952	59.4062	64.5976	0	1	1	0	0.560907	0.1537	0	0	0	1	Module_4	Peripherals	p__Chloroflexi	f__A4b	g__norank_f__A4b
bOTU1443	59.5807	0	0	0	0	0	0	87.4778	0	30.6651	0	32.2988	0	1	0	0	0.380799	0.5699	0	0	0	1	Module_18	Peripherals	p__Actinobacteriota	f__Pseudonocardiaceae	g__Pseudonocardia
bOTU1445	59.5807	312.928	30.448	119.708	94.1566	29.9029	61.6047	145.796	212.625	122.66	59.4062	32.2988	0	0	0	1	0.390354	0.5066	0	0	0	1	Module_1	Peripherals	p__Actinobacteriota	f__67-14	g__norank_f__67-14
bOTU1446	417.065	563.27	395.824	119.708	251.084	149.515	585.244	116.637	364.5	245.32	326.734	484.482	1	1	0	1	0.607508	0.0856	0	0	0	1	Module_10	Peripherals	p__Bacteroidota	f__Hymenobacteraceae	g__Adhaeribacter
bOTU1447	29.7903	0	152.24	0	0	149.515	61.6047	0	30.375	0	148.515	96.8965	1	0	1	1	0.205756	0.8973	0	0	0	1	Module_11	Peripherals	p__SAR324_cladeMarine_group_B	f__norank_o__norank_c__norank_p__SAR324_cladeMarine_group_B	g__norank_f__norank_o__norank_c__norank_p__SAR324_cladeMarine_group_B
bOTU1449	59.5807	125.171	0	0	31.3855	89.7088	154.012	116.637	60.7499	214.655	29.7031	96.8965	1	1	0	0	0.371248	0.5375	0	0	0	1	Module_4	Peripherals	p__Actinobacteriota	f__unclassified_c__Acidimicrobiia	g__unclassified_c__Acidimicrobiia
bOTU1450	89.371	31.2928	91.344	89.7807	188.313	119.612	61.6047	29.1593	182.25	337.316	59.4062	64.5976	1	0	1	0	0.335719	0.6418	0	0	0	1	Module_21	Peripherals	p__Chloroflexi	f__norank_o__norank_c__OLB14	g__norank_f__norank_o__norank_c__OLB14
bOTU1454	5719.75	6978.29	6911.7	8199.97	5680.78	6219.81	5390.41	5540.26	6895.12	8708.88	5405.96	6072.18	1	0	0	0	0.250808	0.8124	0	0	0	1	Module_1	Peripherals	p__Actinobacteriota	f__Streptomycetaceae	g__Streptomyces
bOTU1455	0	31.2928	0	59.8538	94.1566	0	30.8023	174.956	0	61.3301	0	32.2988	1	1	1	0	0.392232	0.5025	0	0	0	1	Module_10	Peripherals	p__Proteobacteria	f__Rhizobiales_Incertae_Sedis	g__norank_f__Rhizobiales_Incertae_Sedis
bOTU1456	148.952	125.171	60.896	29.9269	0	89.7088	61.6047	87.4778	0	30.6651	59.4062	96.8965	0	0	0	1	0.643841	0.0509	0	0	0	1	Module_4	Peripherals	p__unclassified_k__norank_d__Bacteria	f__unclassified_k__norank_d__Bacteria	g__unclassified_k__norank_d__Bacteria
bOTU1457	3425.89	6102.09	3318.83	3561.3	2228.37	2392.23	2895.42	2945.08	3705.75	2913.18	3029.71	2713.1	1	0	0	1	0.431938	0.3879	0	0	0	1	Module_1	Peripherals	p__unclassified_k__norank_d__Bacteria	f__unclassified_k__norank_d__Bacteria	g__unclassified_k__norank_d__Bacteria
bOTU1459	2740.71	3254.45	5602.43	5027.72	3546.57	3947.19	2895.42	3878.18	3796.87	4753.08	3207.93	2260.92	0	0	1	0	0.426931	0.4054	0	0	0	1	Module_10	Peripherals	p__Proteobacteria	f__Azospirillaceae	g__Skermanella
bOTU1460	178.742	438.099	30.448	359.123	156.928	328.932	215.616	204.115	121.5	122.66	207.922	322.988	0	0	1	1	0.19128	0.9119	0	0	0	1	Module_16	Peripherals	p__Chloroflexi	f__Caldilineaceae	g__Litorilinea
bOTU1464	0	62.5855	213.136	59.8538	62.7711	59.8059	0	29.1593	182.25	30.6651	0	32.2988	0	1	0	1	0.193138	0.9297	0	0	0	1	Module_5	Peripherals	p__Actinobacteriota	f__67-14	g__norank_f__67-14
bOTU1465	268.113	406.806	274.032	418.977	376.626	388.738	215.616	495.707	455.625	459.976	148.515	452.183	0	0	1	0	0.338572	0.6349	0	0	0	1	Module_4	Peripherals	p__Myxococcota	f__Myxococcaceae	g__unclassified_f__Myxococcaceae
bOTU1466	0	0	0	89.7807	31.3855	29.9029	61.6047	0	0	122.66	0	32.2988	1	0	1	0	0.48803	0.2419	0	0	0	1	Module_10	Peripherals	p__Gemmatimonadota	f__Gemmatimonadaceae	g__Gemmatimonas
bOTU1467	148.952	187.757	91.344	239.415	188.313	149.515	277.221	116.637	212.625	61.3301	178.219	64.5976	0	1	1	0	0.638497	0.0561	0	0	0	1	Module_4	Peripherals	p__Gemmatimonadota	f__Gemmatimonadaceae	g__unclassified_f__Gemmatimonadaceae
bOTU1468	119.161	31.2928	0	149.635	219.699	149.515	184.814	58.3185	91.1249	122.66	29.7031	322.988	1	0	1	0	0.718883	0.0161	0	0	0	1	Module_10	Peripherals	p__Bacteroidota	f__Microscillaceae	g__Ohtaekwangia
bOTU1470	6464.5	6164.67	8860.37	7571.51	5837.71	7834.57	5821.64	7873	8140.49	5458.38	5970.32	7105.74	0	1	0	0	0.168098	0.9332	0	0	0	1	Module_10	Peripherals	p__Proteobacteria	f__Sphingomonadaceae	g__Sphingomonas
bOTU1471	89.371	93.8783	121.792	59.8538	188.313	29.9029	0	87.4778	60.7499	91.9952	89.1093	64.5976	0	0	1	1	0.262796	0.8266	0	0	0	1	Module_4	Peripherals	p__Chloroflexi	f__JG30-KF-CM45	g__norank_f__JG30-KF-CM45
bOTU1473	0	62.5855	60.896	59.8538	31.3855	89.7088	30.8023	0	0	0	29.7031	0	1	0	1	1	0.0918152	0.9888	0	0	0	1	Module_10	Peripherals	p__Gemmatimonadota	f__Gemmatimonadaceae	g__norank_f__Gemmatimonadaceae
bOTU1476	59.5807	31.2928	121.792	29.9269	219.699	119.612	123.209	87.4778	91.1249	61.3301	29.7031	129.195	1	1	1	0	0.415115	0.4416	0	0	0	1	Module_15	Peripherals	p__WS2	f__norank_o__norank_c__norank_p__WS2	g__norank_f__norank_o__norank_c__norank_p__WS2
bOTU1481	29.7903	62.5855	60.896	0	31.3855	29.9029	30.8023	0	0	0	59.4062	0	0	0	0	1	0.221468	0.8759	0	0	0	1	Module_7	Peripherals	p__Planctomycetota	f__Gemmataceae	g__norank_f__Gemmataceae
bOTU1483	119.161	0	121.792	59.8538	219.699	239.223	184.814	87.4778	30.375	122.66	89.1093	32.2988	0	0	1	0	0.427055	0.4168	0	0	0	1	Module_6	Peripherals	p__Actinobacteriota	f__norank_o__Gaiellales	g__norank_f__norank_o__Gaiellales
bOTU1488	89.371	250.342	182.688	59.8538	31.3855	119.612	0	116.637	60.7499	30.6651	148.515	129.195	0	0	0	1	0.595194	0.1075	0	0	0	1	Module_14	Peripherals	p__Methylomirabilota	f__norank_o__Rokubacteriales	g__norank_f__norank_o__Rokubacteriales
bOTU1490	2770.5	2534.71	2709.87	2035.03	1851.75	1435.34	1786.54	2070.31	1913.62	2575.87	2168.33	2357.81	0	0	0	1	0.758372	0.0077	0	0	0	1	Module_1	Peripherals	p__Methylomirabilota	f__norank_o__Rokubacteriales	g__norank_f__norank_o__Rokubacteriales
bOTU1491	0	62.5855	0	0	0	29.9029	30.8023	29.1593	0	0	59.4062	129.195	1	0	0	0	0.371439	0.5631	0	0	0	1	Module_10	Peripherals	p__Chloroflexi	f__norank_o__norank_c__TK10	g__norank_f__norank_o__norank_c__TK10
bOTU1493	59.5807	93.8783	152.24	269.342	62.7711	59.8059	61.6047	174.956	91.1249	122.66	0	96.8965	1	0	1	0	0.309214	0.7389	0	0	0	1	Module_10	Peripherals	p__Bacteroidota	f__Microscillaceae	g__Ohtaekwangia
bOTU1494	0	0	91.344	29.9269	31.3855	59.8059	30.8023	0	0	0	59.4062	32.2988	1	0	1	1	0.365317	0.59	0	0	0	1	Module_10	Peripherals	p__Actinobacteriota	f__Solirubrobacteraceae	g__Solirubrobacter
bOTU1495	29.7903	125.171	121.792	119.708	31.3855	59.8059	184.814	29.1593	60.7499	0	118.812	161.494	0	0	0	1	0.199268	0.8897	0	0	0	1	Module_7	Peripherals	p__Firmicutes	f__Lachnospiraceae	g__Lachnoclostridium
bOTU1496	4021.7	3880.3	4475.86	6853.26	5304.15	6279.62	3326.65	6356.72	4495.5	5979.69	3712.89	3778.96	0	0	1	0	0.627903	0.0667	0	0	0	1	Module_10	Peripherals	p__Proteobacteria	f__Rhizobiaceae	g__Ensifer
bOTU1497	148.952	0	60.896	119.708	251.084	29.9029	154.012	58.3185	60.7499	153.325	118.812	64.5976	1	0	1	0	0.446718	0.3453	0	0	0	1	Module_2	Peripherals	p__Gemmatimonadota	f__norank_o__norank_c__S0134_terrestrial_group	g__norank_f__norank_o__norank_c__S0134_terrestrial_group
bOTU1498	417.065	250.342	243.584	89.7807	345.241	149.515	184.814	204.115	91.1249	275.986	178.219	129.195	0	0	0	1	0.470032	0.3112	0	0	0	1	Module_14	Peripherals	p__Planctomycetota	f__norank_o__norank_c__OM190	g__norank_f__norank_o__norank_c__OM190
bOTU1499	29.7903	93.8783	60.896	0	31.3855	0	246.419	0	30.375	0	59.4062	64.5976	0	1	0	1	0.504568	0.2227	0	0	0	1	Module_7	Peripherals	p__Verrucomicrobiota	f__Chthoniobacteraceae	g__Candidatus_Udaeobacter
bOTU1500	59.5807	0	0	59.8538	31.3855	29.9029	0	0	30.375	0	29.7031	32.2988	0	1	1	1	0.315509	0.6767	0	0	0	1	Module_4	Peripherals	p__Acidobacteriota	f__norank_o__Subgroup_7	g__norank_f__norank_o__Subgroup_7
bOTU1501	89.371	125.171	0	0	62.7711	119.612	30.8023	29.1593	151.875	61.3301	89.1093	64.5976	0	1	1	1	0.300677	0.7165	0	0	0	1	Module_4	Peripherals	p__Chloroflexi	f__unclassified_p__Chloroflexi	g__unclassified_p__Chloroflexi
bOTU1503	2174.7	1877.57	1461.5	867.88	1757.59	1375.53	1570.92	1487.12	1366.87	2177.22	2465.36	1421.15	0	0	0	1	0.285987	0.7516	0	0	0	1	Module_7	Peripherals	p__Acidobacteriota	f__Vicinamibacteraceae	g__norank_f__Vicinamibacteraceae
bOTU1504	0	0	91.344	149.635	0	29.9029	61.6047	29.1593	60.7499	0	89.1093	32.2988	0	1	1	0	0.204361	0.8953	0	0	0	1	Module_1	Peripherals	p__Myxococcota	f__Polyangiaceae	g__unclassified_f__Polyangiaceae
bOTU1505	297.903	250.342	487.168	179.561	156.928	179.418	184.814	262.433	425.25	398.646	415.843	484.482	1	1	0	1	0.668876	0.0388	0	0	0	1	Module_4	Peripherals	p__Actinobacteriota	f__norank_o__IMCC26256	g__norank_f__norank_o__IMCC26256
bOTU1506	1966.16	1783.69	1674.64	3052.54	2542.23	1734.37	2310.18	1574.6	1701	2299.88	1901	2390.11	1	0	0	0	0.557807	0.1068	0	0	0	1	Module_10	Peripherals	p__Bacteroidota	f__Microscillaceae	g__Chryseolinea
bOTU1507	208.532	469.391	365.376	478.83	972.951	807.379	338.826	379.07	486	643.966	504.952	484.482	0	0	1	0	0.64497	0.0435	0	0	0	1	Module_10	Peripherals	p__Actinobacteriota	f__Ilumatobacteraceae	g__norank_f__Ilumatobacteraceae
bOTU1509	59.5807	0	60.896	29.9269	31.3855	0	61.6047	29.1593	0	0	0	64.5976	0	1	0	1	0.270744	0.7264	0	0	0	1	Module_17	Peripherals	p__Myxococcota	f__Nannocystaceae	g__Nannocystis
bOTU1510	357.484	438.099	274.032	808.026	533.554	1196.12	739.256	1049.73	273.375	521.306	772.28	742.873	1	1	1	0	0.498901	0.2406	0	0	0	1	Module_8	Peripherals	p__Chloroflexi	f__A4b	g__norank_f__A4b
bOTU1514	0	31.2928	0	29.9269	376.626	59.8059	30.8023	0	30.375	30.6651	0	0	0	0	1	0	0.608094	0.028	0	0	0	1	Module_4	Peripherals	p__Proteobacteria	f__norank_o__norank_c__Gammaproteobacteria	g__norank_f__norank_o__norank_c__Gammaproteobacteria
bOTU1516	0	93.8783	30.448	89.7807	0	0	0	29.1593	91.1249	0	29.7031	0	0	1	0	0	0.351664	0.6434	0	0	0	1	Module_4	Peripherals	p__Patescibacteria	f__norank_o__norank_c__Parcubacteria	g__norank_f__norank_o__norank_c__Parcubacteria
bOTU1520	387.274	438.099	395.824	448.904	816.024	568.156	831.663	379.07	243	367.981	564.359	807.47	0	1	1	0	0.262873	0.8039	0	0	0	1	Module_7	Peripherals	p__Acidobacteriota	f__norank_o__11-24	g__norank_f__norank_o__11-24
bOTU1522	0	62.5855	121.792	239.415	345.241	179.418	92.407	29.1593	151.875	122.66	237.625	64.5976	0	0	1	0	0.678732	0.0336	0	0	0	1	Module_2	Peripherals	p__Proteobacteria	f__SC-I-84	g__norank_f__SC-I-84
bOTU1525	2144.9	1251.71	1461.5	3770.79	2291.14	1704.47	1909.75	2186.94	2156.62	1686.58	2316.84	1421.15	1	0	1	0	0.459023	0.3017	0	0	0	1	Module_10	Peripherals	p__Actinobacteriota	f__Nocardioidaceae	g__unclassified_f__Nocardioidaceae
bOTU1527	476.645	187.757	426.272	359.123	627.711	508.35	1078.08	524.867	455.625	459.976	920.796	645.976	1	1	1	0	0.305188	0.7119	0	0	0	1	Module_7	Peripherals	p__Acidobacteriota	f__norank_o__Vicinamibacterales	g__norank_f__norank_o__Vicinamibacterales
bOTU1529	357.484	125.171	334.928	329.196	282.47	328.932	246.419	262.433	243	306.651	148.515	322.988	0	0	1	0	0.233491	0.8417	0	0	0	1	Module_17	Peripherals	p__Proteobacteria	f__norank_o__CCD24	g__norank_f__norank_o__CCD24
bOTU1530	119.161	93.8783	0	29.9269	62.7711	119.612	61.6047	58.3185	60.7499	30.6651	0	0	0	1	1	1	0.483862	0.2652	0	0	0	1	Module_4	Peripherals	p__Chloroflexi	f__Caldilineaceae	g__Litorilinea
bOTU1531	208.532	62.5855	91.344	29.9269	156.928	89.7088	246.419	58.3185	273.375	153.325	118.812	129.195	0	1	0	1	0.385069	0.5141	0	0	0	1	Module_13	Peripherals	p__NB1-j	f__norank_o__norank_c__norank_p__NB1-j	g__norank_f__norank_o__norank_c__norank_p__NB1-j
bOTU1533	59.5807	187.757	0	0	31.3855	59.8059	30.8023	174.956	60.7499	61.3301	59.4062	64.5976	1	1	0	1	0.357352	0.5835	0	0	0	1	Module_4	Peripherals	p__Actinobacteriota	f__norank_o__norank_c__MB-A2-108	g__norank_f__norank_o__norank_c__MB-A2-108
bOTU1534	655.388	657.148	761.2	508.757	533.554	568.156	585.244	699.822	1215	827.957	475.249	613.678	0	1	0	1	0.433952	0.3963	0	0	0	1	Module_4	Peripherals	p__Methylomirabilota	f__norank_o__Rokubacteriales	g__norank_f__norank_o__Rokubacteriales
bOTU1538	566.017	375.513	426.272	269.342	564.94	418.641	462.035	320.752	1093.5	153.325	326.734	258.391	0	1	1	1	0.418043	0.4275	0	0	0	1	Module_27	Peripherals	p__Chloroflexi	f__A4b	g__norank_f__A4b
bOTU1540	387.274	312.928	395.824	1047.44	502.169	568.156	739.256	728.981	607.499	643.966	356.437	710.574	1	1	1	0	0.508784	0.221	0	0	0	1	Module_4	Peripherals	p__Proteobacteria	f__Burkholderiaceae	g__Cupriavidus
bOTU1541	59.5807	31.2928	121.792	29.9269	62.7711	149.515	61.6047	29.1593	121.5	122.66	148.515	129.195	1	0	1	0	0.580029	0.1186	0	0	0	1	Module_15	Peripherals	p__Chloroflexi	f__Roseiflexaceae	g__norank_f__Roseiflexaceae
bOTU1543	89.371	0	0	29.9269	156.928	29.9029	30.8023	116.637	60.7499	122.66	29.7031	64.5976	1	1	1	0	0.332537	0.6529	0	0	0	1	Module_3	Peripherals	p__Actinobacteriota	f__unclassified_c__Acidimicrobiia	g__unclassified_c__Acidimicrobiia
bOTU1544	625.597	406.806	274.032	299.269	313.855	448.544	492.837	612.344	303.75	337.316	712.874	742.873	1	0	0	1	0.215211	0.8539	0	0	0	1	Module_4	Peripherals	p__Acidobacteriota	f__Vicinamibacteraceae	g__norank_f__Vicinamibacteraceae
bOTU1545	0	0	0	29.9269	31.3855	29.9029	92.407	29.1593	151.875	30.6651	118.812	0	1	1	1	0	0.641487	0.0454	0	0	0	1	Module_15	Peripherals	p__Actinobacteriota	f__unclassified_c__Acidimicrobiia	g__unclassified_c__Acidimicrobiia
bOTU1550	59.5807	156.464	0	0	31.3855	0	184.814	0	60.7499	122.66	0	32.2988	1	1	0	1	0.398085	0.4793	0	0	0	1	Module_4	Peripherals	p__Chloroflexi	f__Caldilineaceae	g__Litorilinea
bOTU1551	59.5807	62.5855	0	0	0	0	30.8023	29.1593	0	61.3301	59.4062	64.5976	1	1	0	1	0.477079	0.268	0	0	0	1	Module_7	Peripherals	p__Myxococcota	f__Sandaracinaceae	g__unclassified_f__Sandaracinaceae
bOTU1555	0	62.5855	60.896	29.9269	94.1566	89.7088	0	58.3185	91.1249	30.6651	59.4062	64.5976	0	1	1	0	0.274593	0.7559	0	0	0	1	Module_5	Peripherals	p__Bacteroidota	f__Saprospiraceae	g__norank_f__Saprospiraceae
bOTU1558	536.226	719.734	730.752	778.099	376.626	358.835	462.035	495.707	486	551.971	712.874	419.885	0	0	0	1	0.42835	0.404	0	0	0	1	Module_1	Peripherals	p__Chloroflexi	f__norank_o__S085	g__norank_f__norank_o__S085
bOTU1561	178.742	62.5855	60.896	0	0	59.8059	0	87.4778	212.625	61.3301	0	32.2988	1	1	0	1	0.439447	0.3771	0	0	0	1	Module_4	Peripherals	p__Acidobacteriota	f__norank_o__Subgroup_7	g__norank_f__norank_o__Subgroup_7
bOTU1565	89.371	281.635	60.896	239.415	125.542	239.223	215.616	58.3185	121.5	214.655	29.7031	290.689	1	0	0	0	0.305842	0.7475	0	0	0	1	Module_10	Peripherals	p__Firmicutes	f__Brevibacillaceae	g__Brevibacillus
bOTU1566	29.7903	31.2928	91.344	59.8538	31.3855	29.9029	0	29.1593	0	0	0	64.5976	0	0	1	1	0.458876	0.3047	0	0	0	1	Module_12	Peripherals	p__Nitrospirota	f__Nitrospiraceae	g__Nitrospira
bOTU1568	0	0	30.448	0	0	29.9029	0	29.1593	60.7499	0	0	0	0	1	1	0	0.403436	0.4614	0	0	0	1	Module_4	Peripherals	p__Bdellovibrionota	f__norank_o__0319-6G20	g__norank_f__norank_o__0319-6G20
bOTU1570	119.161	751.026	0	89.7807	282.47	59.8059	338.826	174.956	273.375	91.9952	0	226.092	0	1	0	1	0.360162	0.6034	0	0	0	1	Module_20	Peripherals	p__Acidobacteriota	f__Thermoanaerobaculaceae	g__Subgroup_10
bOTU1571	0	0	60.896	29.9269	0	0	0	87.4778	0	30.6651	59.4062	32.2988	1	0	0	0	0.343249	0.6347	0	0	0	1	Module_10	Peripherals	p__Bacteroidota	f__Microscillaceae	g__norank_f__Microscillaceae
bOTU1572	268.113	438.099	274.032	119.708	376.626	239.223	308.023	437.389	212.625	245.32	267.328	419.885	0	0	0	1	0.224515	0.8566	0	0	0	1	Module_7	Peripherals	p__Acidobacteriota	f__Vicinamibacteraceae	g__norank_f__Vicinamibacteraceae
bOTU1574	29.7903	0	30.448	59.8538	94.1566	59.8059	92.407	29.1593	91.1249	30.6651	29.7031	96.8965	1	1	1	0	0.578431	0.1123	0	0	0	1	Module_10	Peripherals	p__Actinobacteriota	f__Microtrichaceae	g__norank_f__Microtrichaceae
bOTU1577	89.371	93.8783	60.896	89.7807	31.3855	0	30.8023	29.1593	0	91.9952	0	96.8965	1	0	1	1	0.454608	0.3194	0	0	0	1	Module_17	Peripherals	p__Acidobacteriota	f__Thermoanaerobaculaceae	g__Subgroup_10
bOTU1584	178.742	62.5855	121.792	89.7807	31.3855	149.515	0	29.1593	30.375	61.3301	89.1093	64.5976	1	0	1	1	0.538872	0.1669	0	0	0	1	Module_12	Peripherals	p__Actinobacteriota	f__Iamiaceae	g__Iamia
bOTU1585	29.7903	93.8783	0	59.8538	0	0	92.407	0	60.7499	245.32	0	32.2988	1	0	0	0	0.19347	0.9484	0	0	0	1	Module_10	Peripherals	p__Desulfobacterota	f__norank_o__norank_c__norank_p__Desulfobacterota	g__norank_f__norank_o__norank_c__norank_p__Desulfobacterota
bOTU1587	0	31.2928	121.792	0	0	59.8059	30.8023	58.3185	91.1249	30.6651	178.219	0	1	1	0	1	0.31849	0.7492	0	0	0	1	Module_9	Peripherals	p__Planctomycetota	f__Gemmataceae	g__norank_f__Gemmataceae
bOTU1588	0	93.8783	121.792	0	0	0	30.8023	0	0	61.3301	0	32.2988	0	0	0	1	0.672996	0.0297	0	0	0	1	Module_15	Peripherals	p__Bdellovibrionota	f__norank_o__Oligoflexales	g__norank_f__norank_o__Oligoflexales
bOTU1035	29.7903	31.2928	91.344	29.9269	0	0	0	0	30.375	0	0	0	1	0	0	0	0.450419	0.2927	0	0	0	1	Module_1	Peripherals	p__Bacteroidota	f__Chitinophagaceae	g__Flavisolibacter
bOTU1593	148.952	125.171	121.792	0	251.084	29.9029	30.8023	0	60.7499	122.66	89.1093	0	0	0	1	1	0.365167	0.5817	0	0	0	1	Module_4	Peripherals	p__Chloroflexi	f__JG30-KF-CM45	g__norank_f__JG30-KF-CM45
bOTU1597	59.5807	156.464	91.344	0	0	29.9029	0	145.796	121.5	0	0	0	0	1	0	1	0.653703	0.0443	0	0	0	1	Module_1	Peripherals	p__Bdellovibrionota	f__norank_o__0319-6G20	g__norank_f__norank_o__0319-6G20
bOTU1598	89.371	62.5855	30.448	0	0	29.9029	0	0	0	0	59.4062	32.2988	0	0	0	1	0.67471	0.0231	0	0	0	1	Module_14	Peripherals	p__Myxococcota	f__norank_o__norank_c__bacteriap25	g__norank_f__norank_o__norank_c__bacteriap25
bOTU1599	953.291	719.734	1217.92	1227	690.482	1046.6	1755.73	1283.01	577.124	889.287	2079.22	807.47	1	0	0	0	0.508377	0.2283	0	0	0	1	Module_10	Peripherals	p__Bacteroidota	f__Saprospiraceae	g__norank_f__Saprospiraceae
bOTU1601	29.7903	0	152.24	29.9269	0	209.321	92.407	87.4778	30.375	0	118.812	0	0	1	1	0	0.190848	0.917	0	0	0	1	Module_14	Peripherals	p__Proteobacteria	f__SC-I-84	g__norank_f__SC-I-84
bOTU1606	29.7903	0	0	59.8538	62.7711	29.9029	154.012	116.637	60.7499	61.3301	29.7031	96.8965	1	1	1	0	0.569322	0.139	0	0	0	1	Module_9	Peripherals	p__Firmicutes	f__Symbiobacteraceae	g__norank_f__Symbiobacteraceae
bOTU1607	29.7903	0	60.896	29.9269	31.3855	0	92.407	58.3185	30.375	0	59.4062	32.2988	0	1	0	0	0.56971	0.1214	0	0	0	1	Module_7	Peripherals	p__Gemmatimonadota	f__norank_o__norank_c__S0134_terrestrial_group	g__norank_f__norank_o__norank_c__S0134_terrestrial_group
bOTU1608	0	31.2928	0	29.9269	0	0	0	0	0	0	0	96.8965	1	0	0	1	0.386686	0.5334	0	0	0	1	Module_13	Peripherals	p__Chloroflexi	f__Caldilineaceae	g__Litorilinea
bOTU1609	297.903	531.977	334.928	299.269	408.012	448.544	246.419	349.911	789.749	183.99	326.734	387.586	0	0	0	1	0.247042	0.8301	0	0	0	1	Module_4	Peripherals	p__Entotheonellaeota	f__Entotheonellaceae	g__norank_f__Entotheonellaceae
bOTU1613	29.7903	0	0	59.8538	62.7711	149.515	92.407	87.4778	30.375	30.6651	178.219	64.5976	1	1	1	0	0.516251	0.2063	0	0	0	1	Module_8	Peripherals	p__Chloroflexi	f__A4b	g__norank_f__A4b
bOTU1615	29.7903	0	30.448	0	0	89.7088	30.8023	0	30.375	30.6651	29.7031	96.8965	1	0	1	0	0.298929	0.7521	0	0	0	1	Module_10	Peripherals	p__Desulfobacterota	f__Geobacteraceae	g__unclassified_f__Geobacteraceae
bOTU1617	0	31.2928	60.896	0	0	29.9029	92.407	29.1593	30.375	0	0	0	1	1	0	0	0.415313	0.4458	0	0	0	1	Module_10	Peripherals	p__Bdellovibrionota	f__Bacteriovoracaceae	g__Peredibacter
bOTU1618	29.7903	125.171	182.688	329.196	62.7711	1375.53	30.8023	116.637	151.875	30.6651	178.219	322.988	0	0	1	0	0.569803	0.067	0	0	0	1	Module_15	Peripherals	p__Patescibacteria	f__norank_o__Saccharimonadales	g__norank_f__norank_o__Saccharimonadales
bOTU1624	208.532	375.513	243.584	149.635	282.47	119.612	215.616	408.23	303.75	306.651	237.625	419.885	1	1	0	0	0.462789	0.2994	0	0	0	1	Module_10	Peripherals	p__Firmicutes	f__Bacillaceae	g__Bacillus
bOTU1625	29.7903	93.8783	60.896	179.561	0	0	0	87.4778	212.625	122.66	89.1093	64.5976	1	1	0	0	0.278929	0.762	0	0	0	1	Module_11	Peripherals	p__Armatimonadota	f__norank_o__norank_c__norank_p__Armatimonadota	g__norank_f__norank_o__norank_c__norank_p__Armatimonadota
bOTU1626	804.339	719.734	1187.47	508.757	753.253	926.991	1170.49	903.937	1458	766.627	594.062	613.678	1	1	0	1	0.41054	0.4438	0	0	0	1	Module_10	Peripherals	p__Proteobacteria	f__Comamonadaceae	g__Ramlibacter
bOTU1129	0	0	30.448	0	0	0	61.6047	0	0	30.6651	0	0	1	1	0	0	0.453583	0.3237	0	0	0	1	Module_10	Peripherals	p__Bacteroidota	f__Chitinophagaceae	g__unclassified_f__Chitinophagaceae
bOTU1631	89.371	62.5855	60.896	29.9269	62.7711	0	123.209	87.4778	60.7499	214.655	0	129.195	1	1	0	0	0.569612	0.113	0	0	0	1	Module_10	Peripherals	p__Firmicutes	f__Paenibacillaceae	g__Paenibacillus
bOTU1633	268.113	0	121.792	179.561	0	29.9029	92.407	116.637	151.875	30.6651	89.1093	129.195	1	1	0	1	0.413052	0.4333	0	0	0	1	Module_1	Peripherals	p__Firmicutes	f__Thermoactinomycetaceae	g__Baia
bOTU1634	59.5807	156.464	60.896	89.7807	94.1566	59.8059	61.6047	87.4778	30.375	122.66	89.1093	64.5976	1	0	1	1	0.264128	0.794	0	0	0	1	Module_11	Peripherals	p__Proteobacteria	f__TRA3-20	g__norank_f__TRA3-20
bOTU1635	1072.45	657.148	456.72	299.269	690.482	837.282	1232.09	845.618	607.499	735.961	891.093	742.873	0	1	0	0	0.434995	0.386	0	0	0	1	Module_7	Peripherals	p__Acidobacteriota	f__norank_o__Vicinamibacterales	g__norank_f__norank_o__Vicinamibacterales
bOTU1636	29.7903	62.5855	0	0	156.928	0	30.8023	204.115	60.7499	0	0	32.2988	0	1	1	0	0.202769	0.952	0	0	0	1	Module_4	Peripherals	p__Bacteroidota	f__norank_o__norank_c__SJA-28	g__norank_f__norank_o__norank_c__SJA-28
bOTU1637	268.113	375.513	456.72	269.342	219.699	239.223	338.826	379.07	455.625	306.651	267.328	226.092	0	1	0	1	0.446329	0.3628	0	0	0	1	Module_4	Peripherals	p__Acidobacteriota	f__norank_o__Subgroup_7	g__norank_f__norank_o__Subgroup_7
bOTU1638	59.5807	125.171	213.136	119.708	188.313	269.126	61.6047	145.796	60.7499	183.99	29.7031	129.195	0	0	1	1	0.370303	0.5462	0	0	0	1	Module_10	Peripherals	p__Gemmatimonadota	f__Longimicrobiaceae	g__norank_f__Longimicrobiaceae
bOTU1639	387.274	625.855	487.168	718.246	470.783	508.35	492.837	408.23	728.999	521.306	356.437	322.988	0	0	1	1	0.243028	0.8274	0	0	0	1	Module_1	Peripherals	p__Actinobacteriota	f__Ilumatobacteraceae	g__norank_f__Ilumatobacteraceae
bOTU1640	59.5807	62.5855	60.896	29.9269	94.1566	0	0	0	60.7499	0	89.1093	64.5976	0	0	1	1	0.291031	0.7114	0	0	0	1	Module_8	Peripherals	p__Desulfobacterota	f__norank_o__norank_c__norank_p__Desulfobacterota	g__norank_f__norank_o__norank_c__norank_p__Desulfobacterota
bOTU1642	417.065	1063.95	669.856	239.415	1945.9	239.223	893.268	466.548	455.625	919.952	712.874	193.793	0	0	1	0	0.270378	0.8352	0	0	0	1	Module_14	Peripherals	p__Acidobacteriota	f__norank_o__11-24	g__norank_f__norank_o__11-24
bOTU1644	297.903	250.342	334.928	149.635	282.47	149.515	215.616	145.796	212.625	275.986	59.4062	355.287	0	0	0	1	0.478402	0.2967	0	0	0	1	Module_17	Peripherals	p__Acidobacteriota	f__norank_o__Subgroup_17	g__norank_f__norank_o__Subgroup_17
bOTU1645	625.597	1251.71	578.512	478.83	753.253	747.573	862.466	583.185	1397.25	1318.6	1188.12	968.965	1	1	0	1	0.393527	0.4858	0	0	0	1	Module_4	Peripherals	p__Actinobacteriota	f__Cellulomonadaceae	g__Cellulomonas
bOTU1646	0	0	60.896	119.708	31.3855	59.8059	0	29.1593	0	30.6651	118.812	64.5976	1	0	1	0	0.419191	0.4064	0	0	0	1	Module_9	Peripherals	p__Bacteroidota	f__AKYH767	g__norank_f__AKYH767
bOTU1647	29.7903	0	30.448	59.8538	125.542	89.7088	30.8023	0	60.7499	30.6651	59.4062	0	0	1	1	0	0.488771	0.2371	0	0	0	1	Module_2	Peripherals	p__Proteobacteria	f__Comamonadaceae	g__Azohydromonas
bOTU1648	119.161	93.8783	152.24	29.9269	94.1566	59.8059	123.209	87.4778	60.7499	0	89.1093	64.5976	0	1	0	1	0.365412	0.5859	0	0	0	1	Module_1	Peripherals	p__Myxococcota	f__Haliangiaceae	g__Haliangium
bOTU1649	29.7903	31.2928	60.896	0	62.7711	0	0	145.796	121.5	30.6651	148.515	64.5976	1	1	0	0	0.144835	0.9583	0	0	0	1	Module_4	Peripherals	p__Chloroflexi	f__Ardenticatenaceae	g__norank_f__Ardenticatenaceae
bOTU1650	148.952	93.8783	182.688	269.342	156.928	119.612	123.209	262.433	182.25	153.325	386.14	193.793	1	0	0	0	0.609546	0.0787	0	0	0	1	Module_1	Peripherals	p__Bacteroidota	f__Hymenobacteraceae	g__Pontibacter
bOTU1651	89.371	93.8783	91.344	59.8538	125.542	29.9029	92.407	0	91.1249	61.3301	29.7031	193.793	1	0	1	1	0.194318	0.9195	0	0	0	1	Module_19	Peripherals	p__Proteobacteria	f__Steroidobacteraceae	g__Steroidobacter
bOTU1652	387.274	344.22	274.032	688.319	282.47	508.35	308.023	408.23	303.75	459.976	356.437	484.482	1	1	1	0	0.463818	0.3077	0	0	0	1	Module_4	Peripherals	p__Gemmatimonadota	f__Gemmatimonadaceae	g__norank_f__Gemmatimonadaceae
bOTU1653	119.161	281.635	274.032	269.342	94.1566	149.515	215.616	58.3185	151.875	153.325	207.922	193.793	0	0	1	1	0.387224	0.4964	0	0	0	1	Module_1	Peripherals	p__Proteobacteria	f__Geminicoccaceae	g__Candidatus_Alysiosphaera
bOTU1654	59.5807	0	30.448	0	0	0	30.8023	0	60.7499	30.6651	29.7031	0	1	0	0	1	0.526789	0.2112	0	0	0	1	Module_11	Peripherals	p__Methylomirabilota	f__norank_o__Rokubacteriales	g__norank_f__norank_o__Rokubacteriales
bOTU1655	29.7903	156.464	182.688	119.708	62.7711	59.8059	61.6047	116.637	121.5	91.9952	59.4062	355.287	1	0	0	1	0.474609	0.2757	0	0	0	1	Module_1	Peripherals	p__Acidobacteriota	f__norank_o__norank_c__Subgroup_22	g__norank_f__norank_o__norank_c__Subgroup_22
bOTU1657	893.71	531.977	791.648	718.246	564.94	538.253	492.837	554.026	516.374	459.976	237.625	387.586	0	0	0	1	0.602941	0.0718	0	0	0	1	Module_19	Peripherals	p__Chloroflexi	f__norank_o__S085	g__norank_f__norank_o__S085
bOTU1658	238.323	93.8783	182.688	359.123	219.699	358.835	246.419	233.274	121.5	398.646	178.219	193.793	1	0	1	0	0.416735	0.4173	0	0	0	1	Module_38	Peripherals	p__Cyanobacteria	f__Nostocaceae	g__unclassified_f__Nostocaceae
bOTU1659	2442.81	2597.3	2862.11	4937.94	3515.18	3080	2710.61	3236.68	3827.25	2698.53	2168.33	1873.33	0	0	1	0	0.663569	0.0156	0	0	0	1	Module_4	Peripherals	p__Proteobacteria	f__Xanthobacteraceae	g__Bradyrhizobium
bOTU1661	0	0	0	29.9269	31.3855	0	0	116.637	30.375	0	0	96.8965	0	1	0	0	0.43791	0.3941	0	0	0	1	Module_10	Peripherals	p__Proteobacteria	f__Rhodocyclaceae	g__Thauera
bOTU1662	119.161	62.5855	30.448	29.9269	31.3855	0	0	0	30.375	0	29.7031	32.2988	0	0	0	1	0.66768	0.0376	0	0	0	1	Module_19	Peripherals	p__Proteobacteria	f__Diplorickettsiaceae	g__Aquicella
bOTU1663	89.371	62.5855	60.896	59.8538	62.7711	179.418	92.407	58.3185	0	61.3301	0	64.5976	1	0	1	1	0.287872	0.737	0	0	0	1	Module_10	Peripherals	p__Proteobacteria	f__Rhodanobacteraceae	g__unclassified_f__Rhodanobacteraceae
bOTU1664	89.371	31.2928	152.24	59.8538	31.3855	0	92.407	87.4778	30.375	30.6651	89.1093	96.8965	1	1	0	1	0.237445	0.8835	0	0	0	1	Module_1	Peripherals	p__Myxococcota	f__norank_o__norank_c__bacteriap25	g__norank_f__norank_o__norank_c__bacteriap25
bOTU1666	29.7903	31.2928	91.344	29.9269	0	0	0	0	91.1249	91.9952	29.7031	32.2988	1	0	0	1	0.446472	0.3649	0	0	0	1	Module_1	Peripherals	p__Proteobacteria	f__norank_o__Elsterales	g__norank_f__norank_o__Elsterales
bOTU1667	0	62.5855	0	29.9269	0	29.9029	0	116.637	30.375	0	29.7031	0	0	1	0	1	0.248669	0.8569	0	0	0	1	Module_12	Peripherals	p__Cyanobacteria	f__norank_o__norank_c__Sericytochromatia	g__norank_f__norank_o__norank_c__Sericytochromatia
bOTU1668	357.484	375.513	365.376	568.611	282.47	209.321	123.209	174.956	425.25	245.32	386.14	193.793	0	0	1	1	0.251425	0.8234	0	0	0	1	Module_12	Peripherals	p__Entotheonellaeota	f__Entotheonellaceae	g__norank_f__Entotheonellaceae
bOTU1284	417.065	344.22	365.376	478.83	376.626	627.962	400.43	87.4778	546.749	0	386.14	581.379	1	1	1	0	0.285219	0.7607	0	0	0	1	Module_10	Peripherals	p__Bacteroidota	f__Chitinophagaceae	g__Flavisolibacter
bOTU1671	148.952	93.8783	182.688	29.9269	62.7711	119.612	61.6047	233.274	121.5	61.3301	89.1093	64.5976	0	1	0	1	0.447253	0.3562	0	0	0	1	Module_17	Peripherals	p__Verrucomicrobiota	f__Pedosphaeraceae	g__norank_f__Pedosphaeraceae
bOTU1672	59.5807	0	0	59.8538	156.928	0	123.209	87.4778	121.5	30.6651	0	0	0	1	1	0	0.547452	0.1549	0	0	0	1	Module_4	Peripherals	p__Verrucomicrobiota	f__Chthoniobacteraceae	g__Chthoniobacter
bOTU1673	148.952	93.8783	121.792	299.269	31.3855	59.8059	154.012	145.796	60.7499	122.66	89.1093	226.092	1	0	0	0	0.633013	0.051	0	0	0	1	Module_10	Peripherals	p__Actinobacteriota	f__Euzebyaceae	g__norank_f__Euzebyaceae
bOTU1676	446.855	782.319	517.616	359.123	251.084	358.835	184.814	204.115	334.125	429.311	326.734	419.885	0	0	0	1	0.612268	0.0705	0	0	0	1	Module_1	Peripherals	p__Chloroflexi	f__norank_o__norank_c__JG30-KF-CM66	g__norank_f__norank_o__norank_c__JG30-KF-CM66
bOTU1677	178.742	312.928	182.688	389.05	408.012	299.029	308.023	145.796	91.1249	367.981	148.515	129.195	0	0	1	0	0.424156	0.4153	0	0	0	1	Module_4	Peripherals	p__Latescibacterota	f__norank_o__norank_c__norank_p__Latescibacterota	g__norank_f__norank_o__norank_c__norank_p__Latescibacterota
bOTU1679	148.952	156.464	152.24	149.635	188.313	59.8059	123.209	116.637	151.875	245.32	29.7031	226.092	1	0	0	0	0.206819	0.91	0	0	0	1	Module_10	Peripherals	p__Bdellovibrionota	f__Bdellovibrionaceae	g__OM27_clade
bOTU1680	148.952	281.635	121.792	89.7807	345.241	358.835	338.826	58.3185	151.875	183.99	297.031	226.092	0	0	1	0	0.301134	0.7023	0	0	0	1	Module_7	Peripherals	p__Chloroflexi	f__norank_o__S085	g__norank_f__norank_o__S085
bOTU1682	268.113	281.635	243.584	269.342	31.3855	89.7088	30.8023	204.115	151.875	275.986	118.812	64.5976	0	0	0	1	0.512196	0.2384	0	0	0	1	Module_1	Peripherals	p__Myxococcota	f__norank_o__norank_c__bacteriap25	g__norank_f__norank_o__norank_c__bacteriap25
bOTU1683	417.065	375.513	365.376	478.83	533.554	956.894	400.43	583.185	607.499	766.627	653.468	613.678	1	1	1	0	0.425224	0.4016	0	0	0	1	Module_7	Peripherals	p__Acidobacteriota	f__Pyrinomonadaceae	g__RB41
bOTU1684	59.5807	0	0	0	62.7711	0	0	29.1593	0	0	0	161.494	1	0	0	0	0.352474	0.6413	0	0	0	1	Module_21	Peripherals	p__Planctomycetota	f__Gemmataceae	g__norank_f__Gemmataceae
bOTU1686	208.532	156.464	152.24	179.561	156.928	209.321	123.209	291.593	182.25	122.66	89.1093	129.195	0	1	1	1	0.41387	0.4396	0	0	0	1	Module_14	Peripherals	p__Latescibacterota	f__norank_o__norank_c__norank_p__Latescibacterota	g__norank_f__norank_o__norank_c__norank_p__Latescibacterota
bOTU1365	29.7903	93.8783	91.344	59.8538	0	0	30.8023	0	0	30.6651	59.4062	0	1	1	0	1	0.344181	0.6408	0	0	0	1	Module_10	Peripherals	p__Bacteroidota	f__Chitinophagaceae	g__Edaphobaculum
bOTU1689	1489.52	1095.25	1491.95	2723.35	3044.4	1704.47	2186.97	1166.37	1731.37	1533.25	2049.51	1291.95	0	0	1	0	0.609426	0.0775	0	0	0	1	Module_2	Peripherals	p__Proteobacteria	f__Xanthomonadaceae	g__Lysobacter
bOTU1691	268.113	375.513	121.792	59.8538	31.3855	149.515	154.012	174.956	121.5	183.99	59.4062	0	0	0	0	1	0.677932	0.0274	0	0	0	1	Module_14	Peripherals	p__Myxococcota	f__Sandaracinaceae	g__norank_f__Sandaracinaceae
bOTU1692	59.5807	62.5855	30.448	89.7807	125.542	59.8059	30.8023	29.1593	60.7499	91.9952	118.812	226.092	1	0	1	0	0.725059	0.0131	0	0	0	1	Module_10	Peripherals	p__NB1-j	f__norank_o__norank_c__norank_p__NB1-j	g__norank_f__norank_o__norank_c__norank_p__NB1-j
bOTU1693	59.5807	156.464	0	59.8538	0	59.8059	0	0	0	0	29.7031	0	0	0	1	1	0.537687	0.1282	0	0	0	1	Module_4	Peripherals	p__NB1-j	f__norank_o__norank_c__norank_p__NB1-j	g__norank_f__norank_o__norank_c__norank_p__NB1-j
bOTU1694	1489.52	2065.32	2070.46	3202.18	1914.52	2661.36	1293.7	1399.64	1913.62	2146.55	1752.48	1614.94	0	0	1	0	0.663026	0.0341	0	0	0	1	Module_10	Peripherals	p__Nitrospirota	f__Nitrospiraceae	g__Nitrospira
bOTU1697	29.7903	62.5855	121.792	29.9269	62.7711	29.9029	30.8023	58.3185	60.7499	0	29.7031	0	0	0	1	1	0.506775	0.235	0	0	0	1	Module_4	Peripherals	p__Gemmatimonadota	f__Longimicrobiaceae	g__norank_f__Longimicrobiaceae
bOTU1700	625.597	187.757	304.48	778.099	251.084	1016.7	770.059	466.548	607.499	459.976	594.062	936.666	1	1	1	0	0.573695	0.1244	0	0	0	1	Module_12	Peripherals	p__Proteobacteria	f__Comamonadaceae	g__unclassified_f__Comamonadaceae
bOTU1701	297.903	469.391	274.032	209.488	345.241	448.544	154.012	408.23	182.25	214.655	386.14	161.494	0	1	1	1	0.304804	0.6961	0	0	0	1	Module_14	Peripherals	p__Proteobacteria	f__Reyranellaceae	g__Reyranella
bOTU1703	29.7903	31.2928	91.344	239.415	0	59.8059	61.6047	29.1593	30.375	61.3301	89.1093	193.793	1	0	0	0	0.506993	0.2165	0	0	0	1	Module_10	Peripherals	p__Actinobacteriota	f__Propionibacteriaceae	g__unclassified_f__Propionibacteriaceae
bOTU1704	655.388	563.27	334.928	299.269	502.169	388.738	554.442	641.504	546.749	674.631	445.546	872.068	0	1	0	0	0.456916	0.3324	0	0	0	1	Module_7	Peripherals	p__Acidobacteriota	f__norank_o__Vicinamibacterales	g__norank_f__norank_o__Vicinamibacterales
bOTU1705	357.484	187.757	304.48	179.561	282.47	209.321	462.035	116.637	334.125	214.655	415.843	226.092	0	1	0	0	0.519389	0.2198	0	0	0	1	Module_7	Peripherals	p__Gemmatimonadota	f__norank_o__norank_c__AKAU4049	g__norank_f__norank_o__norank_c__AKAU4049
bOTU1707	178.742	93.8783	243.584	239.415	31.3855	119.612	0	29.1593	60.7499	214.655	89.1093	193.793	1	0	1	0	0.210595	0.9002	0	0	0	1	Module_1	Peripherals	p__Chloroflexi	f__norank_o__SAR202_clade	g__norank_f__norank_o__SAR202_clade
bOTU1708	29.7903	125.171	0	29.9269	62.7711	59.8059	30.8023	0	60.7499	122.66	0	0	0	0	0	1	0.39501	0.4931	0	0	0	1	Module_1	Peripherals	p__Chloroflexi	f__Caldilineaceae	g__norank_f__Caldilineaceae
bOTU1709	119.161	93.8783	91.344	119.708	0	89.7088	30.8023	87.4778	91.1249	122.66	59.4062	193.793	1	0	0	1	0.339702	0.6322	0	0	0	1	Module_4	Peripherals	p__Acidobacteriota	f__Vicinamibacteraceae	g__Luteitalea
bOTU1710	59.5807	62.5855	0	179.561	188.313	149.515	123.209	87.4778	91.1249	183.99	178.219	129.195	1	1	1	0	0.603435	0.0808	0	0	0	1	Module_7	Peripherals	p__Chloroflexi	f__Roseiflexaceae	g__norank_f__Roseiflexaceae
bOTU1711	89.371	125.171	30.448	59.8538	62.7711	29.9029	30.8023	87.4778	121.5	61.3301	89.1093	32.2988	0	1	1	1	0.389524	0.4985	0	0	0	1	Module_4	Peripherals	p__Actinobacteriota	f__Ilumatobacteraceae	g__norank_f__Ilumatobacteraceae
bOTU1714	387.274	156.464	334.928	359.123	1192.65	598.059	954.873	583.185	516.374	766.627	564.359	613.678	1	1	1	0	0.524448	0.1993	0	0	0	1	Module_7	Peripherals	p__Acidobacteriota	f__norank_o__DS-100	g__norank_f__norank_o__DS-100
bOTU1715	297.903	438.099	578.512	448.904	596.325	299.029	215.616	408.23	334.125	337.316	504.952	290.689	1	0	1	1	0.289526	0.7369	0	0	0	1	Module_16	Peripherals	p__Proteobacteria	f__norank_o__Rhizobiales	g__norank_f__norank_o__Rhizobiales
bOTU1716	59.5807	125.171	152.24	29.9269	0	119.612	0	58.3185	0	61.3301	29.7031	32.2988	0	0	0	1	0.663527	0.0345	0	0	0	1	Module_14	Peripherals	p__Actinobacteriota	f__67-14	g__norank_f__67-14
bOTU1717	0	93.8783	30.448	89.7807	0	59.8059	30.8023	116.637	121.5	0	118.812	161.494	1	0	0	0	0.45379	0.338	0	0	0	1	Module_10	Peripherals	p__Bacteroidota	f__env.OPS_17	g__norank_f__env.OPS_17
bOTU1718	1012.87	2378.25	1309.26	1466.42	1255.42	1345.63	862.466	1224.69	789.749	1257.27	1039.61	968.965	0	0	0	1	0.41496	0.448	0	0	0	1	Module_1	Peripherals	p__Actinobacteriota	f__Micromonosporaceae	g__Catellatospora
bOTU1719	1757.63	1689.81	1157.02	1197.08	1945.9	1734.37	2002.15	1603.76	1063.12	858.622	1930.7	1162.76	0	1	1	1	0.407211	0.4508	0	0	0	1	Module_7	Peripherals	p__Acidobacteriota	f__norank_o__Vicinamibacterales	g__norank_f__norank_o__Vicinamibacterales
bOTU1720	89.371	31.2928	0	119.708	125.542	149.515	0	174.956	121.5	0	118.812	64.5976	0	1	1	0	0.655966	0.0389	0	0	0	1	Module_9	Peripherals	p__Chloroflexi	f__Herpetosiphonaceae	g__Herpetosiphon
bOTU1374	923.501	469.391	426.272	299.269	596.325	1285.83	739.256	845.618	1032.75	490.641	564.359	1291.95	1	1	0	0	0.414808	0.4319	0	0	0	1	Module_10	Peripherals	p__Bacteroidota	f__Chitinophagaceae	g__unclassified_f__Chitinophagaceae
bOTU1723	178.742	62.5855	60.896	179.561	188.313	179.418	154.012	116.637	91.1249	61.3301	445.546	258.391	1	1	1	0	0.317178	0.6927	0	0	0	1	Module_7	Peripherals	p__Acidobacteriota	f__norank_o__11-24	g__norank_f__norank_o__11-24
bOTU1725	655.388	719.734	395.824	598.538	596.325	478.447	492.837	466.548	668.249	429.311	237.625	613.678	0	1	0	1	0.176084	0.9303	0	0	0	1	Module_11	Peripherals	p__Acidobacteriota	f__Bryobacteraceae	g__Bryobacter
bOTU1727	357.484	375.513	578.512	628.465	282.47	388.738	308.023	349.911	577.124	214.655	237.625	484.482	0	0	1	0	0.47086	0.304	0	0	0	1	Module_1	Peripherals	p__Proteobacteria	f__norank_o__Rhizobiales	g__norank_f__norank_o__Rhizobiales
bOTU1729	29.7903	62.5855	0	0	0	59.8059	0	0	0	30.6651	118.812	32.2988	1	0	1	0	0.188602	0.9118	0	0	0	1	Module_14	Peripherals	p__Planctomycetota	f__Phycisphaeraceae	g__Urania-1B-19_marine_sediment_group
bOTU1730	983.081	3410.91	1857.33	3232.11	1098.49	2511.85	1540.12	2041.15	3128.62	1747.91	1277.23	2454.71	0	1	1	1	0.0380378	0.9989	0	0	0	1	Module_1	Peripherals	p__Actinobacteriota	f__Pseudonocardiaceae	g__unclassified_f__Pseudonocardiaceae
bOTU1731	923.501	719.734	1309.26	1256.93	721.867	897.088	924.07	1866.19	941.624	1042.61	801.983	936.666	0	1	0	0	0.440449	0.3788	0	0	0	1	Module_1	Peripherals	p__Proteobacteria	f__Pseudomonadaceae	g__Pseudomonas
bOTU1732	178.742	31.2928	334.928	119.708	659.096	299.029	616.047	554.026	121.5	214.655	415.843	161.494	0	1	1	0	0.509976	0.2295	0	0	0	1	Module_7	Peripherals	p__Acidobacteriota	f__norank_o__DS-100	g__norank_f__norank_o__DS-100
bOTU1733	29.7903	31.2928	60.896	0	31.3855	0	30.8023	58.3185	212.625	0	118.812	32.2988	1	1	0	1	0.448225	0.3447	0	0	0	1	Module_7	Peripherals	p__Acidobacteriota	f__Thermoanaerobaculaceae	g__Subgroup_10
bOTU1734	1698.05	1940.15	1765.98	1915.32	1632.05	2093.21	1201.29	1953.67	1579.5	3434.49	1277.23	1227.36	1	0	1	0	0.242844	0.8853	0	0	0	1	Module_10	Peripherals	p__Actinobacteriota	f__Mycobacteriaceae	g__Mycobacterium
bOTU1735	119.161	281.635	60.896	89.7807	156.928	209.321	184.814	262.433	151.875	30.6651	326.734	226.092	1	0	1	1	0.145697	0.9578	0	0	0	1	Module_20	Peripherals	p__SAR324_cladeMarine_group_B	f__norank_o__norank_c__norank_p__SAR324_cladeMarine_group_B	g__norank_f__norank_o__norank_c__norank_p__SAR324_cladeMarine_group_B
bOTU1589	119.161	31.2928	0	0	94.1566	59.8059	154.012	29.1593	60.7499	0	89.1093	129.195	1	1	0	0	0.371573	0.5733	0	0	0	1	Module_10	Peripherals	p__Bacteroidota	f__Chitinophagaceae	g__Parasegetibacter
bOTU1737	1251.19	1126.54	1491.95	2124.81	690.482	867.185	1694.13	1224.69	1549.12	1870.57	1069.31	968.965	1	0	0	0	0.391871	0.4928	0	0	0	1	Module_10	Peripherals	p__Actinobacteriota	f__Nocardioidaceae	g__Nocardioides
bOTU1738	119.161	62.5855	213.136	119.708	219.699	239.223	154.012	379.07	243	214.655	118.812	290.689	1	1	1	0	0.371354	0.5485	0	0	0	1	Module_18	Peripherals	p__Desulfobacterota	f__norank_o__norank_c__norank_p__Desulfobacterota	g__norank_f__norank_o__norank_c__norank_p__Desulfobacterota
bOTU1740	387.274	438.099	761.2	418.977	596.325	568.156	554.442	612.344	425.25	521.306	504.952	742.873	0	0	1	1	0.397014	0.475	0	0	0	1	Module_14	Peripherals	p__Acidobacteriota	f__norank_o__Subgroup_7	g__norank_f__norank_o__Subgroup_7
bOTU1741	29.7903	93.8783	121.792	239.415	31.3855	59.8059	30.8023	145.796	91.1249	245.32	0	64.5976	1	1	1	0	0.186288	0.9117	0	0	0	1	Module_1	Peripherals	p__Proteobacteria	f__Acetobacteraceae	g__Roseomonas
bOTU1742	208.532	219.049	243.584	269.342	156.928	299.029	308.023	174.956	212.625	122.66	118.812	258.391	0	0	1	1	0.329854	0.6398	0	0	0	1	Module_5	Peripherals	p__Proteobacteria	f__unclassified_c__Alphaproteobacteria	g__unclassified_c__Alphaproteobacteria
bOTU1744	0	62.5855	30.448	0	0	0	92.407	87.4778	212.625	30.6651	118.812	32.2988	1	1	0	1	0.484994	0.2566	0	0	0	1	Module_7	Peripherals	p__Proteobacteria	f__Burkholderiaceae	g__Burkholderia-Caballeronia-Paraburkholderia
bOTU1745	714.968	625.855	639.408	1616.05	1129.88	837.282	462.035	787.3	577.124	582.636	712.874	355.287	0	0	1	0	0.60873	0.0685	0	0	0	1	Module_10	Peripherals	p__Actinobacteriota	f__Nocardioidaceae	g__Nocardioides
bOTU1747	506.436	782.319	822.096	508.757	439.397	867.185	616.047	437.389	789.749	889.287	772.28	516.781	1	0	0	1	0.41949	0.4175	0	0	0	1	Module_15	Peripherals	p__Actinobacteriota	f__Mycobacteriaceae	g__Mycobacterium
bOTU1748	59.5807	657.148	395.824	179.561	313.855	89.7088	308.023	29.1593	151.875	245.32	59.4062	64.5976	0	0	0	1	0.420608	0.4282	0	0	0	1	Module_10	Peripherals	p__Myxococcota	f__norank_o__norank_c__bacteriap25	g__norank_f__norank_o__norank_c__bacteriap25
bOTU1749	655.388	563.27	334.928	478.83	533.554	478.447	215.616	554.026	334.125	521.306	415.843	613.678	0	1	1	0	0.157169	0.9505	0	0	0	1	Module_14	Peripherals	p__Chloroflexi	f__JG30-KF-CM45	g__norank_f__JG30-KF-CM45
bOTU1750	417.065	500.684	487.168	478.83	313.855	418.641	246.419	262.433	486	337.316	297.031	258.391	0	0	1	1	0.507948	0.227	0	0	0	1	Module_1	Peripherals	p__Proteobacteria	f__Comamonadaceae	g__Ramlibacter
bOTU1751	148.952	125.171	91.344	149.635	94.1566	149.515	61.6047	58.3185	182.25	91.9952	29.7031	0	0	1	1	1	0.267538	0.7778	0	0	0	1	Module_1	Peripherals	p__Acidobacteriota	f__Bryobacteraceae	g__Bryobacter
bOTU1752	923.501	1095.25	852.544	1077.37	502.169	1166.21	831.663	1049.73	1093.5	827.957	861.389	452.183	0	1	1	1	0.31807	0.684	0	0	0	1	Module_28	Peripherals	p__Proteobacteria	f__Beijerinckiaceae	g__Microvirga
bOTU1753	804.339	1063.95	1217.92	1017.51	2667.77	1375.53	1139.69	1487.12	1215	1134.61	772.28	904.367	0	1	1	0	0.553378	0.1335	0	0	0	1	Module_14	Peripherals	p__Chloroflexi	f__JG30-KF-CM45	g__norank_f__JG30-KF-CM45
bOTU1755	148.952	93.8783	60.896	59.8538	0	59.8059	123.209	29.1593	60.7499	0	29.7031	129.195	1	0	1	1	0.223059	0.8573	0	0	0	1	Module_12	Peripherals	p__Proteobacteria	f__norank_o__Thalassobaculales	g__norank_f__norank_o__Thalassobaculales
bOTU1757	119.161	0	30.448	119.708	156.928	29.9029	61.6047	174.956	0	183.99	237.625	32.2988	1	0	1	0	0.494109	0.2556	0	0	0	1	Module_11	Peripherals	p__Actinobacteriota	f__norank_o__Microtrichales	g__norank_f__norank_o__Microtrichales
bOTU1758	0	0	0	29.9269	62.7711	0	184.814	0	30.375	0	0	32.2988	0	1	1	0	0.424448	0.3909	0	0	0	1	Module_10	Peripherals	p__Patescibacteria	f__norank_o__norank_c__Dojkabacteria	g__norank_f__norank_o__norank_c__Dojkabacteria
bOTU1759	387.274	312.928	365.376	209.488	62.7711	358.835	154.012	349.911	303.75	459.976	326.734	322.988	1	0	0	1	0.519729	0.1946	0	0	0	1	Module_4	Peripherals	p__Methylomirabilota	f__norank_o__Rokubacteriales	g__norank_f__norank_o__Rokubacteriales
bOTU1760	238.323	219.049	182.688	149.635	282.47	239.223	123.209	116.637	30.375	122.66	118.812	96.8965	1	0	1	1	0.493509	0.2432	0	0	0	1	Module_12	Peripherals	p__Cyanobacteria	f__unclassified_o__Oxyphotobacteria_Incertae_Sedis	g__EcFYyy-200
bOTU1762	0	31.2928	0	29.9269	31.3855	29.9029	0	58.3185	121.5	0	29.7031	32.2988	0	1	1	0	0.598045	0.0585	0	0	0	1	Module_9	Peripherals	p__Chloroflexi	f__Herpetosiphonaceae	g__Herpetosiphon
bOTU1763	417.065	907.49	669.856	389.05	345.241	388.738	739.256	554.026	516.374	245.32	326.734	387.586	0	0	0	1	0.542746	0.1518	0	0	0	1	Module_4	Peripherals	p__Entotheonellaeota	f__Entotheonellaceae	g__norank_f__Entotheonellaceae
bOTU1765	208.532	438.099	274.032	299.269	564.94	269.126	92.407	262.433	394.875	337.316	326.734	355.287	0	0	1	1	0.285823	0.7623	0	0	0	1	Module_18	Peripherals	p__unclassified_k__norank_d__Bacteria	f__unclassified_k__norank_d__Bacteria	g__unclassified_k__norank_d__Bacteria
bOTU1767	1459.73	1564.64	1278.82	1466.42	3169.94	1794.18	1509.31	1370.48	1063.12	1931.9	1960.4	775.172	0	0	1	0	0.557255	0.1248	0	0	0	1	Module_7	Peripherals	p__Acidobacteriota	f__norank_o__Vicinamibacterales	g__norank_f__norank_o__Vicinamibacterales
bOTU1768	148.952	281.635	243.584	29.9269	188.313	239.223	123.209	145.796	0	459.976	207.922	452.183	1	0	0	0	0.61014	0.0816	0	0	0	1	Module_1	Peripherals	p__Proteobacteria	f__Nitrosomonadaceae	g__MND1
bOTU1770	804.339	469.391	882.992	688.319	564.94	747.573	308.023	524.867	516.374	950.617	564.359	613.678	0	0	0	1	0.418215	0.4148	0	0	0	1	Module_1	Peripherals	p__Gemmatimonadota	f__Gemmatimonadaceae	g__norank_f__Gemmatimonadaceae
bOTU1771	1072.45	1157.83	852.544	778.099	470.783	448.544	462.035	874.778	546.749	735.961	712.874	839.769	0	0	0	1	0.777319	0.0033	0	0	0	1	Module_1	Peripherals	p__Methylomirabilota	f__norank_o__Rokubacteriales	g__norank_f__norank_o__Rokubacteriales
bOTU1772	59.5807	0	121.792	29.9269	0	0	92.407	116.637	0	61.3301	59.4062	64.5976	1	1	0	1	0.353866	0.5844	0	0	0	1	Module_16	Peripherals	p__Chloroflexi	f__Caldilineaceae	g__norank_f__Caldilineaceae
bOTU1773	446.855	625.855	700.304	867.88	502.169	448.544	492.837	291.593	486	398.646	653.468	775.172	1	0	1	1	0.448885	0.3556	0	0	0	1	Module_15	Peripherals	p__Entotheonellaeota	f__Entotheonellaceae	g__norank_f__Entotheonellaceae
bOTU1774	327.694	250.342	274.032	568.611	596.325	388.738	400.43	349.911	303.75	245.32	207.922	226.092	0	0	1	0	0.655814	0.0299	0	0	0	1	Module_4	Peripherals	p__Gemmatimonadota	f__Gemmatimonadaceae	g__norank_f__Gemmatimonadaceae
bOTU1775	357.484	469.391	639.408	359.123	313.855	568.156	462.035	699.822	425.25	245.32	415.843	419.885	0	1	0	1	0.331341	0.6301	0	0	0	1	Module_10	Peripherals	p__Actinobacteriota	f__norank_o__norank_c__Acidimicrobiia	g__norank_f__norank_o__norank_c__Acidimicrobiia
bOTU1776	2561.97	1752.39	1765.98	1346.71	2102.83	1883.88	1878.94	1632.92	1792.12	1747.91	1811.89	1130.46	0	1	1	1	0.308253	0.6996	0	0	0	1	Module_7	Peripherals	p__Actinobacteriota	f__Rubrobacteriaceae	g__Rubrobacter
bOTU1777	446.855	625.855	456.72	987.588	313.855	747.573	492.837	554.026	759.374	398.646	534.656	419.885	0	1	1	0	0.533554	0.1705	0	0	0	1	Module_9	Peripherals	p__Acidobacteriota	f__Bryobacteraceae	g__Bryobacter
bOTU1778	29.7903	31.2928	152.24	0	156.928	59.8059	92.407	29.1593	60.7499	0	29.7031	161.494	1	0	0	0	0.500546	0.2368	0	0	0	1	Module_9	Peripherals	p__Firmicutes	f__Paenibacillaceae	g__Paenibacillus
bOTU1779	148.952	31.2928	152.24	329.196	94.1566	358.835	123.209	262.433	60.7499	153.325	267.328	129.195	1	0	1	0	0.504963	0.2288	0	0	0	1	Module_15	Peripherals	p__Chloroflexi	f__Chloroflexaceae	g__FFCH7168
bOTU1780	1012.87	2597.3	1309.26	1316.78	847.409	777.476	708.454	962.255	1366.87	1195.94	653.468	1227.36	0	0	0	1	0.487523	0.2482	0	0	0	1	Module_1	Peripherals	p__unclassified_k__norank_d__Bacteria	f__unclassified_k__norank_d__Bacteria	g__unclassified_k__norank_d__Bacteria
bOTU1629	29.7903	31.2928	0	0	62.7711	0	0	29.1593	60.7499	0	59.4062	32.2988	1	0	0	0	0.410959	0.4443	0	0	0	1	Module_15	Peripherals	p__Bacteroidota	f__Chitinophagaceae	g__Puia
bOTU1782	685.178	594.563	426.272	2872.98	910.18	1704.47	924.07	787.3	1154.25	889.287	831.686	904.367	1	0	1	0	0.581894	0.0827	0	0	0	1	Module_10	Peripherals	p__Actinobacteriota	f__Nocardioidaceae	g__Nocardioides
bOTU1783	446.855	970.076	426.272	329.196	690.482	627.962	554.442	583.185	455.625	1073.28	356.437	742.873	1	0	0	0	0.626238	0.0541	0	0	0	1	Module_10	Peripherals	p__Firmicutes	f__Paenibacillaceae	g__Paenibacillus
bOTU1785	983.081	1001.37	1370.16	1616.05	721.867	1016.7	1201.29	903.937	971.999	1195.94	950.499	1550.34	1	0	0	0	0.528102	0.1931	0	0	0	1	Module_10	Peripherals	p__Proteobacteria	f__Geminicoccaceae	g__norank_f__Geminicoccaceae
bOTU1786	983.081	1470.76	1552.85	1376.64	1412.35	1375.53	1078.08	1487.12	1275.75	858.622	1247.53	1259.65	0	1	1	1	0.315362	0.6825	0	0	0	1	Module_1	Peripherals	p__Gemmatimonadota	f__Gemmatimonadaceae	g__norank_f__Gemmatimonadaceae
bOTU1787	59.5807	31.2928	60.896	0	0	0	0	0	0	0	0	0	0	0	0	1	0.704503	0.0247	0	0	0	1	Module_1	Peripherals	p__Bacteroidota	f__norank_o__Chitinophagales	g__norank_f__norank_o__Chitinophagales
bOTU1789	0	31.2928	30.448	89.7807	0	29.9029	0	0	0	61.3301	0	0	0	0	1	0	0.423536	0.4377	0	0	0	1	Module_8	Peripherals	p__Proteobacteria	f__norank_o__Defluviicoccales	g__norank_f__norank_o__Defluviicoccales
bOTU1790	178.742	187.757	304.48	658.392	408.012	627.962	215.616	291.593	334.125	306.651	356.437	161.494	0	0	1	0	0.692908	0.0234	0	0	0	1	Module_10	Peripherals	p__Chloroflexi	f__Ardenticatenaceae	g__norank_f__Ardenticatenaceae
bOTU1791	1608.68	844.905	639.408	628.465	1380.96	1315.73	2186.97	1399.64	911.249	1042.61	1277.23	1324.25	0	1	0	0	0.421586	0.4192	0	0	0	1	Module_7	Peripherals	p__Acidobacteriota	f__norank_o__Vicinamibacterales	g__norank_f__norank_o__Vicinamibacterales
bOTU1797	566.017	531.977	700.304	718.246	659.096	657.865	554.442	816.459	577.124	490.641	594.062	1195.06	1	1	0	0	0.332193	0.6565	0	0	0	1	Module_3	Peripherals	p__Myxococcota	f__Haliangiaceae	g__Haliangium
bOTU1798	983.081	563.27	730.752	538.684	1443.73	1405.44	1478.51	845.618	941.624	705.296	831.686	1679.54	0	1	1	0	0.424594	0.4192	0	0	0	1	Module_7	Peripherals	p__Acidobacteriota	f__Blastocatellaceae	g__unclassified_f__Blastocatellaceae
bOTU1799	625.597	406.806	517.616	538.684	345.241	687.767	462.035	262.433	516.374	490.641	831.686	549.08	1	0	0	0	0.543259	0.1569	0	0	0	1	Module_16	Peripherals	p__Bacteroidota	f__Flavobacteriaceae	g__Flavobacterium
bOTU1800	417.065	782.319	487.168	568.611	156.928	777.476	462.035	787.3	728.999	889.287	653.468	1001.26	1	0	0	0	0.531662	0.1836	0	0	0	1	Module_10	Peripherals	p__Firmicutes	f__Thermoactinomycetaceae	g__Shimazuella
bOTU1801	268.113	469.391	243.584	59.8538	125.542	119.612	123.209	408.23	182.25	183.99	297.031	96.8965	0	1	0	1	0.591044	0.0858	0	0	0	1	Module_14	Peripherals	p__Chloroflexi	f__norank_o__SBR1031	g__norank_f__norank_o__SBR1031
bOTU1804	119.161	0	0	0	31.3855	29.9029	92.407	87.4778	0	0	29.7031	96.8965	0	1	0	0	0.234459	0.844	0	0	0	1	Module_7	Peripherals	p__Gemmatimonadota	f__Gemmatimonadaceae	g__Roseisolibacter
bOTU1805	119.161	62.5855	30.448	89.7807	0	29.9029	92.407	0	30.375	30.6651	59.4062	129.195	1	0	0	1	0.59696	0.0799	0	0	0	1	Module_10	Peripherals	p__Firmicutes	f__Bacillaceae	g__unclassified_f__Bacillaceae
bOTU1807	0	187.757	91.344	59.8538	0	29.9029	30.8023	116.637	0	30.6651	29.7031	32.2988	1	0	0	1	0.434176	0.4032	0	0	0	1	Module_1	Peripherals	p__Bacteroidota	f__Microscillaceae	g__norank_f__Microscillaceae
bOTU1808	0	31.2928	30.448	29.9269	0	0	30.8023	0	60.7499	0	0	64.5976	1	0	0	0	0.491733	0.2217	0	0	0	1	Module_10	Peripherals	p__Chloroflexi	f__unclassified_p__Chloroflexi	g__unclassified_p__Chloroflexi
bOTU1809	506.436	500.684	334.928	568.611	533.554	837.282	585.244	670.663	577.124	551.971	861.389	322.988	1	1	1	0	0.382767	0.5002	0	0	0	1	Module_7	Peripherals	p__Chloroflexi	f__Roseiflexaceae	g__norank_f__Roseiflexaceae
bOTU1810	119.161	187.757	243.584	119.708	62.7711	119.612	246.419	116.637	303.75	214.655	178.219	0	0	1	0	1	0.410608	0.4392	0	0	0	1	Module_4	Peripherals	p__Proteobacteria	f__Woeseiaceae	g__JTB255_marine_benthic_group
bOTU1811	923.501	625.855	761.2	418.977	941.566	777.476	1232.09	728.981	789.749	919.952	1069.31	710.574	0	1	0	0	0.0313721	0.9996	0	0	0	1	Module_7	Peripherals	p__Acidobacteriota	f__norank_o__Vicinamibacterales	g__norank_f__norank_o__Vicinamibacterales
bOTU1812	1459.73	1001.37	1035.23	927.734	1475.12	1465.24	2433.38	1137.21	1366.87	1625.25	1811.89	1776.43	1	1	1	0	0.189596	0.9188	0	0	0	1	Module_7	Peripherals	p__Acidobacteriota	f__Vicinamibacteraceae	g__Vicinamibacter
bOTU1814	536.226	751.026	426.272	149.635	408.012	448.544	492.837	262.433	546.749	551.971	415.843	452.183	1	1	0	1	0.385941	0.5005	0	0	0	1	Module_1	Peripherals	p__Acidobacteriota	f__norank_o__norank_c__Subgroup_11	g__norank_f__norank_o__norank_c__Subgroup_11
bOTU1816	1578.89	1564.64	1583.3	2633.57	847.409	897.088	831.663	1283.01	1518.75	1901.23	1158.42	742.873	1	0	1	1	0.310789	0.7197	0	0	0	1	Module_10	Peripherals	p__Actinobacteriota	f__Nocardioidaceae	g__Nocardioides
bOTU1817	4557.92	3974.18	4049.58	1915.32	3923.19	3289.32	4281.53	3674.07	3432.37	4569.09	4871.31	2099.42	0	1	0	1	0.439054	0.3827	0	0	0	1	Module_7	Peripherals	p__Actinobacteriota	f__norank_o__norank_c__MB-A2-108	g__norank_f__norank_o__norank_c__MB-A2-108
bOTU1819	327.694	156.464	517.616	448.904	847.409	299.029	400.43	204.115	151.875	429.311	326.734	96.8965	0	0	1	0	0.525523	0.1838	0	0	0	1	Module_5	Peripherals	p__Chloroflexi	f__JG30-KF-CM45	g__norank_f__JG30-KF-CM45
bOTU1820	5332.47	6289.85	7033.49	5356.92	6434.03	8641.95	6684.11	6648.31	8322.74	7328.95	7396.07	7751.72	1	0	0	0	0.219806	0.86	0	0	0	1	Module_9	Peripherals	p__Actinobacteriota	f__Intrasporangiaceae	g__Knoellia
bOTU1821	327.694	93.8783	152.24	209.488	94.1566	119.612	369.628	233.274	212.625	61.3301	178.219	161.494	0	1	0	0	0.354083	0.6063	0	0	0	1	Module_9	Peripherals	p__unclassified_k__norank_d__Bacteria	f__unclassified_k__norank_d__Bacteria	g__unclassified_k__norank_d__Bacteria
bOTU1822	744.759	1001.37	882.992	538.684	533.554	478.447	369.628	933.096	668.249	613.301	742.577	613.678	0	0	0	1	0.768148	0.0054	0	0	0	1	Module_4	Peripherals	p__Chloroflexi	f__norank_o__norank_c__JG30-KF-CM66	g__norank_f__norank_o__norank_c__JG30-KF-CM66
bOTU1824	148.952	187.757	152.24	89.7807	62.7711	89.7088	61.6047	174.956	121.5	122.66	178.219	193.793	1	0	0	1	0.624578	0.0681	0	0	0	1	Module_10	Peripherals	p__Actinobacteriota	f__norank_o__IMCC26256	g__norank_f__norank_o__IMCC26256
bOTU1826	1429.94	2378.25	1370.16	3112.4	3483.79	1853.98	1416.91	2478.54	1974.37	1226.6	1425.75	1905.63	0	0	1	0	0.61836	0.0731	0	0	0	1	Module_15	Peripherals	p__Proteobacteria	f__Devosiaceae	g__Devosia
bOTU1828	119.161	62.5855	121.792	29.9269	62.7711	59.8059	30.8023	29.1593	30.375	0	207.922	64.5976	1	0	0	1	0.451123	0.3173	0	0	0	1	Module_15	Peripherals	p__Acidobacteriota	f__norank_o__norank_c__Subgroup_22	g__norank_f__norank_o__norank_c__Subgroup_22
bOTU1829	89.371	125.171	152.24	59.8538	0	59.8059	61.6047	116.637	121.5	30.6651	59.4062	64.5976	1	1	0	1	0.750199	0.0028	0	0	0	1	Module_1	Peripherals	p__Planctomycetota	f__Phycisphaeraceae	g__AKYG587
bOTU1831	536.226	751.026	608.96	808.026	659.096	717.67	708.454	845.618	850.499	735.961	920.796	678.275	0	0	1	0	0.392262	0.487	0	0	0	1	Module_24	Peripherals	p__Proteobacteria	f__Caulobacteraceae	g__Phenylobacterium
bOTU1832	268.113	93.8783	91.344	269.342	125.542	89.7088	215.616	87.4778	30.375	459.976	445.546	129.195	1	0	1	0	0.184932	0.9205	0	0	0	1	Module_13	Peripherals	p__Chloroflexi	f__JG30-KF-CM45	g__norank_f__JG30-KF-CM45
bOTU1833	1221.4	1032.66	1370.16	1556.2	1694.82	986.797	1016.48	1487.12	1306.12	858.622	1039.61	1324.25	0	0	1	0	0.494141	0.2541	0	0	0	1	Module_19	Peripherals	p__Chloroflexi	f__norank_o__Ardenticatenales	g__norank_f__norank_o__Ardenticatenales
bOTU1834	1519.31	2346.96	2131.36	2364.23	3326.87	2093.21	2402.58	1428.8	2126.25	2146.55	1693.08	2099.42	1	0	1	0	0.495205	0.2576	0	0	0	1	Module_10	Peripherals	p__Actinobacteriota	f__Microbacteriaceae	g__Agromyces
bOTU1835	119.161	93.8783	60.896	89.7807	0	29.9029	0	58.3185	121.5	61.3301	0	32.2988	0	1	0	1	0.643352	0.0495	0	0	0	1	Module_5	Peripherals	p__unclassified_k__norank_d__Bacteria	f__unclassified_k__norank_d__Bacteria	g__unclassified_k__norank_d__Bacteria
bOTU1841	0	0	0	29.9269	94.1566	179.418	246.419	29.1593	151.875	61.3301	0	32.2988	0	1	1	0	0.585044	0.0996	0	0	0	1	Module_18	Peripherals	p__Planctomycetota	f__Gemmataceae	g__norank_f__Gemmataceae
bOTU1842	0	93.8783	0	89.7807	94.1566	29.9029	0	29.1593	91.1249	122.66	0	96.8965	0	0	1	0	0.357844	0.5989	0	0	0	1	Module_15	Peripherals	p__Proteobacteria	f__Rhodobacteraceae	g__Limibaculum
bOTU1846	208.532	344.22	121.792	329.196	94.1566	239.223	184.814	554.026	212.625	582.636	326.734	193.793	1	0	0	0	0.551892	0.1531	0	0	0	1	Module_10	Peripherals	p__Actinobacteriota	f__Nocardiaceae	g__Rhodococcus
bOTU1847	59.5807	93.8783	60.896	29.9269	31.3855	209.321	154.012	0	60.7499	122.66	178.219	64.5976	1	1	1	0	0.0565361	0.9978	0	0	0	1	Module_14	Peripherals	p__Planctomycetota	f__norank_o__norank_c__OM190	g__norank_f__norank_o__norank_c__OM190
bOTU1849	59.5807	187.757	213.136	269.342	188.313	59.8059	123.209	87.4778	121.5	91.9952	207.922	355.287	0	0	1	0	0.369742	0.5424	0	0	0	1	Module_15	Peripherals	p__Chloroflexi	f__norank_o__norank_c__TK10	g__norank_f__norank_o__norank_c__TK10
bOTU1851	178.742	406.806	152.24	89.7807	62.7711	179.418	123.209	116.637	121.5	122.66	178.219	193.793	0	0	0	1	0.563185	0.1175	0	0	0	1	Module_1	Peripherals	p__Desulfobacterota	f__norank_o__norank_c__norank_p__Desulfobacterota	g__norank_f__norank_o__norank_c__norank_p__Desulfobacterota
bOTU1852	148.952	375.513	426.272	179.561	188.313	89.7088	369.628	145.796	364.5	122.66	207.922	387.586	1	1	0	1	0.538038	0.1819	0	0	0	1	Module_10	Peripherals	p__Proteobacteria	f__norank_o__R7C24	g__norank_f__norank_o__R7C24
bOTU1854	566.017	469.391	852.544	897.807	627.711	956.894	338.826	670.663	820.124	459.976	534.656	419.885	0	0	1	0	0.421209	0.4211	0	0	0	1	Module_10	Peripherals	p__Entotheonellaeota	f__Entotheonellaceae	g__Candidatus_Entotheonella
bOTU1855	4260.02	3880.3	5389.3	4040.13	3169.94	4096.7	2464.19	3324.15	4647.37	5581.04	3445.56	4618.73	1	0	0	1	0.388116	0.4909	0	0	0	1	Module_1	Peripherals	p__Proteobacteria	f__norank_o__Azospirillales	g__norank_f__norank_o__Azospirillales
bOTU1856	0	31.2928	30.448	59.8538	0	89.7088	61.6047	0	30.375	122.66	0	0	0	0	1	0	0.170794	0.9348	0	0	0	1	Module_12	Peripherals	p__NB1-j	f__norank_o__norank_c__norank_p__NB1-j	g__norank_f__norank_o__norank_c__norank_p__NB1-j
bOTU1859	29.7903	62.5855	60.896	0	31.3855	29.9029	61.6047	29.1593	30.375	153.325	89.1093	64.5976	1	1	0	0	0.590539	0.0886	0	0	0	1	Module_1	Peripherals	p__Bdellovibrionota	f__norank_o__0319-6G20	g__norank_f__norank_o__0319-6G20
bOTU1860	1280.98	1314.3	730.752	508.757	1945.9	986.797	616.047	845.618	1366.87	797.292	772.28	936.666	0	1	1	1	0.374213	0.5367	0	0	0	1	Module_4	Peripherals	p__Chloroflexi	f__norank_o__SBR1031	g__norank_f__norank_o__SBR1031
bOTU1861	1936.37	1063.95	1065.68	568.611	1255.42	1016.7	1386.11	1078.89	880.874	1257.27	1544.56	1356.55	0	1	0	1	0.313066	0.747	0	0	0	1	Module_7	Peripherals	p__Acidobacteriota	f__norank_o__Vicinamibacterales	g__norank_f__norank_o__Vicinamibacterales
bOTU1862	29.7903	31.2928	60.896	0	94.1566	0	30.8023	87.4778	60.7499	61.3301	0	193.793	1	0	0	0	0.441768	0.3574	0	0	0	1	Module_1	Peripherals	p__Actinobacteriota	f__Nocardioidaceae	g__Mumia
bOTU1863	2859.87	3536.08	3349.28	3621.16	2824.7	3289.32	2926.22	3295	3888	3403.82	3118.82	3197.58	0	0	0	1	0.19575	0.9044	0	0	0	1	Module_1	Peripherals	p__Proteobacteria	f__norank_o__PLTA13	g__norank_f__norank_o__PLTA13
bOTU1864	29.7903	62.5855	60.896	59.8538	125.542	29.9029	123.209	116.637	121.5	183.99	89.1093	161.494	1	1	0	0	0.644322	0.055	0	0	0	1	Module_6	Peripherals	p__Actinobacteriota	f__Ilumatobacteraceae	g__norank_f__Ilumatobacteraceae
bOTU1865	834.13	500.684	182.688	389.05	596.325	568.156	646.849	612.344	455.625	459.976	445.546	1065.86	0	1	0	0	0.25776	0.8363	0	0	0	1	Module_7	Peripherals	p__Acidobacteriota	f__norank_o__11-24	g__norank_f__norank_o__11-24
bOTU1866	476.645	563.27	152.24	448.904	784.638	448.544	308.023	437.389	607.499	582.636	415.843	452.183	0	1	1	0	0.301021	0.7167	0	0	0	1	Module_4	Peripherals	p__Chloroflexi	f__JG30-KF-CM45	g__norank_f__JG30-KF-CM45
bOTU1867	0	125.171	0	29.9269	94.1566	0	0	58.3185	60.7499	0	29.7031	0	0	1	1	1	0.236671	0.8506	0	0	0	1	Module_1	Peripherals	p__Acidobacteriota	f__norank_o__Subgroup_17	g__norank_f__norank_o__Subgroup_17
bOTU1869	327.694	156.464	304.48	29.9269	188.313	179.418	523.64	320.752	182.25	214.655	237.625	355.287	0	1	0	1	0.393466	0.5029	0	0	0	1	Module_7	Peripherals	p__Planctomycetota	f__norank_o__Tepidisphaerales	g__norank_f__norank_o__Tepidisphaerales
bOTU1870	178.742	219.049	0	29.9269	62.7711	149.515	0	87.4778	121.5	306.651	0	0	1	0	1	1	0.381914	0.5336	0	0	0	1	Module_4	Peripherals	p__Acidobacteriota	f__Thermoanaerobaculaceae	g__Subgroup_10
bOTU1871	148.952	93.8783	152.24	29.9269	62.7711	29.9029	92.407	145.796	121.5	0	59.4062	96.8965	0	1	0	1	0.578242	0.1193	0	0	0	1	Module_4	Peripherals	p__Gemmatimonadota	f__Gemmatimonadaceae	g__norank_f__Gemmatimonadaceae
bOTU1872	1191.61	1126.54	1491.95	897.807	1004.34	657.865	924.07	612.344	1215	459.976	653.468	645.976	0	1	0	1	0.583489	0.1165	0	0	0	1	Module_1	Peripherals	p__Gemmatimonadota	f__Gemmatimonadaceae	g__norank_f__Gemmatimonadaceae
bOTU1874	863.92	719.734	487.168	448.904	1192.65	926.991	1108.88	1195.53	303.75	613.301	831.686	1324.25	1	1	1	0	0.315758	0.6741	0	0	0	1	Module_7	Peripherals	p__Acidobacteriota	f__Blastocatellaceae	g__JGI_0001001-H03
bOTU1875	268.113	438.099	487.168	209.488	345.241	568.156	215.616	320.752	546.749	398.646	386.14	904.367	1	0	0	0	0.565273	0.1179	0	0	0	1	Module_10	Peripherals	p__Firmicutes	f__Bacillaceae	g__Bacillus
bOTU1877	208.532	219.049	182.688	179.561	125.542	269.126	92.407	58.3185	151.875	245.32	89.1093	193.793	0	1	1	1	0.216669	0.8875	0	0	0	1	Module_15	Peripherals	p__Proteobacteria	f__Acetobacteraceae	g__norank_f__Acetobacteraceae
bOTU1878	714.968	1095.25	822.096	389.05	690.482	867.185	1078.08	670.663	759.374	551.971	980.202	645.976	0	1	0	1	0.327523	0.6566	0	0	0	1	Module_14	Peripherals	p__Gemmatimonadota	f__norank_o__norank_c__AKAU4049	g__norank_f__norank_o__norank_c__AKAU4049
bOTU1879	3902.53	10796	4201.82	5147.43	3389.64	3289.32	4404.73	4373.89	3493.12	5305.06	4752.49	5070.91	0	0	0	1	0.469118	0.2834	0	0	0	1	Module_10	Peripherals	p__Actinobacteriota	f__Streptosporangiaceae	g__Nonomuraea
bOTU1881	2442.81	3974.18	2923.01	2783.2	2385.3	3259.42	1786.54	2070.31	3189.37	2759.86	1722.78	2971.49	0	0	1	1	0.425823	0.4082	0	0	0	1	Module_1	Peripherals	p__Proteobacteria	f__Methyloligellaceae	g__norank_f__Methyloligellaceae
bOTU1882	208.532	125.171	243.584	209.488	219.699	299.029	184.814	320.752	121.5	306.651	178.219	290.689	1	1	0	0	0.548568	0.1486	0	0	0	1	Module_10	Peripherals	p__Firmicutes	f__Paenibacillaceae	g__Paenibacillus
bOTU1884	119.161	31.2928	0	59.8538	0	0	0	0	60.7499	30.6651	59.4062	0	0	0	0	1	0.375936	0.5337	0	0	0	1	Module_13	Peripherals	p__Myxococcota	f__norank_o__norank_c__bacteriap25	g__norank_f__norank_o__norank_c__bacteriap25
bOTU1885	148.952	62.5855	60.896	89.7807	94.1566	89.7088	154.012	145.796	151.875	275.986	118.812	355.287	1	0	0	0	0.550825	0.1476	0	0	0	1	Module_18	Peripherals	p__Chloroflexi	f__norank_o__norank_c__TK10	g__norank_f__norank_o__norank_c__TK10
bOTU1886	29.7903	31.2928	30.448	89.7807	94.1566	29.9029	61.6047	145.796	0	122.66	207.922	64.5976	1	0	0	0	0.482685	0.2764	0	0	0	1	Module_8	Peripherals	p__Actinobacteriota	f__Nocardioidaceae	g__Nocardioides
bOTU1887	1012.87	970.076	882.992	1167.15	1161.26	897.088	800.861	962.255	820.124	827.957	475.249	645.976	0	0	1	1	0.628306	0.0638	0	0	0	1	Module_12	Peripherals	p__Proteobacteria	f__Comamonadaceae	g__Rhizobacter
bOTU1888	0	31.2928	91.344	59.8538	62.7711	59.8059	0	0	30.375	122.66	0	32.2988	1	0	0	0	0.479121	0.2918	0	0	0	1	Module_10	Peripherals	p__Actinobacteriota	f__67-14	g__norank_f__67-14
bOTU1889	536.226	406.806	243.584	179.561	188.313	956.894	246.419	670.663	334.125	91.9952	861.389	419.885	1	0	0	0	0.382726	0.523	0	0	0	1	Module_15	Peripherals	p__Chloroflexi	f__Roseiflexaceae	g__norank_f__Roseiflexaceae
bOTU1890	119.161	0	91.344	149.635	0	59.8059	30.8023	0	121.5	61.3301	118.812	32.2988	0	0	1	1	0.18765	0.9102	0	0	0	1	Module_11	Peripherals	p__Proteobacteria	f__Rhodanobacteraceae	g__Ahniella
bOTU1891	29.7903	0	60.896	0	62.7711	29.9029	92.407	116.637	121.5	0	0	0	0	1	0	0	0.509434	0.2304	0	0	0	1	Module_18	Peripherals	p__Planctomycetota	f__Gemmataceae	g__norank_f__Gemmataceae
bOTU1892	119.161	312.928	152.24	508.757	564.94	478.447	184.814	320.752	425.25	337.316	801.983	290.689	0	0	1	0	0.670171	0.0344	0	0	0	1	Module_15	Peripherals	p__Chloroflexi	f__norank_o__norank_c__JG30-KF-CM66	g__norank_f__norank_o__norank_c__JG30-KF-CM66
bOTU1893	417.065	500.684	334.928	418.977	313.855	418.641	400.43	262.433	516.374	551.971	237.625	452.183	1	0	0	0	0.507883	0.2209	0	0	0	1	Module_10	Peripherals	p__Firmicutes	f__Alicyclobacillaceae	g__Tumebacillus
bOTU1896	59.5807	93.8783	60.896	59.8538	31.3855	179.418	61.6047	29.1593	0	0	89.1093	32.2988	1	0	1	0	0.178239	0.9348	0	0	0	1	Module_10	Peripherals	p__Gemmatimonadota	f__Longimicrobiaceae	g__norank_f__Longimicrobiaceae
bOTU1898	387.274	250.342	426.272	299.269	470.783	627.962	770.059	495.707	668.249	950.617	475.249	775.172	1	1	1	0	0.47442	0.3053	0	0	0	1	Module_18	Peripherals	p__Myxococcota	f__Haliangiaceae	g__Haliangium
bOTU1899	0	93.8783	0	59.8538	31.3855	29.9029	30.8023	29.1593	30.375	0	0	32.2988	0	0	1	0	0.551188	0.143	0	0	0	1	Module_4	Peripherals	p__Myxococcota	f__Haliangiaceae	g__Haliangium
bOTU1900	89.371	0	152.24	179.561	125.542	149.515	184.814	320.752	273.375	61.3301	89.1093	290.689	1	1	1	0	0.597599	0.0946	0	0	0	1	Module_25	Peripherals	p__Proteobacteria	f__Nitrosomonadaceae	g__Ellin6067
bOTU1901	29.7903	0	91.344	29.9269	62.7711	29.9029	30.8023	58.3185	0	0	118.812	64.5976	0	0	0	1	0.150375	0.9659	0	0	0	1	Module_17	Peripherals	p__Myxococcota	f__Myxococcaceae	g__norank_f__Myxococcaceae
bOTU1902	238.323	312.928	304.48	179.561	62.7711	0	154.012	145.796	121.5	61.3301	178.219	32.2988	0	0	0	1	0.798169	0.0054	0	0	0	1	Module_1	Peripherals	p__Acidobacteriota	f__Thermoanaerobaculaceae	g__Subgroup_10
bOTU1903	953.291	406.806	791.648	359.123	313.855	209.321	277.221	874.778	577.124	398.646	831.686	387.586	0	1	0	1	0.571957	0.1211	0	0	0	1	Module_14	Peripherals	p__unclassified_k__norank_d__Bacteria	f__unclassified_k__norank_d__Bacteria	g__unclassified_k__norank_d__Bacteria
bOTU1904	29.7903	62.5855	0	149.635	62.7711	29.9029	431.233	174.956	212.625	459.976	89.1093	32.2988	1	1	0	0	0.633127	0.0557	0	0	0	1	Module_10	Peripherals	p__Firmicutes	f__Thermoactinomycetaceae	g__norank_f__Thermoactinomycetaceae
bOTU1905	476.645	563.27	1187.47	867.88	596.325	448.544	1108.88	554.026	880.874	1134.61	1069.31	645.976	1	1	0	0	0.327608	0.6399	0	0	0	1	Module_1	Peripherals	p__Actinobacteriota	f__Microbacteriaceae	g__Agromyces
bOTU1907	29.7903	0	182.688	0	0	29.9029	0	0	151.875	0	0	64.5976	1	0	0	1	0.318349	0.6902	0	0	0	1	Module_1	Peripherals	p__Proteobacteria	f__Labraceae	g__Labrys
bOTU1908	29.7903	125.171	60.896	119.708	156.928	179.418	184.814	145.796	0	61.3301	0	129.195	0	0	1	0	0.580071	0.1268	0	0	0	1	Module_4	Peripherals	p__Proteobacteria	f__Sutterellaceae	g__norank_f__Sutterellaceae
bOTU1909	119.161	125.171	213.136	119.708	345.241	209.321	246.419	145.796	273.375	245.32	178.219	355.287	0	0	1	0	0.244272	0.8191	0	0	0	1	Module_5	Peripherals	p__Proteobacteria	f__Labraceae	g__Labrys
bOTU1910	387.274	344.22	243.584	389.05	94.1566	358.835	616.047	262.433	182.25	337.316	415.843	419.885	1	1	0	0	0.502703	0.2278	0	0	0	1	Module_10	Peripherals	p__Bacteroidota	f__Microscillaceae	g__norank_f__Microscillaceae
bOTU1911	3038.62	3066.69	2709.87	4040.13	3075.78	3289.32	2649	3236.68	2581.87	2391.87	3297.04	2228.62	0	0	1	0	0.503899	0.241	0	0	0	1	Module_10	Peripherals	p__Proteobacteria	f__unclassified_o__Gammaproteobacteria_Incertae_Sedis	g__Acidibacter
bOTU1912	863.92	657.148	700.304	1047.44	659.096	777.476	708.454	991.415	911.249	827.957	564.359	419.885	0	1	1	1	0.287761	0.7307	0	0	0	1	Module_1	Peripherals	p__Proteobacteria	f__Reyranellaceae	g__Reyranella
bOTU1915	208.532	62.5855	121.792	29.9269	156.928	239.223	215.616	233.274	30.375	306.651	29.7031	96.8965	0	1	0	0	0.369789	0.5432	0	0	0	1	Module_4	Peripherals	p__Chloroflexi	f__JG30-KF-CM45	g__norank_f__JG30-KF-CM45
bOTU1917	476.645	1314.3	822.096	628.465	533.554	328.932	308.023	612.344	303.75	735.961	386.14	226.092	0	0	0	1	0.644894	0.042	0	0	0	1	Module_1	Peripherals	p__Actinobacteriota	f__Micromonosporaceae	g__Rhizocola
bOTU1918	29.7903	31.2928	91.344	59.8538	0	59.8059	123.209	29.1593	60.7499	61.3301	148.515	0	0	1	0	1	0.289167	0.7569	0	0	0	1	Module_9	Peripherals	p__Actinobacteriota	f__Iamiaceae	g__Iamia
bOTU1919	983.081	1095.25	913.44	1167.15	1098.49	956.894	492.837	903.937	911.249	1073.28	712.874	904.367	0	1	1	1	0.573185	0.1202	0	0	0	1	Module_14	Peripherals	p__Proteobacteria	f__Rhizobiales_Incertae_Sedis	g__Nordella
bOTU1920	327.694	93.8783	456.72	239.415	125.542	149.515	215.616	291.593	151.875	91.9952	59.4062	96.8965	0	0	0	1	0.369967	0.5607	0	0	0	1	Module_1	Peripherals	p__Proteobacteria	f__Rhodanobacteraceae	g__norank_f__Rhodanobacteraceae
bOTU1921	0	125.171	0	0	31.3855	0	30.8023	0	60.7499	61.3301	0	64.5976	1	1	0	1	0.230602	0.8701	0	0	0	1	Module_18	Peripherals	p__Chloroflexi	f__norank_o__SAR202_clade	g__norank_f__norank_o__SAR202_clade
bOTU1922	208.532	125.171	304.48	329.196	313.855	149.515	338.826	204.115	212.625	337.316	178.219	226.092	1	1	1	0	0.25778	0.8013	0	0	0	1	Module_5	Peripherals	p__Proteobacteria	f__Rhodobacteraceae	g__Rubellimicrobium
bOTU1924	89.371	156.464	121.792	209.488	94.1566	89.7088	369.628	58.3185	30.375	245.32	237.625	161.494	1	0	0	1	0.388072	0.5042	0	0	0	1	Module_16	Peripherals	p__Entotheonellaeota	f__Entotheonellaceae	g__norank_f__Entotheonellaceae
bOTU1925	1757.63	1345.59	2100.91	1735.76	1004.34	2123.11	1509.31	1924.51	1792.12	1165.27	1396.04	1647.24	1	1	0	0	0.205483	0.8941	0	0	0	1	Module_10	Peripherals	p__Proteobacteria	f__Comamonadaceae	g__Ramlibacter
bOTU1927	0	62.5855	60.896	0	0	0	0	0	0	0	0	0	0	1	0	1	0.564016	0.1331	0	0	0	1	Module_1	Peripherals	p__Proteobacteria	f__Yersiniaceae	g__Serratia
bOTU1928	4528.13	6415.02	4201.82	4369.33	3672.11	3528.55	3757.89	3615.75	4617	5182.4	4366.35	3908.16	0	0	0	1	0.615608	0.06	0	0	0	1	Module_1	Peripherals	p__Methylomirabilota	f__norank_o__Rokubacteriales	g__norank_f__norank_o__Rokubacteriales
bOTU1929	208.532	469.391	182.688	179.561	125.542	89.7088	154.012	262.433	182.25	153.325	237.625	129.195	0	0	0	1	0.281516	0.7758	0	0	0	1	Module_20	Peripherals	p__Desulfobacterota	f__norank_o__norank_c__norank_p__Desulfobacterota	g__norank_f__norank_o__norank_c__norank_p__Desulfobacterota
bOTU1931	89.371	156.464	0	59.8538	0	59.8059	92.407	87.4778	60.7499	30.6651	118.812	96.8965	1	1	0	1	0.193435	0.904	0	0	0	1	Module_10	Peripherals	p__Sumerlaeota	f__Sumerlaeaceae	g__Sumerlaea
bOTU1932	595.807	719.734	1157.02	987.588	753.253	717.67	1016.48	1020.57	941.624	827.957	920.796	742.873	1	1	0	0	0.331209	0.6369	0	0	0	1	Module_10	Peripherals	p__Proteobacteria	f__Comamonadaceae	g__unclassified_f__Comamonadaceae
bOTU1934	297.903	250.342	365.376	1256.93	533.554	508.35	246.419	583.185	486	91.9952	326.734	484.482	0	0	1	0	0.538762	0.1453	0	0	0	1	Module_10	Peripherals	p__Bacteroidota	f__Microscillaceae	g__norank_f__Microscillaceae
bOTU1936	417.065	187.757	152.24	89.7807	219.699	209.321	400.43	233.274	243	245.32	207.922	129.195	0	1	0	1	0.415025	0.4273	0	0	0	1	Module_7	Peripherals	p__unclassified_k__norank_d__Bacteria	f__unclassified_k__norank_d__Bacteria	g__unclassified_k__norank_d__Bacteria
bOTU1939	1072.45	1470.76	882.992	1526.27	1004.34	1016.7	1108.88	1166.37	1093.5	1839.9	1099.01	1227.36	1	0	0	0	0.281016	0.7606	0	0	0	1	Module_1	Peripherals	p__Actinobacteriota	f__norank_o__Gaiellales	g__norank_f__norank_o__Gaiellales
bOTU1940	0	31.2928	30.448	29.9269	62.7711	29.9029	0	58.3185	243	0	29.7031	0	0	1	0	0	0.521955	0.1664	0	0	0	1	Module_23	Peripherals	p__Bacteroidota	f__norank_o__Kapabacteriales	g__norank_f__norank_o__Kapabacteriales
bOTU1942	238.323	375.513	487.168	179.561	188.313	299.029	246.419	233.274	577.124	398.646	207.922	226.092	1	1	0	1	0.543118	0.1586	0	0	0	1	Module_1	Peripherals	p__Actinobacteriota	f__norank_o__Microtrichales	g__norank_f__norank_o__Microtrichales
bOTU1943	178.742	344.22	304.48	299.269	156.928	627.962	92.407	320.752	243	183.99	297.031	161.494	0	1	1	0	0.405591	0.4451	0	0	0	1	Module_14	Peripherals	p__Chloroflexi	f__norank_o__norank_c__TK10	g__norank_f__norank_o__norank_c__TK10
bOTU1945	1847	970.076	1126.58	897.807	2196.99	1315.73	1355.3	1428.8	1488.37	950.617	1574.26	678.275	0	1	1	1	0.344688	0.6044	0	0	0	1	Module_7	Peripherals	p__Acidobacteriota	f__Vicinamibacteraceae	g__norank_f__Vicinamibacteraceae
bOTU1946	0	0	213.136	59.8538	62.7711	0	92.407	87.4778	0	153.325	0	32.2988	1	0	1	1	0.194482	0.9277	0	0	0	1	Module_10	Peripherals	p__Acidobacteriota	f__Thermoanaerobaculaceae	g__Subgroup_10
bOTU1948	178.742	250.342	91.344	149.635	125.542	179.418	61.6047	145.796	151.875	30.6651	326.734	129.195	0	0	0	1	0.331604	0.6507	0	0	0	1	Module_14	Peripherals	p__Chloroflexi	f__norank_o__norank_c__JG30-KF-CM66	g__norank_f__norank_o__norank_c__JG30-KF-CM66
bOTU1950	178.742	31.2928	213.136	119.708	156.928	239.223	92.407	87.4778	30.375	61.3301	0	64.5976	0	0	1	1	0.593441	0.0965	0	0	0	1	Module_5	Peripherals	p__Gemmatimonadota	f__norank_o__norank_c__S0134_terrestrial_group	g__norank_f__norank_o__norank_c__S0134_terrestrial_group
bOTU1956	0	0	60.896	0	0	0	0	0	30.375	0	59.4062	32.2988	1	0	0	0	0.428609	0.4165	0	0	0	1	Module_10	Peripherals	p__Armatimonadota	f__norank_o__norank_c__norank_p__Armatimonadota	g__norank_f__norank_o__norank_c__norank_p__Armatimonadota
bOTU1959	327.694	187.757	91.344	239.415	188.313	89.7088	431.233	349.911	303.75	122.66	148.515	258.391	0	1	1	0	0.413952	0.4272	0	0	0	1	Module_7	Peripherals	p__Acidobacteriota	f__Vicinamibacteraceae	g__norank_f__Vicinamibacteraceae
bOTU1981	29.7903	0	0	59.8538	31.3855	59.8059	61.6047	87.4778	30.375	91.9952	0	64.5976	1	1	1	0	0.512533	0.2082	0	0	0	1	Module_10	Peripherals	p__unclassified_k__norank_d__Bacteria	f__unclassified_k__norank_d__Bacteria	g__unclassified_k__norank_d__Bacteria
bOTU1998	0	62.5855	0	0	62.7711	29.9029	30.8023	0	0	61.3301	29.7031	32.2988	1	0	0	0	0.387658	0.5132	0	0	0	1	Module_14	Peripherals	p__Proteobacteria	f__Geminicoccaceae	g__norank_f__Geminicoccaceae
bOTU2016	59.5807	62.5855	30.448	59.8538	94.1566	29.9029	30.8023	87.4778	91.1249	0	0	96.8965	0	1	1	1	0.44761	0.3572	0	0	0	1	Module_4	Peripherals	p__Acidobacteriota	f__Vicinamibacteraceae	g__norank_f__Vicinamibacteraceae
bOTU2027	0	0	0	29.9269	31.3855	29.9029	0	0	30.375	30.6651	0	0	0	1	1	0	0.643396	0.0544	0	0	0	1	Module_15	Peripherals	p__Planctomycetota	f__Gemmataceae	g__norank_f__Gemmataceae
bOTU2029	0	31.2928	30.448	0	0	29.9029	30.8023	29.1593	0	0	29.7031	0	0	1	0	0	0.100689	0.9793	0	0	0	1	Module_1	Peripherals	p__Acidobacteriota	f__norank_o__Vicinamibacterales	g__norank_f__norank_o__Vicinamibacterales
bOTU2043	0	0	60.896	209.488	0	29.9029	0	87.4778	30.375	30.6651	0	0	0	0	1	0	0.503556	0.1705	0	0	0	1	Module_4	Peripherals	p__Firmicutes	f__Paenibacillaceae	g__Paenibacillus
bOTU2047	0	93.8783	0	0	31.3855	0	0	0	0	0	59.4062	0	0	0	0	1	0.171214	0.9594	0	0	0	1	Module_6	Peripherals	p__Chloroflexi	f__norank_o__RBG-13-54-9	g__norank_f__norank_o__RBG-13-54-9
bOTU2052	0	219.049	0	59.8538	0	119.612	0	0	30.375	61.3301	118.812	32.2988	1	0	0	1	0.216339	0.9271	0	0	0	1	Module_10	Peripherals	p__Myxococcota	f__Polyangiaceae	g__unclassified_f__Polyangiaceae
bOTU2063	0	125.171	30.448	0	0	29.9029	154.012	58.3185	60.7499	30.6651	59.4062	64.5976	0	1	0	0	0.443686	0.3483	0	0	0	1	Module_7	Peripherals	p__Acidobacteriota	f__norank_o__Vicinamibacterales	g__norank_f__norank_o__Vicinamibacterales
bOTU2071	0	31.2928	30.448	29.9269	31.3855	29.9029	0	0	151.875	61.3301	0	129.195	1	0	0	0	0.454018	0.3074	0	0	0	1	Module_1	Peripherals	p__Myxococcota	f__norank_o__FFCH16767	g__norank_f__norank_o__FFCH16767
bOTU2101	0	0	0	0	0	0	0	0	0	0	0	0	1	1	0	0	0.438187	0.3308	0	0	0	1	Module_10	Peripherals	p__Patescibacteria	f__norank_o__Saccharimonadales	g__norank_f__norank_o__Saccharimonadales
bOTU2119	89.371	31.2928	243.584	538.684	251.084	418.641	369.628	291.593	212.625	153.325	118.812	161.494	1	1	1	0	0.627383	0.0625	0	0	0	1	Module_10	Peripherals	p__Firmicutes	f__Paenibacillaceae	g__Paenibacillus
bOTU2125	29.7903	0	0	29.9269	0	59.8059	30.8023	0	30.375	0	29.7031	32.2988	1	0	1	0	0.392646	0.4634	0	0	0	1	Module_12	Peripherals	p__Proteobacteria	f__norank_o__PLTA13	g__norank_f__norank_o__PLTA13
bOTU2131	0	62.5855	0	29.9269	62.7711	59.8059	0	0	0	30.6651	0	32.2988	0	0	1	0	0.447547	0.389	0	0	0	1	Module_4	Peripherals	p__Myxococcota	f__Myxococcaceae	g__P3OB-42
bOTU2144	0	93.8783	0	0	31.3855	0	0	58.3185	30.375	0	0	64.5976	1	1	0	1	0.322639	0.6904	0	0	0	1	Module_19	Peripherals	p__Myxococcota	f__Polyangiaceae	g__Sorangium
bOTU2149	29.7903	0	0	0	31.3855	0	0	0	0	0	0	0	0	1	1	0	0.416289	0.3759	0	0	0	1	Module_19	Peripherals	p__Acidobacteriota	f__norank_o__Vicinamibacterales	g__norank_f__norank_o__Vicinamibacterales
bOTU2163	59.5807	31.2928	304.48	59.8538	0	119.612	123.209	174.956	182.25	153.325	59.4062	32.2988	1	1	0	1	0.381863	0.5228	0	0	0	1	Module_1	Peripherals	p__Proteobacteria	f__Rhizobiaceae	g__unclassified_f__Rhizobiaceae
bOTU2179	59.5807	0	60.896	0	62.7711	89.7088	0	58.3185	30.375	91.9952	0	32.2988	0	0	1	0	0.329165	0.6447	0	0	0	1	Module_15	Peripherals	p__Proteobacteria	f__Sutterellaceae	g__norank_f__Sutterellaceae
bOTU2200	29.7903	62.5855	60.896	59.8538	62.7711	0	123.209	0	60.7499	30.6651	29.7031	0	0	1	1	1	0.375062	0.5436	0	0	0	1	Module_8	Peripherals	p__Acidobacteriota	f__Vicinamibacteraceae	g__norank_f__Vicinamibacteraceae
bOTU2201	89.371	62.5855	0	59.8538	0	119.612	30.8023	29.1593	121.5	30.6651	59.4062	161.494	1	0	0	0	0.154603	0.9437	0	0	0	1	Module_15	Peripherals	p__Proteobacteria	f__Geminicoccaceae	g__norank_f__Geminicoccaceae
bOTU2206	178.742	375.513	304.48	299.269	313.855	478.447	123.209	466.548	394.875	275.986	237.625	161.494	1	1	1	0	0.153463	0.9507	0	0	0	1	Module_5	Peripherals	p__Proteobacteria	f__Beijerinckiaceae	g__Microvirga
bOTU2211	59.5807	62.5855	91.344	179.561	125.542	0	61.6047	29.1593	91.1249	0	89.1093	64.5976	1	0	1	0	0.41499	0.4323	0	0	0	1	Module_41	Peripherals	p__Chloroflexi	f__A4b	g__norank_f__A4b
bOTU2213	59.5807	0	60.896	0	31.3855	0	30.8023	87.4778	30.375	30.6651	118.812	32.2988	1	1	0	0	0.358536	0.5974	0	0	0	1	Module_17	Peripherals	p__Myxococcota	f__Polyangiaceae	g__Pajaroellobacter
bOTU2225	29.7903	0	0	0	62.7711	0	0	29.1593	60.7499	0	118.812	0	0	1	0	0	0.181774	0.9236	0	0	0	1	Module_7	Peripherals	p__Verrucomicrobiota	f__Chthoniobacteraceae	g__Chthoniobacter
bOTU2235	1668.26	1063.95	1126.58	598.538	1067.11	657.865	1016.48	641.504	1032.75	1011.95	1633.67	807.47	0	0	0	1	0.527879	0.1994	0	0	0	1	Module_17	Peripherals	p__Actinobacteriota	f__norank_o__norank_c__MB-A2-108	g__norank_f__norank_o__norank_c__MB-A2-108
bOTU2239	119.161	250.342	243.584	29.9269	313.855	269.126	92.407	58.3185	91.1249	306.651	386.14	129.195	1	0	0	0	0.446245	0.3598	0	0	0	1	Module_14	Peripherals	p__NB1-j	f__norank_o__norank_c__norank_p__NB1-j	g__norank_f__norank_o__norank_c__norank_p__NB1-j
bOTU2241	446.855	751.026	243.584	299.269	753.253	508.35	400.43	466.548	243	337.316	712.874	742.873	0	0	1	0	0.24732	0.8246	0	0	0	1	Module_7	Peripherals	p__Acidobacteriota	f__Vicinamibacteraceae	g__norank_f__Vicinamibacteraceae
bOTU2244	29.7903	0	0	29.9269	31.3855	0	0	174.956	0	30.6651	0	32.2988	0	1	1	0	0.279142	0.8433	0	0	0	1	Module_3	Peripherals	p__Actinobacteriota	f__unclassified_o__Microtrichales	g__unclassified_o__Microtrichales
bOTU2255	29.7903	0	30.448	0	0	0	61.6047	29.1593	0	0	29.7031	0	1	1	0	1	0.426511	0.4169	0	0	0	1	Module_14	Peripherals	p__Elusimicrobiota	f__norank_o__norank_c__Lineage_IIb	g__norank_f__norank_o__norank_c__Lineage_IIb
bOTU2260	238.323	187.757	548.064	209.488	313.855	209.321	338.826	349.911	303.75	183.99	326.734	193.793	0	0	0	1	0.276147	0.7743	0	0	0	1	Module_2	Peripherals	p__Proteobacteria	f__Nitrosomonadaceae	g__MND1
bOTU2262	297.903	344.22	152.24	119.708	408.012	149.515	30.8023	174.956	91.1249	30.6651	59.4062	193.793	1	0	1	1	0.475684	0.299	0	0	0	1	Module_12	Peripherals	p__Nitrospirota	f__Nitrospiraceae	g__Nitrospira
bOTU2275	0	0	30.448	0	62.7711	0	30.8023	58.3185	0	0	0	32.2988	0	1	0	0	0.533612	0.1733	0	0	0	1	Module_9	Peripherals	p__Planctomycetota	f__norank_o__norank_c__OM190	g__norank_f__norank_o__norank_c__OM190
bOTU2277	0	125.171	60.896	0	125.542	29.9029	123.209	87.4778	30.375	30.6651	0	0	0	0	1	1	0.369533	0.5608	0	0	0	1	Module_14	Peripherals	p__Cyanobacteria	f__unclassified_o__Oxyphotobacteria_Incertae_Sedis	g__unclassified_o__Oxyphotobacteria_Incertae_Sedis
bOTU2299	29.7903	187.757	182.688	0	188.313	89.7088	0	58.3185	30.375	30.6651	0	0	0	0	1	1	0.54338	0.1565	0	0	0	1	Module_14	Peripherals	p__Myxococcota	f__norank_o__Blfdi19	g__norank_f__norank_o__Blfdi19
bOTU2313	29.7903	62.5855	30.448	29.9269	31.3855	358.835	123.209	87.4778	273.375	61.3301	118.812	0	0	0	1	0	0.347488	0.6848	0	0	0	1	Module_12	Peripherals	p__Patescibacteria	f__Saccharimonadaceae	g__TM7a
bOTU2317	178.742	31.2928	0	0	31.3855	29.9029	0	0	0	0	29.7031	32.2988	0	0	0	1	0.653094	0.0416	0	0	0	1	Module_3	Peripherals	p__Proteobacteria	f__Rhizobiaceae	g__Ochrobactrum
bOTU1670	208.532	281.635	121.792	329.196	282.47	418.641	215.616	174.956	303.75	214.655	148.515	387.586	1	0	1	0	0.587885	0.0996	0	0	0	1	Module_10	Peripherals	p__Bacteroidota	f__Chitinophagaceae	g__norank_f__Chitinophagaceae
bOTU2331	238.323	563.27	456.72	658.392	596.325	538.253	277.221	408.23	394.875	613.301	623.765	452.183	1	0	1	1	0.53199	0.1913	0	0	0	1	Module_10	Peripherals	p__Actinobacteriota	f__Ilumatobacteraceae	g__norank_f__Ilumatobacteraceae
bOTU2332	59.5807	125.171	0	0	31.3855	59.8059	0	0	182.25	61.3301	0	0	0	1	1	1	0.22195	0.8782	0	0	0	1	Module_1	Peripherals	p__Firmicutes	f__Paenibacillaceae	g__Paenibacillus
bOTU2368	59.5807	0	30.448	89.7807	31.3855	89.7088	61.6047	116.637	121.5	0	118.812	32.2988	1	1	1	0	0.330842	0.6248	0	0	0	1	Module_12	Peripherals	p__Proteobacteria	f__Comamonadaceae	g__unclassified_f__Comamonadaceae
bOTU2389	59.5807	93.8783	0	59.8538	125.542	119.612	61.6047	29.1593	60.7499	91.9952	0	64.5976	0	0	1	1	0.447589	0.36	0	0	0	1	Module_4	Peripherals	p__Fibrobacterota	f__Fibrobacteraceae	g__possible_genus_04
bOTU2399	59.5807	31.2928	0	59.8538	31.3855	0	0	0	0	0	0	0	0	0	1	1	0.460204	0.3049	0	0	0	1	Module_19	Peripherals	p__Actinobacteriota	f__norank_o__0319-7L14	g__norank_f__norank_o__0319-7L14
bOTU2406	0	31.2928	30.448	29.9269	0	0	0	58.3185	60.7499	0	0	0	0	1	1	1	0.472281	0.2458	0	0	0	1	Module_5	Peripherals	p__Acidobacteriota	f__Vicinamibacteraceae	g__norank_f__Vicinamibacteraceae
bOTU2408	0	0	0	59.8538	0	0	92.407	87.4778	0	0	0	32.2988	0	1	0	0	0.387255	0.4968	0	0	0	1	Module_2	Peripherals	p__WPS-2	f__norank_o__norank_c__norank_p__WPS-2	g__norank_f__norank_o__norank_c__norank_p__WPS-2
bOTU2409	0	62.5855	60.896	0	156.928	0	30.8023	29.1593	0	0	59.4062	0	0	0	1	0	0.487032	0.2583	0	0	0	1	Module_14	Peripherals	p__Actinobacteriota	f__Microtrichaceae	g__norank_f__Microtrichaceae
bOTU2412	148.952	156.464	0	119.708	31.3855	89.7088	0	58.3185	30.375	61.3301	29.7031	0	0	0	1	1	0.592625	0.0911	0	0	0	1	Module_4	Peripherals	p__Chloroflexi	f__norank_o__norank_c__JG30-KF-CM66	g__norank_f__norank_o__norank_c__JG30-KF-CM66
bOTU2414	59.5807	0	30.448	29.9269	31.3855	59.8059	0	0	30.375	0	59.4062	64.5976	0	0	1	1	0.390523	0.5294	0	0	0	1	Module_7	Peripherals	p__Verrucomicrobiota	f__Chthoniobacteraceae	g__Chthoniobacter
bOTU2416	148.952	187.757	121.792	119.708	219.699	149.515	215.616	116.637	151.875	30.6651	89.1093	161.494	0	1	1	0	0.430885	0.4112	0	0	0	1	Module_7	Peripherals	p__Acidobacteriota	f__Vicinamibacteraceae	g__norank_f__Vicinamibacteraceae
bOTU2419	0	31.2928	30.448	119.708	125.542	59.8059	61.6047	29.1593	91.1249	0	0	96.8965	0	0	1	0	0.734693	0.011	0	0	0	1	Module_10	Peripherals	p__Bacteroidota	f__norank_o__Kapabacteriales	g__norank_f__norank_o__Kapabacteriales
bOTU2421	0	62.5855	60.896	89.7807	156.928	119.612	30.8023	58.3185	30.375	122.66	0	0	0	0	1	0	0.596793	0.0991	0	0	0	1	Module_10	Peripherals	p__Proteobacteria	f__Xanthobacteraceae	g__norank_f__Xanthobacteraceae
bOTU2433	0	0	60.896	239.415	31.3855	59.8059	30.8023	87.4778	91.1249	91.9952	89.1093	64.5976	0	0	1	0	0.541953	0.1462	0	0	0	1	Module_15	Peripherals	p__Gemmatimonadota	f__norank_o__norank_c__S0134_terrestrial_group	g__norank_f__norank_o__norank_c__S0134_terrestrial_group
bOTU2440	89.371	0	30.448	0	0	59.8059	0	145.796	30.375	30.6651	29.7031	0	0	1	0	0	0.138396	0.9629	0	0	0	1	Module_4	Peripherals	p__Verrucomicrobiota	f__Pedosphaeraceae	g__ADurb.Bin063-1
bOTU2455	297.903	375.513	639.408	837.953	408.012	897.088	646.849	495.707	607.499	521.306	445.546	290.689	1	1	1	0	0.404274	0.4537	0	0	0	1	Module_1	Peripherals	p__Actinobacteriota	f__Iamiaceae	g__Iamia
bOTU2465	0	31.2928	30.448	0	125.542	29.9029	61.6047	0	30.375	61.3301	118.812	64.5976	1	0	1	0	0.620832	0.0708	0	0	0	1	Module_10	Peripherals	p__Firmicutes	f__Paenibacillaceae	g__Paenibacillus
bOTU2473	0	0	0	0	0	29.9029	0	29.1593	0	0	89.1093	0	1	1	1	0	0.395823	0.5025	0	0	0	1	Module_8	Peripherals	p__Chloroflexi	f__norank_o__SBR1031	g__norank_f__norank_o__SBR1031
bOTU2479	29.7903	31.2928	30.448	119.708	31.3855	0	0	58.3185	0	30.6651	0	64.5976	1	0	1	0	0.221922	0.8849	0	0	0	1	Module_3	Peripherals	p__Actinobacteriota	f__Solirubrobacteraceae	g__Solirubrobacter
bOTU2507	0	0	0	0	62.7711	149.515	0	87.4778	0	0	0	64.5976	0	0	1	0	0.569786	0.1041	0	0	0	1	Module_15	Peripherals	p__Verrucomicrobiota	f__Chthoniobacteraceae	g__Candidatus_Udaeobacter
bOTU2510	0	31.2928	60.896	89.7807	94.1566	89.7088	0	0	0	61.3301	0	129.195	1	0	1	0	0.720283	0.0163	0	0	0	1	Module_10	Peripherals	p__Firmicutes	f__Paenibacillaceae	g__Paenibacillus
bOTU2512	0	31.2928	60.896	0	0	59.8059	30.8023	0	0	0	0	0	0	0	0	1	0.325952	0.6459	0	0	0	1	Module_1	Peripherals	p__Myxococcota	f__Sandaracinaceae	g__Sandaracinus
bOTU2514	119.161	31.2928	30.448	59.8538	0	59.8059	61.6047	0	30.375	0	0	0	0	0	1	1	0.379752	0.5374	0	0	0	1	Module_12	Peripherals	p__Myxococcota	f__Sandaracinaceae	g__norank_f__Sandaracinaceae
bOTU2520	29.7903	0	0	0	0	0	61.6047	0	30.375	0	0	129.195	1	1	0	0	0.348888	0.5655	0	0	0	1	Module_7	Peripherals	p__Chloroflexi	f__norank_o__Ardenticatenales	g__norank_f__norank_o__Ardenticatenales
bOTU2521	0	0	30.448	59.8538	0	0	61.6047	87.4778	121.5	0	89.1093	64.5976	1	1	1	0	0.381441	0.5344	0	0	0	1	Module_4	Peripherals	p__Myxococcota	f__Haliangiaceae	g__Haliangium
bOTU2529	89.371	0	30.448	0	94.1566	0	30.8023	58.3185	0	0	29.7031	64.5976	0	0	1	1	0.273817	0.818	0	0	0	1	Module_4	Peripherals	p__Planctomycetota	f__norank_o__norank_c__OM190	g__norank_f__norank_o__norank_c__OM190
bOTU2531	0	125.171	0	0	31.3855	59.8059	92.407	87.4778	0	0	0	32.2988	0	1	0	1	0.281576	0.7848	0	0	0	1	Module_6	Peripherals	p__Acidobacteriota	f__norank_o__norank_c__Subgroup_22	g__norank_f__norank_o__norank_c__Subgroup_22
bOTU2548	29.7903	0	30.448	0	31.3855	59.8059	123.209	29.1593	0	0	29.7031	64.5976	0	1	1	0	0.299127	0.727	0	0	0	1	Module_7	Peripherals	p__Planctomycetota	f__Gemmataceae	g__norank_f__Gemmataceae
bOTU2557	59.5807	0	0	0	0	0	0	0	0	30.6651	89.1093	0	1	1	0	1	0.367184	0.5856	0	0	0	1	Module_11	Peripherals	p__Myxococcota	f__Polyangiaceae	g__Pajaroellobacter
bOTU2560	0	0	0	0	62.7711	0	61.6047	58.3185	0	0	59.4062	0	1	1	1	0	0.303264	0.7889	0	0	0	1	Module_2	Peripherals	p__Proteobacteria	f__unclassified_c__Alphaproteobacteria	g__unclassified_c__Alphaproteobacteria
bOTU2613	29.7903	31.2928	60.896	59.8538	125.542	89.7088	30.8023	116.637	182.25	214.655	59.4062	0	1	1	1	0	0.496198	0.2317	0	0	0	1	Module_6	Peripherals	p__Actinobacteriota	f__Pseudonocardiaceae	g__Pseudonocardia
bOTU2632	59.5807	31.2928	0	0	0	59.8059	61.6047	58.3185	121.5	245.32	29.7031	226.092	1	1	0	0	0.557624	0.1385	0	0	0	1	Module_10	Peripherals	p__Actinobacteriota	f__unclassified_o__Micrococcales	g__unclassified_o__Micrococcales
bOTU2634	178.742	93.8783	152.24	239.415	94.1566	328.932	92.407	291.593	212.625	214.655	118.812	161.494	1	1	1	0	0.243019	0.8145	0	0	0	1	Module_15	Peripherals	p__Proteobacteria	f__Xanthobacteraceae	g__Pseudorhodoplanes
bOTU2635	0	0	60.896	0	0	0	30.8023	0	0	0	59.4062	0	1	1	0	1	0.536512	0.2094	0	0	0	1	Module_10	Peripherals	p__Myxococcota	f__Haliangiaceae	g__Haliangium
bOTU2638	0	0	0	89.7807	31.3855	0	30.8023	0	30.375	61.3301	0	0	1	1	1	0	0.4271	0.3876	0	0	0	1	Module_15	Peripherals	p__Actinobacteriota	f__Nocardiopsaceae	g__Nocardiopsis
bOTU2641	119.161	0	60.896	59.8538	0	29.9029	61.6047	58.3185	60.7499	91.9952	29.7031	0	1	1	0	1	0.317858	0.6789	0	0	0	1	Module_1	Peripherals	p__Actinobacteriota	f__norank_o__norank_c__Thermoleophilia	g__norank_f__norank_o__norank_c__Thermoleophilia
bOTU2644	59.5807	187.757	243.584	89.7807	94.1566	89.7088	154.012	233.274	121.5	30.6651	89.1093	64.5976	1	1	0	1	0.393254	0.4838	0	0	0	1	Module_1	Peripherals	p__Proteobacteria	f__Xanthobacteraceae	g__Bradyrhizobium
bOTU2652	0	0	30.448	0	94.1566	89.7088	61.6047	0	30.375	0	89.1093	32.2988	0	0	1	0	0.357735	0.6023	0	0	0	1	Module_6	Peripherals	p__Proteobacteria	f__norank_o__norank_c__Alphaproteobacteria	g__norank_f__norank_o__norank_c__Alphaproteobacteria
bOTU2673	417.065	93.8783	182.688	89.7807	251.084	269.126	369.628	204.115	394.875	367.981	178.219	96.8965	1	1	0	0	0.511902	0.2236	0	0	0	1	Module_10	Peripherals	p__Actinobacteriota	f__Intrasporangiaceae	g__norank_f__Intrasporangiaceae
bOTU2697	0	0	91.344	0	94.1566	0	92.407	0	0	91.9952	0	32.2988	0	1	0	0	0.218432	0.8732	0	0	0	1	Module_2	Peripherals	p__Chloroflexi	f__Anaerolineaceae	g__norank_f__Anaerolineaceae
bOTU2701	0	0	30.448	29.9269	31.3855	29.9029	30.8023	116.637	30.375	0	29.7031	32.2988	1	1	0	0	0.147157	0.9592	0	0	0	1	Module_37	Peripherals	p__Proteobacteria	f__Nitrosomonadaceae	g__MND1
bOTU2713	0	0	0	0	31.3855	59.8059	0	0	0	61.3301	0	64.5976	0	0	1	0	0.197635	0.8975	0	0	0	1	Module_15	Peripherals	p__Cyanobacteria	f__norank_o__Chloroplast	g__norank_f__norank_o__Chloroplast
bOTU2720	0	0	0	89.7807	31.3855	29.9029	30.8023	29.1593	0	30.6651	59.4062	0	0	0	1	0	0.697097	0.024	0	0	0	1	Module_11	Peripherals	p__Proteobacteria	f__Acetobacteraceae	g__unclassified_f__Acetobacteraceae
bOTU2725	0	0	60.896	59.8538	31.3855	0	0	58.3185	30.375	0	0	0	1	0	0	0	0.193906	0.9863	0	0	0	1	Module_9	Peripherals	p__Proteobacteria	f__Xanthomonadaceae	g__Pseudoxanthomonas
bOTU2739	0	0	60.896	0	0	29.9029	30.8023	29.1593	0	0	59.4062	129.195	1	1	0	1	0.175934	0.9276	0	0	0	1	Module_9	Peripherals	p__Planctomycetota	f__Gemmataceae	g__norank_f__Gemmataceae
bOTU2746	29.7903	31.2928	0	0	0	29.9029	61.6047	0	0	30.6651	59.4062	129.195	1	1	0	0	0.466958	0.2951	0	0	0	1	Module_10	Peripherals	p__Gemmatimonadota	f__Gemmatimonadaceae	g__norank_f__Gemmatimonadaceae
bOTU2783	59.5807	187.757	121.792	179.561	94.1566	119.612	246.419	87.4778	91.1249	91.9952	29.7031	32.2988	0	1	1	1	0.207316	0.8982	0	0	0	1	Module_12	Peripherals	p__Proteobacteria	f__Reyranellaceae	g__Reyranella
bOTU2808	59.5807	0	30.448	0	0	29.9029	92.407	0	60.7499	0	0	0	0	1	0	0	0.451741	0.3392	0	0	0	1	Module_10	Peripherals	p__Proteobacteria	f__Diplorickettsiaceae	g__norank_f__Diplorickettsiaceae
bOTU2809	0	0	0	0	94.1566	0	30.8023	0	0	30.6651	0	0	1	1	1	0	0.327011	0.7479	0	0	0	1	Module_7	Peripherals	p__Planctomycetota	f__Gemmataceae	g__norank_f__Gemmataceae
bOTU2827	29.7903	0	30.448	0	0	0	30.8023	0	0	0	0	0	1	1	0	1	0.385905	0.5163	0	0	0	1	Module_17	Peripherals	p__Fibrobacterota	f__Fibrobacteraceae	g__possible_genus_04
bOTU2828	0	62.5855	0	29.9269	0	59.8059	61.6047	0	0	0	0	0	0	0	1	0	0.3381	0.6644	0	0	0	1	Module_3	Peripherals	p__Cyanobacteria	f__norank_o__norank_c__Sericytochromatia	g__norank_f__norank_o__norank_c__Sericytochromatia
bOTU2842	59.5807	62.5855	152.24	59.8538	94.1566	29.9029	92.407	29.1593	0	91.9952	89.1093	32.2988	0	0	0	1	0.502111	0.2202	0	0	0	1	Module_1	Peripherals	p__Chloroflexi	f__norank_o__S085	g__norank_f__norank_o__S085
bOTU2843	29.7903	0	30.448	0	125.542	29.9029	123.209	0	30.375	30.6651	59.4062	0	0	1	1	1	0.238604	0.8564	0	0	0	1	Module_6	Peripherals	p__Proteobacteria	f__A0839	g__norank_f__A0839
bOTU2857	0	62.5855	0	0	31.3855	0	123.209	58.3185	30.375	0	29.7031	0	0	1	0	0	0.380767	0.5189	0	0	0	1	Module_4	Peripherals	p__unclassified_k__norank_d__Bacteria	f__unclassified_k__norank_d__Bacteria	g__unclassified_k__norank_d__Bacteria
bOTU2859	0	31.2928	30.448	0	0	29.9029	61.6047	0	0	0	59.4062	0	1	0	0	1	0.433418	0.424	0	0	0	1	Module_11	Peripherals	p__Firmicutes	f__Bacillaceae	g__Bacillus
bOTU2861	0	62.5855	121.792	29.9269	31.3855	0	154.012	58.3185	0	0	89.1093	0	0	1	0	0	0.422632	0.4141	0	0	0	1	Module_2	Peripherals	p__Bacteroidota	f__norank_o__Kapabacteriales	g__norank_f__norank_o__Kapabacteriales
bOTU2862	0	156.464	0	0	0	0	30.8023	58.3185	30.375	0	118.812	0	1	1	0	1	0.319139	0.7416	0	0	0	1	Module_7	Peripherals	p__Bacteroidota	f__env.OPS_17	g__norank_f__env.OPS_17
bOTU2871	0	0	0	0	0	0	92.407	58.3185	0	0	0	0	0	1	0	0	0.567187	0.1148	0	0	0	1	Module_8	Peripherals	p__Planctomycetota	f__Gemmataceae	g__norank_f__Gemmataceae
bOTU2879	178.742	62.5855	0	0	0	29.9029	61.6047	145.796	0	61.3301	59.4062	32.2988	0	0	0	1	0.439742	0.3701	0	0	0	1	Module_4	Peripherals	p__Gemmatimonadota	f__Gemmatimonadaceae	g__norank_f__Gemmatimonadaceae
bOTU2890	0	62.5855	0	0	0	0	61.6047	0	0	0	0	96.8965	1	0	0	1	0.3459	0.6075	0	0	0	1	Module_10	Peripherals	p__Chloroflexi	f__norank_o__norank_c__KD4-96	g__norank_f__norank_o__norank_c__KD4-96
bOTU2913	0	31.2928	30.448	0	125.542	0	154.012	0	0	0	59.4062	0	0	1	1	0	0.214134	0.931	0	0	0	1	Module_6	Peripherals	p__Acidobacteriota	f__norank_o__Vicinamibacterales	g__norank_f__norank_o__Vicinamibacterales
bOTU2915	89.371	62.5855	91.344	0	0	59.8059	123.209	29.1593	91.1249	61.3301	118.812	32.2988	1	0	0	1	0.415726	0.4309	0	0	0	1	Module_7	Peripherals	p__Planctomycetota	f__norank_o__norank_c__OM190	g__norank_f__norank_o__norank_c__OM190
bOTU2939	29.7903	31.2928	152.24	0	31.3855	29.9029	154.012	29.1593	91.1249	122.66	59.4062	96.8965	1	0	0	0	0.491342	0.2597	0	0	0	1	Module_10	Peripherals	p__Myxococcota	f__Haliangiaceae	g__Haliangium
bOTU2957	29.7903	0	30.448	29.9269	0	0	61.6047	0	151.875	61.3301	29.7031	0	0	1	0	0	0.222183	0.9211	0	0	0	1	Module_5	Peripherals	p__Planctomycetota	f__Phycisphaeraceae	g__AKYG587
bOTU2976	0	0	0	29.9269	0	59.8059	61.6047	58.3185	0	0	29.7031	0	0	1	1	0	0.454811	0.3271	0	0	0	1	Module_15	Peripherals	p__Desulfobacterota	f__norank_o__norank_c__norank_p__Desulfobacterota	g__norank_f__norank_o__norank_c__norank_p__Desulfobacterota
bOTU2994	29.7903	31.2928	0	0	0	0	61.6047	29.1593	0	61.3301	29.7031	64.5976	1	1	0	1	0.396118	0.4932	0	0	0	1	Module_7	Peripherals	p__Myxococcota	f__Myxococcaceae	g__P3OB-42
bOTU2997	0	0	30.448	0	62.7711	29.9029	61.6047	87.4778	60.7499	61.3301	29.7031	32.2988	0	1	1	0	0.562302	0.1487	0	0	0	1	Module_7	Peripherals	p__Planctomycetota	f__Gemmataceae	g__norank_f__Gemmataceae
bOTU3020	29.7903	31.2928	0	0	31.3855	29.9029	30.8023	87.4778	30.375	91.9952	0	32.2988	1	1	1	0	0.114245	0.9922	0	0	0	1	Module_4	Peripherals	p__Planctomycetota	f__Isosphaeraceae	g__Tundrisphaera
bOTU3021	0	0	60.896	0	94.1566	29.9029	30.8023	0	0	0	0	0	0	0	1	1	0.472599	0.2935	0	0	0	1	Module_6	Peripherals	p__Planctomycetota	f__Gemmataceae	g__norank_f__Gemmataceae
bOTU3030	0	0	0	0	0	0	61.6047	58.3185	30.375	0	0	32.2988	0	1	0	0	0.553489	0.1421	0	0	0	1	Module_20	Peripherals	p__Proteobacteria	f__B1-7BS	g__norank_f__B1-7BS
bOTU3033	89.371	0	0	0	31.3855	0	30.8023	0	30.375	0	0	64.5976	1	0	0	0	0.429608	0.3949	0	0	0	1	Module_10	Peripherals	p__Chloroflexi	f__Anaerolineaceae	g__UTCFX1
bOTU1687	119.161	31.2928	30.448	29.9269	31.3855	239.223	30.8023	58.3185	0	30.6651	89.1093	32.2988	1	0	1	1	0.246547	0.8175	0	0	0	1	Module_10	Peripherals	p__Bacteroidota	f__Chitinophagaceae	g__Flavisolibacter
bOTU3052	268.113	156.464	274.032	329.196	408.012	388.738	184.814	320.752	303.75	367.981	297.031	387.586	1	1	1	0	0.388814	0.5199	0	0	0	1	Module_15	Peripherals	p__Proteobacteria	f__Comamonadaceae	g__unclassified_f__Comamonadaceae
bOTU3057	595.807	469.391	426.272	269.342	376.626	598.059	862.466	554.026	789.749	367.981	445.546	419.885	0	1	0	0	0.595123	0.0977	0	0	0	1	Module_7	Peripherals	p__Acidobacteriota	f__Vicinamibacteraceae	g__norank_f__Vicinamibacteraceae
bOTU3079	0	0	0	59.8538	0	0	246.419	116.637	0	0	59.4062	64.5976	1	1	0	0	0.582354	0.0981	0	0	0	1	Module_10	Peripherals	p__Firmicutes	f__Bacillaceae	g__Bacillus
bOTU3082	29.7903	31.2928	91.344	89.7807	62.7711	0	30.8023	58.3185	60.7499	0	29.7031	0	0	0	1	0	0.355391	0.6162	0	0	0	1	Module_5	Peripherals	p__Actinobacteriota	f__Micromonosporaceae	g__Actinoplanes
bOTU3084	119.161	250.342	182.688	359.123	125.542	149.515	215.616	204.115	151.875	153.325	297.031	161.494	1	0	0	0	0.420174	0.4303	0	0	0	1	Module_11	Peripherals	p__Actinobacteriota	f__Nocardioidaceae	g__Nocardioides
bOTU3112	0	31.2928	30.448	29.9269	0	29.9029	0	58.3185	0	91.9952	0	0	0	0	1	0	0.255848	0.8574	0	0	0	1	Module_8	Peripherals	p__Gemmatimonadota	f__Gemmatimonadaceae	g__norank_f__Gemmatimonadaceae
bOTU3115	119.161	0	60.896	209.488	94.1566	29.9029	0	262.433	0	91.9952	29.7031	32.2988	0	0	1	0	0.392607	0.4934	0	0	0	1	Module_11	Peripherals	p__Actinobacteriota	f__Nocardioidaceae	g__Nocardioides
bOTU3130	0	0	0	0	156.928	0	30.8023	116.637	0	30.6651	29.7031	32.2988	1	1	1	0	0.412051	0.474	0	0	0	1	Module_18	Peripherals	p__Acidobacteriota	f__Vicinamibacteraceae	g__norank_f__Vicinamibacteraceae
bOTU3143	0	0	30.448	0	0	0	0	87.4778	30.375	61.3301	29.7031	32.2988	1	1	0	0	0.422922	0.3715	0	0	0	1	Module_7	Peripherals	p__Proteobacteria	f__Moraxellaceae	g__Cavicella
bOTU3151	0	31.2928	121.792	0	0	0	30.8023	116.637	0	0	29.7031	32.2988	0	0	0	1	0.2902	0.8503	0	0	0	1	Module_12	Peripherals	p__Proteobacteria	f__Geminicoccaceae	g__Candidatus_Alysiosphaera
bOTU3170	119.161	0	30.448	29.9269	0	29.9029	30.8023	29.1593	151.875	0	29.7031	0	0	1	0	1	0.390626	0.4903	0	0	0	1	Module_11	Peripherals	p__Bacteroidota	f__unclassified_o__Chitinophagales	g__unclassified_o__Chitinophagales
bOTU3171	0	31.2928	0	0	0	0	0	29.1593	0	30.6651	29.7031	0	1	1	0	0	0.375375	0.556	0	0	0	1	Module_1	Peripherals	p__Proteobacteria	f__Diplorickettsiaceae	g__Aquicella
bOTU3177	59.5807	0	30.448	29.9269	0	29.9029	92.407	29.1593	30.375	0	29.7031	0	1	0	1	1	0.130526	0.976	0	0	0	1	Module_1	Peripherals	p__Myxococcota	f__Polyangiaceae	g__Pajaroellobacter
bOTU3185	29.7903	125.171	30.448	0	0	29.9029	0	0	91.1249	30.6651	0	0	0	0	0	1	0.441086	0.3372	0	0	0	1	Module_1	Peripherals	p__Actinobacteriota	f__Nocardiaceae	g__Rhodococcus
bOTU3187	29.7903	62.5855	30.448	89.7807	188.313	59.8059	0	87.4778	243	122.66	59.4062	161.494	1	1	1	0	0.259821	0.8154	0	0	0	1	Module_19	Peripherals	p__Verrucomicrobiota	f__Opitutaceae	g__Opitutus
bOTU3189	29.7903	31.2928	0	89.7807	31.3855	0	123.209	58.3185	30.375	61.3301	59.4062	0	1	1	1	0	0.327852	0.6686	0	0	0	1	Module_12	Peripherals	p__Actinobacteriota	f__Gaiellaceae	g__Gaiella
bOTU3190	0	31.2928	30.448	0	62.7711	0	30.8023	58.3185	30.375	0	89.1093	32.2988	1	0	0	0	0.576209	0.0914	0	0	0	1	Module_15	Peripherals	p__Bdellovibrionota	f__Bdellovibrionaceae	g__Bdellovibrio
bOTU3191	29.7903	0	0	29.9269	0	0	0	0	30.375	30.6651	29.7031	32.2988	1	0	0	0	0.28949	0.772	0	0	0	1	Module_1	Peripherals	p__Patescibacteria	f__LWQ8	g__norank_f__LWQ8
bOTU3198	0	0	0	29.9269	0	89.7088	0	0	394.875	61.3301	0	32.2988	0	1	1	0	0.345358	0.708	0	0	0	1	Module_8	Peripherals	p__Acidobacteriota	f__Thermoanaerobaculaceae	g__Subgroup_10
bOTU3200	0	0	60.896	0	62.7711	0	0	145.796	91.1249	30.6651	0	32.2988	0	1	0	0	0.388875	0.5121	0	0	0	1	Module_4	Peripherals	p__Gemmatimonadota	f__Gemmatimonadaceae	g__norank_f__Gemmatimonadaceae
bOTU3209	0	31.2928	0	29.9269	0	59.8059	0	0	30.375	0	59.4062	96.8965	1	1	0	0	0.291655	0.7234	0	0	0	1	Module_4	Peripherals	p__Bacteroidota	f__norank_o__Kapabacteriales	g__norank_f__norank_o__Kapabacteriales
bOTU3221	0	0	0	0	62.7711	59.8059	0	0	30.375	61.3301	0	0	0	0	1	0	0.489772	0.2153	0	0	0	1	Module_4	Peripherals	p__Chloroflexi	f__norank_o__norank_c__JG30-KF-CM66	g__norank_f__norank_o__norank_c__JG30-KF-CM66
bOTU3225	59.5807	125.171	30.448	0	0	59.8059	92.407	58.3185	880.874	0	89.1093	32.2988	0	1	0	0	0.322397	0.8619	0	0	0	1	Module_18	Peripherals	p__Actinobacteriota	f__Promicromonosporaceae	g__Xylanimonas
bOTU3229	506.436	312.928	456.72	149.635	313.855	299.029	431.233	466.548	394.875	183.99	326.734	322.988	1	1	0	1	0.633476	0.0584	0	0	0	1	Module_10	Peripherals	p__Proteobacteria	f__Sphingomonadaceae	g__Sphingobium
bOTU3235	0	62.5855	60.896	0	0	0	0	0	60.7499	0	0	0	1	0	0	1	0.268453	0.9341	0	0	0	1	Module_1	Peripherals	p__Proteobacteria	f__Hyphomonadaceae	g__SWB02
bOTU3236	0	0	152.24	29.9269	31.3855	239.223	0	116.637	121.5	30.6651	89.1093	32.2988	0	0	1	0	0.220042	0.8822	0	0	0	1	Module_14	Peripherals	p__Chloroflexi	f__Roseiflexaceae	g__norank_f__Roseiflexaceae
bOTU3239	0	31.2928	30.448	119.708	31.3855	29.9029	0	145.796	60.7499	30.6651	59.4062	32.2988	0	1	1	0	0.366419	0.5686	0	0	0	1	Module_12	Peripherals	p__Planctomycetota	f__Gemmataceae	g__norank_f__Gemmataceae
bOTU3247	0	0	30.448	59.8538	0	29.9029	61.6047	0	30.375	91.9952	59.4062	32.2988	1	0	0	0	0.527682	0.2015	0	0	0	1	Module_15	Peripherals	p__Planctomycetota	f__norank_o__norank_c__OM190	g__norank_f__norank_o__norank_c__OM190
bOTU3270	119.161	156.464	121.792	0	62.7711	149.515	215.616	58.3185	303.75	214.655	118.812	32.2988	0	1	0	0	0.60226	0.0888	0	0	0	1	Module_16	Peripherals	p__Actinobacteriota	f__Rubrobacteriaceae	g__Rubrobacter
bOTU3274	0	31.2928	30.448	29.9269	62.7711	0	61.6047	0	60.7499	0	0	0	0	1	1	1	0.23267	0.8138	0	0	0	1	Module_14	Peripherals	p__Acidobacteriota	f__norank_o__Vicinamibacterales	g__norank_f__norank_o__Vicinamibacterales
bOTU3280	59.5807	62.5855	60.896	0	0	29.9029	30.8023	29.1593	151.875	0	0	0	0	1	0	1	0.438846	0.3705	0	0	0	1	Module_1	Peripherals	p__Cyanobacteria	f__norank_o__Chloroplast	g__norank_f__norank_o__Chloroplast
bOTU3282	0	0	60.896	0	0	0	0	0	60.7499	0	0	0	1	1	0	1	0.297101	0.8526	0	0	0	1	Module_1	Peripherals	p__Dependentiae	f__Vermiphilaceae	g__norank_f__Vermiphilaceae
bOTU3284	29.7903	0	0	29.9269	0	29.9029	0	29.1593	121.5	30.6651	59.4062	32.2988	1	1	1	0	0.351999	0.6122	0	0	0	1	Module_15	Peripherals	p__Actinobacteriota	f__Propionibacteriaceae	g__Microlunatus
bOTU3291	59.5807	93.8783	91.344	29.9269	31.3855	59.8059	123.209	0	91.1249	30.6651	0	64.5976	0	0	1	1	0.536857	0.188	0	0	0	1	Module_14	Peripherals	p__Verrucomicrobiota	f__Rubritaleaceae	g__Luteolibacter
bOTU3315	238.323	219.049	487.168	389.05	94.1566	89.7088	554.442	262.433	698.624	275.986	415.843	387.586	1	1	0	1	0.340639	0.6063	0	0	0	1	Module_10	Peripherals	p__Proteobacteria	f__Geminicoccaceae	g__norank_f__Geminicoccaceae
bOTU3317	29.7903	31.2928	0	59.8538	31.3855	269.126	0	116.637	151.875	30.6651	59.4062	0	0	0	1	0	0.587757	0.0897	0	0	0	1	Module_4	Peripherals	p__Spirochaetota	f__Leptospiraceae	g__Turneriella
bOTU3322	0	0	30.448	0	62.7711	0	0	29.1593	30.375	61.3301	0	193.793	1	0	0	0	0.632	0.0438	0	0	0	1	Module_10	Peripherals	p__Chloroflexi	f__norank_o__norank_c__JG30-KF-CM66	g__norank_f__norank_o__norank_c__JG30-KF-CM66
bOTU3326	29.7903	31.2928	0	59.8538	0	29.9029	0	29.1593	30.375	61.3301	59.4062	0	0	1	1	0	0.16024	0.931	0	0	0	1	Module_4	Peripherals	p__Acidobacteriota	f__norank_o__11-24	g__norank_f__norank_o__11-24
bOTU3327	0	93.8783	0	149.635	94.1566	0	0	29.1593	60.7499	0	0	161.494	0	0	1	1	0.384177	0.5077	0	0	0	1	Module_19	Peripherals	p__Planctomycetota	f__norank_o__norank_c__OM190	g__norank_f__norank_o__norank_c__OM190
bOTU3337	29.7903	31.2928	0	29.9269	0	0	0	0	303.75	0	29.7031	32.2988	0	1	0	0	0.417562	0.4512	0	0	0	1	Module_11	Peripherals	p__Verrucomicrobiota	f__Pedosphaeraceae	g__norank_f__Pedosphaeraceae
bOTU3341	0	31.2928	0	0	0	0	0	87.4778	30.375	0	0	32.2988	0	1	1	0	0.529533	0.1909	0	0	0	1	Module_8	Peripherals	p__Cyanobacteria	f__norank_o__norank_c__Sericytochromatia	g__norank_f__norank_o__norank_c__Sericytochromatia
bOTU3373	29.7903	0	152.24	0	0	0	0	58.3185	30.375	0	29.7031	64.5976	0	0	0	1	0.371376	0.5449	0	0	0	1	Module_21	Peripherals	p__Chloroflexi	f__A4b	g__norank_f__A4b
bOTU3374	714.968	250.342	182.688	299.269	627.711	448.544	616.047	437.389	455.625	490.641	564.359	549.08	1	1	1	0	0.171884	0.9343	0	0	0	1	Module_7	Peripherals	p__Acidobacteriota	f__norank_o__Vicinamibacterales	g__norank_f__norank_o__Vicinamibacterales
bOTU3379	0	0	30.448	0	31.3855	59.8059	30.8023	0	30.375	0	59.4062	64.5976	1	1	1	0	0.353599	0.5672	0	0	0	1	Module_5	Peripherals	p__Planctomycetota	f__Gemmataceae	g__norank_f__Gemmataceae
bOTU3395	29.7903	31.2928	60.896	29.9269	31.3855	0	0	0	30.375	0	0	0	1	0	1	1	0.489743	0.2464	0	0	0	1	Module_1	Peripherals	p__Actinobacteriota	f__Streptomycetaceae	g__Streptomyces
bOTU1721	29.7903	31.2928	91.344	59.8538	94.1566	0	92.407	0	0	30.6651	0	32.2988	1	0	1	1	0.468049	0.3324	0	0	0	1	Module_10	Peripherals	p__Bacteroidota	f__Chitinophagaceae	g__Edaphobaculum
bOTU3412	0	0	91.344	89.7807	31.3855	149.515	0	145.796	30.375	30.6651	0	226.092	1	0	1	0	0.297191	0.7738	0	0	0	1	Module_4	Peripherals	p__Chloroflexi	f__A4b	g__norank_f__A4b
bOTU3419	0	0	0	59.8538	0	29.9029	30.8023	87.4778	121.5	0	29.7031	32.2988	0	1	0	0	0.415147	0.4209	0	0	0	1	Module_9	Peripherals	p__Proteobacteria	f__Aeromonadaceae	g__Aeromonas
bOTU3420	29.7903	0	0	29.9269	62.7711	0	0	0	30.375	30.6651	0	0	0	1	1	0	0.174771	0.9137	0	0	0	1	Module_4	Peripherals	p__Proteobacteria	f__norank_o__KI89A_clade	g__norank_f__norank_o__KI89A_clade
bOTU3429	0	0	30.448	0	0	0	61.6047	0	60.7499	0	0	64.5976	1	1	0	0	0.591259	0.0979	0	0	0	1	Module_10	Peripherals	p__Planctomycetota	f__norank_o__norank_c__OM190	g__norank_f__norank_o__norank_c__OM190
bOTU3438	29.7903	31.2928	30.448	29.9269	31.3855	0	0	116.637	91.1249	0	29.7031	64.5976	1	1	0	0	0.348674	0.6132	0	0	0	1	Module_10	Peripherals	p__Verrucomicrobiota	f__Pedosphaeraceae	g__norank_f__Pedosphaeraceae
bOTU3441	59.5807	31.2928	0	0	94.1566	89.7088	30.8023	58.3185	60.7499	0	29.7031	64.5976	0	1	1	0	0.328519	0.651	0	0	0	1	Module_4	Peripherals	p__Verrucomicrobiota	f__Chthoniobacteraceae	g__Chthoniobacter
bOTU3446	59.5807	31.2928	30.448	0	31.3855	0	61.6047	0	60.7499	91.9952	0	32.2988	0	1	0	1	0.426887	0.3823	0	0	0	1	Module_4	Peripherals	p__Firmicutes	f__Alicyclobacillaceae	g__Tumebacillus
bOTU3448	0	0	30.448	0	0	0	30.8023	29.1593	91.1249	0	0	32.2988	1	1	0	0	0.595058	0.0884	0	0	0	1	Module_10	Peripherals	p__Bacteroidota	f__AKYH767	g__norank_f__AKYH767
bOTU3467	0	0	0	89.7807	94.1566	0	30.8023	0	182.25	0	0	0	0	1	1	0	0.434935	0.3546	0	0	0	1	Module_10	Peripherals	p__Bdellovibrionota	f__norank_o__0319-6G20	g__norank_f__norank_o__0319-6G20
bOTU3469	119.161	93.8783	30.448	0	31.3855	0	92.407	58.3185	121.5	0	29.7031	32.2988	0	1	0	1	0.675372	0.0376	0	0	0	1	Module_4	Peripherals	p__Firmicutes	f__Paenibacillaceae	g__Paenibacillus
bOTU3473	29.7903	125.171	30.448	59.8538	0	29.9029	92.407	29.1593	30.375	61.3301	0	32.2988	0	1	0	1	0.60507	0.0914	0	0	0	1	Module_1	Peripherals	p__Actinobacteriota	f__Micromonosporaceae	g__unclassified_f__Micromonosporaceae
bOTU3475	0	0	0	0	31.3855	0	61.6047	29.1593	30.375	0	89.1093	64.5976	1	1	1	0	0.395258	0.5091	0	0	0	1	Module_9	Peripherals	p__Planctomycetota	f__Gemmataceae	g__norank_f__Gemmataceae
bOTU3527	59.5807	0	0	0	0	59.8059	0	29.1593	0	0	0	32.2988	1	0	0	0	0.179891	0.9316	0	0	0	1	Module_10	Peripherals	p__Proteobacteria	f__Geminicoccaceae	g__norank_f__Geminicoccaceae
bOTU3529	29.7903	0	182.688	59.8538	31.3855	59.8059	61.6047	87.4778	91.1249	183.99	89.1093	0	1	0	0	0	0.419114	0.4202	0	0	0	1	Module_1	Peripherals	p__Actinobacteriota	f__norank_o__Microtrichales	g__norank_f__norank_o__Microtrichales
bOTU3544	29.7903	62.5855	30.448	0	0	0	30.8023	0	60.7499	30.6651	59.4062	0	1	1	0	1	0.533664	0.1793	0	0	0	1	Module_16	Peripherals	p__Planctomycetota	f__Gemmataceae	g__norank_f__Gemmataceae
bOTU3547	0	31.2928	60.896	59.8538	251.084	119.612	61.6047	0	121.5	30.6651	29.7031	96.8965	1	0	1	0	0.680521	0.0308	0	0	0	1	Module_10	Peripherals	p__Proteobacteria	f__Rhodobacteraceae	g__unclassified_f__Rhodobacteraceae
bOTU3567	0	0	121.792	0	0	0	0	58.3185	30.375	61.3301	0	0	1	1	0	1	0.342752	0.6201	0	0	0	1	Module_1	Peripherals	p__Firmicutes	f__Bacillaceae	g__Bacillus
bOTU3595	0	62.5855	30.448	209.488	62.7711	89.7088	61.6047	0	60.7499	0	59.4062	96.8965	0	0	1	0	0.602845	0.0592	0	0	0	1	Module_10	Peripherals	p__Chloroflexi	f__norank_o__norank_c__JG30-KF-CM66	g__norank_f__norank_o__norank_c__JG30-KF-CM66
bOTU3605	0	0	121.792	0	62.7711	29.9029	0	29.1593	0	0	0	0	0	0	1	1	0.306886	0.7203	0	0	0	1	Module_10	Peripherals	p__Actinobacteriota	f__Solirubrobacteraceae	g__Solirubrobacter
bOTU3609	0	0	0	0	31.3855	0	0	29.1593	60.7499	0	0	32.2988	0	1	0	0	0.306461	0.6934	0	0	0	1	Module_23	Peripherals	p__Sumerlaeota	f__Sumerlaeaceae	g__Sumerlaea
bOTU3627	29.7903	0	91.344	0	62.7711	0	30.8023	0	0	0	0	32.2988	0	0	1	1	0.232163	0.8869	0	0	0	1	Module_17	Peripherals	p__Planctomycetota	f__Gemmataceae	g__norank_f__Gemmataceae
bOTU3641	0	62.5855	0	0	0	29.9029	30.8023	0	0	0	29.7031	32.2988	1	1	0	0	0.364101	0.5786	0	0	0	1	Module_10	Peripherals	p__Firmicutes	f__Planococcaceae	g__Solibacillus
bOTU3646	148.952	156.464	0	119.708	156.928	209.321	61.6047	58.3185	182.25	0	59.4062	64.5976	0	0	1	0	0.619565	0.0839	0	0	0	1	Module_4	Peripherals	p__Acidobacteriota	f__norank_o__Vicinamibacterales	g__norank_f__norank_o__Vicinamibacterales
bOTU3650	0	93.8783	30.448	29.9269	62.7711	0	30.8023	0	0	91.9952	29.7031	32.2988	1	0	0	0	0.245962	0.8359	0	0	0	1	Module_4	Peripherals	p__Firmicutes	f__Paenibacillaceae	g__unclassified_f__Paenibacillaceae
bOTU3651	0	0	30.448	89.7807	0	59.8059	92.407	0	0	0	0	0	1	1	1	0	0.366128	0.5685	0	0	0	1	Module_10	Peripherals	p__Firmicutes	f__Bacillaceae	g__Oceanobacillus
bOTU3658	89.371	0	121.792	119.708	62.7711	29.9029	30.8023	58.3185	121.5	61.3301	29.7031	129.195	1	0	1	1	0.157212	0.9503	0	0	0	1	Module_19	Peripherals	p__Gemmatimonadota	f__Gemmatimonadaceae	g__norank_f__Gemmatimonadaceae
bOTU3663	0	0	91.344	89.7807	0	59.8059	30.8023	58.3185	30.375	0	0	64.5976	0	1	1	1	0.376803	0.4904	0	0	0	1	Module_4	Peripherals	p__Chloroflexi	f__norank_o__Ardenticatenales	g__norank_f__norank_o__Ardenticatenales
bOTU3669	59.5807	31.2928	0	0	94.1566	29.9029	0	87.4778	91.1249	0	29.7031	161.494	1	1	0	0	0.203321	0.8948	0	0	0	1	Module_7	Peripherals	p__Verrucomicrobiota	f__Chthoniobacteraceae	g__Chthoniobacter
bOTU3679	0	0	60.896	0	62.7711	0	30.8023	58.3185	0	0	0	32.2988	1	1	0	0	0.144707	0.9754	0	0	0	1	Module_20	Peripherals	p__Proteobacteria	f__Beijerinckiaceae	g__Methylobacterium-Methylorubrum
bOTU3682	29.7903	125.171	60.896	29.9269	94.1566	29.9029	61.6047	0	91.1249	30.6651	29.7031	64.5976	1	0	0	1	0.376184	0.5465	0	0	0	1	Module_11	Peripherals	p__Bdellovibrionota	f__norank_o__0319-6G20	g__norank_f__norank_o__0319-6G20
bOTU3705	327.694	125.171	121.792	209.488	31.3855	29.9029	61.6047	174.956	30.375	122.66	118.812	193.793	1	0	0	1	0.384112	0.4997	0	0	0	1	Module_20	Peripherals	p__Myxococcota	f__norank_o__norank_c__bacteriap25	g__norank_f__norank_o__norank_c__bacteriap25
bOTU3708	29.7903	31.2928	30.448	89.7807	0	0	0	29.1593	0	91.9952	0	0	0	0	1	1	0.374907	0.556	0	0	0	1	Module_1	Peripherals	p__Verrucomicrobiota	f__Opitutaceae	g__Opitutus
bOTU3713	29.7903	0	121.792	59.8538	0	29.9029	61.6047	0	30.375	0	29.7031	0	0	1	1	1	0.227366	0.8554	0	0	0	1	Module_11	Peripherals	p__Actinobacteriota	f__Solirubrobacteraceae	g__Parviterribacter
bOTU3717	893.71	657.148	517.616	748.173	753.253	777.476	523.64	554.026	971.999	889.287	742.577	742.873	0	0	1	0	0.284722	0.7533	0	0	0	1	Module_14	Peripherals	p__Chloroflexi	f__AKYG1722	g__norank_f__AKYG1722
bOTU3720	29.7903	0	60.896	0	0	59.8059	0	0	60.7499	0	0	0	0	0	1	1	0.316076	0.6781	0	0	0	1	Module_14	Peripherals	p__Proteobacteria	f__unclassified_c__Alphaproteobacteria	g__unclassified_c__Alphaproteobacteria
bOTU3723	0	0	60.896	29.9269	0	29.9029	30.8023	29.1593	0	30.6651	29.7031	0	1	0	0	0	0.260769	0.8143	0	0	0	1	Module_10	Peripherals	p__Gemmatimonadota	f__norank_o__norank_c__S0134_terrestrial_group	g__norank_f__norank_o__norank_c__S0134_terrestrial_group
bOTU3739	29.7903	0	0	29.9269	0	59.8059	61.6047	0	30.375	30.6651	0	0	0	1	1	0	0.390845	0.4966	0	0	0	1	Module_14	Peripherals	p__Actinobacteriota	f__norank_o__norank_c__MB-A2-108	g__norank_f__norank_o__norank_c__MB-A2-108
bOTU3755	89.371	0	60.896	0	125.542	0	0	29.1593	30.375	0	0	0	0	0	1	1	0.412984	0.403	0	0	0	1	Module_21	Peripherals	p__Actinobacteriota	f__Pseudonocardiaceae	g__Amycolatopsis
bOTU3767	89.371	0	0	0	31.3855	0	0	0	30.375	61.3301	0	32.2988	1	1	0	1	0.352472	0.5886	0	0	0	1	Module_18	Peripherals	p__Gemmatimonadota	f__norank_o__norank_c__S0134_terrestrial_group	g__norank_f__norank_o__norank_c__S0134_terrestrial_group
bOTU3770	0	0	0	0	0	29.9029	0	0	0	0	0	129.195	1	0	0	0	0.401078	0.4356	0	0	0	1	Module_10	Peripherals	p__Patescibacteria	f__norank_o__norank_c__Dojkabacteria	g__norank_f__norank_o__norank_c__Dojkabacteria
bOTU3780	0	62.5855	0	0	0	0	30.8023	29.1593	30.375	0	0	0	1	1	0	1	0.355322	0.6887	0	0	0	1	Module_12	Peripherals	p__Firmicutes	f__norank_o__Desulfotomaculales	g__Pelotomaculum
bOTU3788	0	93.8783	0	59.8538	0	0	92.407	0	0	30.6651	29.7031	64.5976	1	0	0	0	0.20535	0.8903	0	0	0	1	Module_10	Peripherals	p__Bacteroidota	f__Microscillaceae	g__Ohtaekwangia
bOTU3789	178.742	31.2928	30.448	29.9269	62.7711	149.515	92.407	29.1593	121.5	61.3301	29.7031	32.2988	0	1	1	1	0.227502	0.9024	0	0	0	1	Module_7	Peripherals	p__Chloroflexi	f__norank_o__SBR1031	g__norank_f__norank_o__SBR1031
bOTU3801	148.952	0	30.448	0	31.3855	119.612	30.8023	87.4778	30.375	275.986	0	193.793	1	0	0	0	0.318406	0.7083	0	0	0	1	Module_18	Peripherals	p__Chloroflexi	f__Roseiflexaceae	g__norank_f__Roseiflexaceae
bOTU3805	0	93.8783	0	0	62.7711	0	30.8023	0	0	0	0	0	1	0	1	1	0.265293	0.812	0	0	0	1	Module_6	Peripherals	p__Entotheonellaeota	f__Entotheonellaceae	g__norank_f__Entotheonellaceae
bOTU3809	0	125.171	91.344	0	62.7711	0	246.419	29.1593	0	61.3301	29.7031	0	0	1	0	0	0.652942	0.0428	0	0	0	1	Module_4	Peripherals	p__Actinobacteriota	f__Micrococcaceae	g__Sinomonas
bOTU3815	29.7903	0	60.896	0	94.1566	59.8059	30.8023	0	0	0	0	64.5976	0	0	1	0	0.289984	0.7547	0	0	0	1	Module_17	Peripherals	p__Proteobacteria	f__norank_o__Defluviicoccales	g__norank_f__norank_o__Defluviicoccales
bOTU3820	0	31.2928	60.896	0	125.542	59.8059	0	0	0	30.6651	0	0	0	0	1	0	0.582209	0.0894	0	0	0	1	Module_14	Peripherals	p__Proteobacteria	f__Sphingomonadaceae	g__unclassified_f__Sphingomonadaceae
bOTU3825	0	31.2928	60.896	59.8538	0	0	0	0	0	30.6651	0	0	0	1	0	1	0.263121	0.7954	0	0	0	1	Module_1	Peripherals	p__Bdellovibrionota	f__norank_o__0319-6G20	g__norank_f__norank_o__0319-6G20
bOTU3827	29.7903	31.2928	30.448	59.8538	62.7711	149.515	30.8023	58.3185	0	91.9952	89.1093	64.5976	1	1	1	0	0.681929	0.0309	0	0	0	1	Module_3	Peripherals	p__Chloroflexi	f__norank_o__norank_c__TK10	g__norank_f__norank_o__norank_c__TK10
bOTU3830	0	125.171	60.896	149.635	62.7711	119.612	0	58.3185	0	0	118.812	0	0	0	1	0	0.518299	0.2053	0	0	0	1	Module_10	Peripherals	p__Myxococcota	f__Phaselicystidaceae	g__Phaselicystis
bOTU3834	0	31.2928	60.896	0	0	0	30.8023	0	30.375	61.3301	0	96.8965	1	1	0	1	0.582699	0.1349	0	0	0	1	Module_4	Peripherals	p__Chloroflexi	f__norank_o__Ardenticatenales	g__norank_f__norank_o__Ardenticatenales
bOTU3835	327.694	406.806	243.584	448.904	470.783	508.35	338.826	379.07	334.125	490.641	207.922	322.988	0	1	1	0	0.384709	0.5132	0	0	0	1	Module_4	Peripherals	p__Chloroflexi	f__JG30-KF-CM45	g__norank_f__JG30-KF-CM45
bOTU3846	119.161	156.464	152.24	149.635	31.3855	149.515	215.616	174.956	273.375	183.99	59.4062	161.494	0	0	0	1	0.102843	0.9829	0	0	0	1	Module_22	Peripherals	p__Myxococcota	f__Sandaracinaceae	g__norank_f__Sandaracinaceae
bOTU3847	59.5807	62.5855	0	179.561	62.7711	149.515	0	87.4778	60.7499	30.6651	0	0	0	1	1	0	0.634718	0.0615	0	0	0	1	Module_10	Peripherals	p__Chloroflexi	f__Chloroflexaceae	g__Candidatus_Chloroploca
bOTU3848	119.161	156.464	152.24	119.708	0	29.9029	61.6047	0	60.7499	91.9952	59.4062	0	0	0	0	1	0.510948	0.2278	0	0	0	1	Module_1	Peripherals	p__Actinobacteriota	f__Pseudonocardiaceae	g__Kibdelosporangium
bOTU3850	29.7903	93.8783	60.896	29.9269	125.542	0	0	58.3185	0	0	0	0	0	0	1	1	0.556325	0.1398	0	0	0	1	Module_1	Peripherals	p__Acidobacteriota	f__Bryobacteraceae	g__Bryobacter
bOTU3852	59.5807	62.5855	91.344	89.7807	31.3855	149.515	123.209	29.1593	60.7499	0	29.7031	64.5976	0	1	1	0	0.258693	0.8107	0	0	0	1	Module_4	Peripherals	p__Actinobacteriota	f__norank_o__Microtrichales	g__norank_f__norank_o__Microtrichales
bOTU3853	29.7903	0	0	119.708	31.3855	29.9029	0	0	60.7499	0	118.812	0	1	0	1	0	0.487879	0.2588	0	0	0	1	Module_1	Peripherals	p__Bacteroidota	f__Cytophagaceae	g__Cytophaga
bOTU3854	0	62.5855	91.344	29.9269	125.542	179.418	61.6047	0	91.1249	0	0	96.8965	0	0	1	0	0.487729	0.2674	0	0	0	1	Module_31	Peripherals	p__Desulfobacterota	f__norank_o__norank_c__norank_p__Desulfobacterota	g__norank_f__norank_o__norank_c__norank_p__Desulfobacterota
bOTU3855	0	62.5855	0	59.8538	0	0	61.6047	0	0	0	0	193.793	1	0	0	0	0.291447	0.7781	0	0	0	1	Module_10	Peripherals	p__Dependentiae	f__unclassified_o__Babeliales	g__unclassified_o__Babeliales
bOTU3859	208.532	312.928	274.032	149.635	31.3855	179.418	92.407	0	243	306.651	207.922	96.8965	0	0	0	1	0.509456	0.2292	0	0	0	1	Module_15	Peripherals	p__Acidobacteriota	f__Thermoanaerobaculaceae	g__Subgroup_10
bOTU3862	89.371	93.8783	274.032	89.7807	219.699	119.612	215.616	87.4778	182.25	91.9952	267.328	64.5976	0	0	0	1	0.197577	0.8955	0	0	0	1	Module_6	Peripherals	p__Actinobacteriota	f__Pseudonocardiaceae	g__Pseudonocardia
bOTU3863	0	156.464	91.344	29.9269	62.7711	119.612	30.8023	29.1593	60.7499	0	0	64.5976	0	1	0	1	0.404681	0.4662	0	0	0	1	Module_5	Peripherals	p__Bdellovibrionota	f__norank_o__0319-6G20	g__norank_f__norank_o__0319-6G20
bOTU3865	0	0	0	29.9269	125.542	0	215.616	0	0	0	207.922	193.793	1	0	0	0	0.518399	0.1836	0	0	0	1	Module_10	Peripherals	p__Bacteroidota	f__AKYH767	g__norank_f__AKYH767
bOTU3866	59.5807	93.8783	30.448	89.7807	0	59.8059	61.6047	0	212.625	61.3301	0	96.8965	1	1	0	1	0.284692	0.7603	0	0	0	1	Module_5	Peripherals	p__Proteobacteria	f__Geminicoccaceae	g__norank_f__Geminicoccaceae
bOTU3871	446.855	125.171	182.688	59.8538	596.325	299.029	277.221	233.274	182.25	91.9952	178.219	355.287	0	0	1	1	0.248537	0.8283	0	0	0	1	Module_19	Peripherals	p__Verrucomicrobiota	f__Chthoniobacteraceae	g__Chthoniobacter
bOTU3874	59.5807	0	30.448	0	0	0	30.8023	0	0	61.3301	59.4062	32.2988	1	1	0	1	0.277227	0.7563	0	0	0	1	Module_9	Peripherals	p__Gemmatimonadota	f__norank_o__norank_c__BD2-11_terrestrial_group	g__norank_f__norank_o__norank_c__BD2-11_terrestrial_group
bOTU3876	59.5807	93.8783	60.896	179.561	31.3855	29.9029	123.209	116.637	30.375	91.9952	29.7031	161.494	1	1	1	0	0.226259	0.8581	0	0	0	1	Module_12	Peripherals	p__Planctomycetota	f__Phycisphaeraceae	g__SM1A02
bOTU3877	0	62.5855	0	89.7807	0	149.515	61.6047	0	91.1249	0	0	32.2988	0	0	1	0	0.491962	0.2353	0	0	0	1	Module_12	Peripherals	p__Bacteroidota	f__env.OPS_17	g__norank_f__env.OPS_17
bOTU3879	0	31.2928	0	0	0	59.8059	184.814	0	0	61.3301	59.4062	0	1	1	0	0	0.373008	0.5726	0	0	0	1	Module_3	Peripherals	p__Bdellovibrionota	f__norank_o__0319-6G20	g__norank_f__norank_o__0319-6G20
bOTU3880	59.5807	219.049	30.448	59.8538	62.7711	89.7088	154.012	87.4778	121.5	30.6651	118.812	0	0	0	0	1	0.376516	0.5439	0	0	0	1	Module_4	Peripherals	p__Chloroflexi	f__norank_o__SBR1031	g__norank_f__norank_o__SBR1031
bOTU3882	119.161	219.049	274.032	179.561	62.7711	119.612	123.209	87.4778	182.25	30.6651	89.1093	32.2988	0	0	1	1	0.535511	0.1833	0	0	0	1	Module_1	Peripherals	p__Chloroflexi	f__Caldilineaceae	g__norank_f__Caldilineaceae
bOTU3883	0	62.5855	121.792	59.8538	0	89.7088	30.8023	58.3185	121.5	61.3301	59.4062	64.5976	1	0	0	0	0.391944	0.4874	0	0	0	1	Module_10	Peripherals	p__Chloroflexi	f__norank_o__norank_c__TK10	g__norank_f__norank_o__norank_c__TK10
bOTU3885	89.371	125.171	334.928	209.488	156.928	89.7088	30.8023	233.274	303.75	61.3301	178.219	129.195	0	1	1	1	0.234222	0.8389	0	0	0	1	Module_12	Peripherals	p__Chloroflexi	f__Roseiflexaceae	g__norank_f__Roseiflexaceae
bOTU3886	148.952	281.635	152.24	149.635	408.012	119.612	215.616	174.956	273.375	91.9952	118.812	129.195	0	1	1	1	0.423846	0.4187	0	0	0	1	Module_7	Peripherals	p__Chloroflexi	f__Caldilineaceae	g__Litorilinea
bOTU3889	506.436	438.099	213.136	538.684	345.241	418.641	616.047	437.389	425.25	766.627	237.625	322.988	1	0	0	0	0.383374	0.53	0	0	0	1	Module_10	Peripherals	p__Firmicutes	f__Bacillaceae	g__Bacillus
bOTU3892	29.7903	31.2928	274.032	209.488	31.3855	0	30.8023	116.637	121.5	0	0	129.195	1	1	0	1	0.303491	0.7109	0	0	0	1	Module_10	Peripherals	p__Bacteroidota	f__AKYH767	g__norank_f__AKYH767
bOTU3893	0	62.5855	91.344	0	0	29.9029	0	116.637	0	30.6651	59.4062	161.494	1	0	0	1	0.405714	0.433	0	0	0	1	Module_7	Peripherals	p__Actinobacteriota	f__Micromonosporaceae	g__unclassified_f__Micromonosporaceae
bOTU3896	0	0	0	119.708	31.3855	89.7088	92.407	0	30.375	61.3301	29.7031	96.8965	1	0	1	0	0.535731	0.1412	0	0	0	1	Module_10	Peripherals	p__Proteobacteria	f__Labraceae	g__Labrys
bOTU3897	59.5807	31.2928	121.792	0	94.1566	179.418	30.8023	204.115	60.7499	91.9952	118.812	32.2988	0	0	0	1	0.187801	0.9313	0	0	0	1	Module_1	Peripherals	p__Desulfobacterota	f__norank_o__norank_c__norank_p__Desulfobacterota	g__norank_f__norank_o__norank_c__norank_p__Desulfobacterota
bOTU3898	148.952	93.8783	121.792	29.9269	62.7711	89.7088	30.8023	145.796	182.25	30.6651	0	32.2988	0	1	0	1	0.638393	0.0662	0	0	0	1	Module_1	Peripherals	p__Chloroflexi	f__norank_o__Ardenticatenales	g__norank_f__norank_o__Ardenticatenales
bOTU3899	89.371	62.5855	0	0	0	0	30.8023	58.3185	60.7499	30.6651	59.4062	0	0	0	0	1	0.39664	0.4642	0	0	0	1	Module_4	Peripherals	p__Armatimonadota	f__norank_o__norank_c__norank_p__Armatimonadota	g__norank_f__norank_o__norank_c__norank_p__Armatimonadota
bOTU3900	0	93.8783	182.688	0	94.1566	0	92.407	0	30.375	0	59.4062	129.195	1	1	0	1	0.439962	0.3747	0	0	0	1	Module_10	Peripherals	p__Gemmatimonadota	f__Gemmatimonadaceae	g__norank_f__Gemmatimonadaceae
[truncated: 1,664 more rows]

## Sheet: 2023_fun
	MC-HC1	MC-HC2	MC-HC3	MC-LC1	MC-LC2	MC-LC3	CM-HC1	CM-HC2	CM-HC3	CM-LC1	CM-LC2	CM-LC3	CM-LC	CM-HC	MC-LC	MC-HC	stat	p.value	edgeR	csOTU	Network	Module	Zi-Pi	Phylum	Family	Genus
[truncated: 689 more rows]

## Sheet: 2022_16s
	MC-HC1	MC-HC2	MC-HC3	MC-LC1	MC-LC2	MC-LC3	CM-HC1	CM-HC2	CM-HC3	CM-LC1	CM-LC2	CM-LC3	CM-LC	CM-HC	MC-LC	MC-HC	stat	p.value	edgeR	csOTU		Network	Module	Zi-Pi	Phylum	Family	Genus
[truncated: 2,195 more rows]

[truncated: 6 more sheets: 2022_fun, network properties, 2023tax, 2022tax, 2023otu, 2022otu]
